# Supplementary material for: Coral bacterial community structure responds to environmental change in a host-specific manner
Source: Nat Commun. 2019 Jul 12;10:3092. doi: 10.1038/s41467-019-10969-5 (PMC6626051; doi:10.1038/s41467-019-10969-5)
Supplement: Supplementary file 4 — Supplementary Data 1 [file 41467_2019_10969_MOESM4_ESM.xlsx]

## Sheet: Sup. Data 1
#Supplementary Data 1. Number of sequences available per sample before and after quality control.
#
Sample ID	Sample type	Site of origin	Site of destination	No. of raw sequences	No. of sequences after QC
AAA1	Acropora	A	A	78129	28946
AAA14	Acropora	A	A	80891	14361
AAA4	Acropora	A	A	96621	28037
AAB15	Acropora	B	A	108469	20027
AAB19	Acropora	B	A	106833	15703
AAB20	Acropora	B	A	95702	26369
AAC10	Acropora	C	A	76624	18876
AAC11	Acropora	C	A	1150	189
AAC6	Acropora	C	A	89331	32455
AAD3	Acropora	D	A	97580	45628
AAD7	Acropora	D	A	98235	36066
AAD9	Acropora	D	A	97744	34051
AAE16	Acropora	E	A	106112	20766
AAE18	Acropora	E	A	135232	44208
AAE21	Acropora	E	A	103514	35813
ABB134	Acropora	B	B	107160	16703
ABB137	Acropora	B	B	136381	15416
ABB138	Acropora	B	B	82856	12965
ABC124	Acropora	C	B	116148	22187
ABC128	Acropora	C	B	101222	12471
ABC133	Acropora	C	B	94044	20031
ABD130	Acropora	D	B	81448	9490
ABD132	Acropora	D	B	107000	34719
ABD136	Acropora	D	B	142571	20296
ABE123	Acropora	E	B	113630	21398
ABE126	Acropora	E	B	106738	20047
ABE135	Acropora	E	B	81675	10445
ACA44	Acropora	A	C	87773	13394
ACB43	Acropora	B	C	63014	7511
ACC42	Acropora	C	C	87254	11298
ACC45	Acropora	C	C	60841	5004
ACC49	Acropora	C	C	108022	8129
ACD50	Acropora	D	C	118553	6403
ACE47	Acropora	E	C	85559	7363
ADA111	Acropora	A	D	90223	8394
ADA114	Acropora	A	D	109924	7992
ADB113	Acropora	B	D	96766	9762
ADB115	Acropora	B	D	115440	12302
ADD116	Acropora	D	D	137840	14614
ADD117	Acropora	D	D	137438	15456
ADE112	Acropora	E	D	105629	9094
ADE118	Acropora	E	D	102337	15642
AEA66	Acropora	A	E	82161	10491
AEB67	Acropora	B	E	94750	10197
AEB76	Acropora	B	E	88959	13068
AEB78	Acropora	B	E	65013	7213
AEC69	Acropora	C	E	70387	7998
AEC71	Acropora	C	E	91934	14934
AEC72	Acropora	C	E	95795	7419
AED68	Acropora	D	E	96374	8220
AED75	Acropora	D	E	34618	5153
AED77	Acropora	D	E	67868	11858
AEE63	Acropora	E	E	72836	9597
AEE64	Acropora	E	E	79072	5803
AEE74	Acropora	E	E	107106	12722
PAA30	Pocillopora	A	A	67755	14384
PAA31	Pocillopora	A	A	105292	24349
PAA33	Pocillopora	A	A	108692	53303
PAB35	Pocillopora	B	A	128239	31850
PAB36	Pocillopora	B	A	129773	66488
PAB37	Pocillopora	B	A	69017	10263
PAC27	Pocillopora	C	A	89940	38622
PAC28	Pocillopora	C	A	20646	8501
PAC32	Pocillopora	C	A	120354	43600
PAD22	Pocillopora	D	A	107415	44428
PAE23	Pocillopora	E	A	105999	54537
PAE24	Pocillopora	E	A	116988	31598
PAE29	Pocillopora	E	A	101484	42101
PBA145	Pocillopora	A	B	65992	24115
PBA148	Pocillopora	A	B	184	7
PBA151	Pocillopora	A	B	81949	19904
PBB142	Pocillopora	B	B	70625	30047
PBB143	Pocillopora	B	B	74891	21205
PBC140	Pocillopora	C	B	89739	33433
PBC141	Pocillopora	C	B	74920	35159
PBC155	Pocillopora	C	B	88248	39252
PBD150	Pocillopora	D	B	56118	19509
PBD152	Pocillopora	D	B	106287	16
PBD153	Pocillopora	D	B	88012	22052
PBE147	Pocillopora	E	B	42923	13785
PBE149	Pocillopora	E	B	402	17
PBE154	Pocillopora	E	B	73206	27628
PCA51	Pocillopora	A	C	4800	5
PCB54	Pocillopora	B	C	157337	67805
PCC56	Pocillopora	C	C	86987	28234
PCC58	Pocillopora	C	C	16180	4137
PCD55	Pocillopora	D	C	78062	25390
PCE52	Pocillopora	E	C	1910	7
PCE53	Pocillopora	E	C	101176	32128
PDA106	Pocillopora	A	D	10087	14
PDA109	Pocillopora	A	D	108905	61227
PDB101	Pocillopora	B	D	99631	20371
PDB105	Pocillopora	B	D	87012	25598
PDC104	Pocillopora	C	D	107351	45393
PDD102	Pocillopora	D	D	118534	18216
PDE108	Pocillopora	E	D	131679	47868
PEA83	Pocillopora	A	E	104844	41441
PEA87	Pocillopora	A	E	117388	28689
PEA92	Pocillopora	A	E	94823	35266
PEB85	Pocillopora	B	E	96479	30550
PEB88	Pocillopora	B	E	123433	42460
PEB91	Pocillopora	B	E	82717	13686
PEC84	Pocillopora	C	E	90362	16701
PEC89	Pocillopora	C	E	103515	16671
PEC93	Pocillopora	C	E	2085	569
PED80	Pocillopora	D	E	1798	745
PED81	Pocillopora	D	E	57109	18297
PED90	Pocillopora	D	E	104678	23565
PEE82	Pocillopora	E	E	90919	26355
PEE95	Pocillopora	E	E	93023	45442
PEE96	Pocillopora	E	E	117886	41098
WA38	seawater	A		76624	9810
WA39	seawater	A		53789	6278
WA40	seawater	A		49079	4564
WA41	seawater	A		49445	5297
WB156	seawater	B		37003	3129
WB157	seawater	B		57361	4720
WB158	seawater	B		40745	3914
WB160	seawater	B		45594	3831
WC59	seawater	C		37139	3328
WC60	seawater	C		48898	4456
WC61	seawater	C		31797	3101
WC62	seawater	C		46466	4749
WD119	seawater	D		72704	7766
WD120	seawater	D		62844	6676
WD121	seawater	D		62199	6440
WD122	seawater	D		49885	5101
WE100	seawater	E		38557	4651
WE97	seawater	E		32356	3477
WE98	seawater	E		34182	4439
WE99	seawater	E		34769	4135
NEX	negative DNA extraction			56959	6164
NPCR	negative PCR			66800	986
