# Supplementary material for: Coral bacterial community structure responds to environmental change in a host-specific manner
Source: Nat Commun. 2019 Jul 12;10:3092. doi: 10.1038/s41467-019-10969-5 (PMC6626051; doi:10.1038/s41467-019-10969-5)
Supplement: Supplementary file 5 — Supplementary Data 2 [file 41467_2019_10969_MOESM5_ESM.xlsx]

## Sheet: Sup. Data 2
#Supplementary Data 2. Representative sequences for bacterial OTUs at 97 % similarity cutoff.
#
>Otu0001
GGATTAGATACCCTGGTAGTCCACGCCGTAAACGATGTCTACTAGTTGTCGGTGGTCTTGTACTGCTGGTAACGCAGCTAACGCGATAAGTAGACCGCCTGGGGAGTACGGCCGCAAGGTTAAAACTCAAATGAATTGACGGGGGCCCGCACAAGCGGTGGAGCATGTGGTTTAATTCGAAGCAACGCGAAGAACCTTACCTGGCCTTGACATCCTGCGAACTTTCTAGAGATAGATTGGTGCCTTCGGGAACGCAGAGACAGGTGCTGCATGGCTGTCGTCAGCTCGTGCC
>Otu0002
GGATTAGATACCCTGGTAGTCCACGCCGTAAACGATGTCTACTAGCCGTTGGGAGGCTTGTTCTCTTAGTGGTGCAGCTAACGCGATAAGTAGACCGCCTGGGGAGTACGGCCGCAAGGTTAAAACTCAAATGAATTGACGGGGGCCCGCACAAGCGGTGGAGCATGTGGTTTAATTCGATGCAACGCGAAGAACCTTACCAAGTCTTGACATCCTGCGAATTTTCTAGAGATAGATTAGTGCCTTCGGGAACGCAGTGACAGGTGCTGCATGGCTGTCGTCAGCTCGTGCC
>Otu0003
GGATTAGATACCCTGGTAGTCCACGCCGTAAACGATGTCTACTAGTTGTCGGTTGTCTTGTACGACGGGTAACGCAGCTAACGCGATAAGTAGACCGCCTGGGGAGTACGGCCGCAAGGTTAAAACTCAAATGAATTGACGGGGGCCCGCACAAGCGGTGGAGCATGTGGTTTAATTCGAAGCAACGCGAAGAACCTTACCTGGCCTTGACATCCTGCGAATCTCTTGGAGACAAGAGAGTGCCCTCGGGAACGCAGAGACAGGTGCTGCATGGCTGTCGTCAGCTCGTGCC
>Otu0004
GGATTAGATACCCTGGTAGTCCATGCCGTAAACGATGTGTGTTAGACGTTGGAAATTTATTTTCAGTGTCGCAGCGAAAGCGATAAACACACCGCCTGGGGAGTACGACCGCAAGGTTAAAACTCAAATGAATTGACGGGGACCCGCACAAGTAGTGGAGCATGTGGTTTAATTCGAAGATACGCGCAGAACCTTACCAACACTTGACATGTTCGTCGCGACTTTAAGAGATTAAAGTTTTCGGTTCGGCCGGACGAAACACAGGTGCTGCATGGCTGTCGTCAGCTCGTGCC
>Otu0005
GGATTAGATACCCTGGTAGTCCTTGCCGTAAACGATGCATACTTGGTGTAGTTGGTCTCAACCCCGACTGTGCCGTAGCTAACGCGTTAAGTATGCCACCTGGGGAGTACGCTCGCAAGAGTGAAACTCAAAAGAATTGACGGGGGCCCGCACAAGCAGTGGAGCATGTGGTTTAATTCGATGCAACGCGAAGAACCTTACCCAGGCTTGACATCTGGAAGACCGCATCAGAGATGATGTTTCCCGCAAGGGCTTCTTGACAGGTGCTGCATGGCTGTCGTCAGCTCGTGCC
>Otu0006
GGATTAGATACCCTGGTAGTCCTAGCTGTAAACGATGGATACTAGACGTAGGAACTGGATTGACGGTTTCTGTGTCGCAGCTAACGCGTTAAGTATCCCGCCTGGGGAGTACGGTCGCAAGACTAAAACTCAAAGGAATTGACGGGACCCCGCACAAGCGGCGGAGCATGCGGCTTAATTCGATGATACCCGTAGAACCTTACCTGGACTTGACATATAGGGTCTAGCTATAGAGATATAGTGTGCATTAGCGCCCTATACAGGTGGTGCATGGCTGTCGTCAGCTCGTGCC
>Otu0007
GGATTAGATACCCTGGTAGTCCACGCCGTAAACGATGAGTGCTAGTTGTCGGCATGCATGCATGTCGGTGACGCAGCTAACGCATTAAGCACTCCGCCTGGGGAGTACGGTCGCAAGATTAAAACTCAAAGGAATTGACGGGGGCCCGCACAAGCGGTGGAGCATGTGGTTTAATTCGAAGCAACGCGCAGAACCTTACCAGCTTTTGACATGCCCGGACCGCATCAGAGATGATGCTTTCCCTTCGGGGACTGGGACACAGGTGCTGCATGGCTGTCGTCAGCTCGTGCC
>Otu0008
GGATTAGATACCCTGGTAGTCCACACCGTAAATGATGAATGCCAGATGTCGGGCGGCTTGCTGCTCGGTGTCGCACCTAACGGATTAAGCATTCCGCCTGGGGAGTACGGTCGCAAGATTAAAACTCAAAGGAATTGACGGGGGCCCGCACAAGCGGTGGAGCATGTGGTTTAATTCGAAGCAACGCGCAGAACCTTACCAACCCTTGACATTCTGTGACAACCCCAGAGATGGGGCTTTCCCTTCGGGGACACAGGGACAGGTGCTGCATGGCTGTCGTCAGCTCGTGCC
>Otu0009
GGATTAGATACCCTGGTAGTCCACACCGTAAACGATGAATGCCAGATGTCGGGCGGCTTGCTGCCCGGTGTCGCACCTAACGGATTAAGCATTCCGCCTGGGGAGTACGGTCGCAAGATTAAAACTCAAAGGAATTGACGGGGGCCCGCACAAGCGGTGGAGCATGTGGTTTAATTCGAAGCAACGCGCAGAACCTTACCAACTCTTGACATCCTGTGATCGCTCCAGAGATGGGGTTTTCCCTTCGGGGACACAGTGACAGGTGCTGCATGGCTGTCGTCAGCTCGTGCC
>Otu0010
GGATTAGATACCCTGGTAGTCCACACCGTAAACGATGAGTGCTAGATGTTAGATTATTTTAATTTAGTATCGTAGCTAACGCATTAAGCACTCCGCCTGGGGAGTACGATCGCAAGATTAAAACTCAAAGGAATTGACGGGGACCTGCACAAGCGGTGGAGCATGTTATTTAATTCGATGCAACGCGAAAAACCTTACCACTCCTTGACATAAGAGCAGCCCTTTCTTTAAGAAGAAAGTTCAGTTAGGCTGGGCTCTGTACAGGTGTTGCATGGCTGTCGTCAGCTCGTGCC
>Otu0011
GGATTAGATACCCTGGTAGTCCACGCCGTAAACGATGATAACTAGCTGCTTGGGCTCATGGAGCTTGGGTGGCGCAGCTAACGCATTAAGTTATCCGCCTGGGGAGTACGGTCGCAAGATTAAAACTCAAAGGAATTGACGGGGGCCTGCACAAGCGGTGGAGCATGTGGTTTAATTCGAAGCAACGCGCAGAACCTTACCAGCCTTTGACATCCTAGGACGGTTTCTGGAGACAGATTCCTTCCCTTCGGGGACCTAGTGACAGGTGCTGCATGGCTGTCGTCAGCTCGTGCC
>Otu0012
GGATTAGATACCCTGGTAGTCTACGCTGTAAACGATGAGTACTAATTGTCGGGTTTTTCTCGGTAATGCAGCTAACGCTTTAAGTACTCCGCCTGAGTAGTATGCTCGCAAGAGTGAAACTCAAAGGAATTGACGGGGACCCGCACAAGCGGTGGAGCATGTGGTTTAATTCGAAGCAACACGAAGAACCTTACCAAGGCTTGACATCCAGTGCAAAGACATAGAAATATGTTCTGAGGTTAACATTGAGACAGGTGGTGCATGGTTGTCGTCAGCTCGTGCC
>Otu0013
GGATTAGATACCCTGGTAGTCCACACCGTAAACGATGAATGCCAGTCGTCGGGTAGCATGCTATTCGGTGACACACCTAACGGATTAAGCATTCCGCCTGGGGAGTACGGTCGCAAGATTAAAACTCAAAGGAATTGACGGGGGCCCGCACAAGCGGTGGAGCATGTGGTTTAATTCGAAGCAACGCGCAGAACCTTACCAACCCTTGACATCCCGGGACCGGTCCAGAGATGGATCTTTCACTTCGGTGACTCGGTGACAGGTGCTGCATGGCTGTCGTCAGCTCGTGCC
>Otu0014
GGATTAGATACCCTGGTAGTCCACGCCGTAAACGATGATAACTAGCTGTCGGGGCTCTTAGAGCTTCGGTGGCGCAGCTAACGCATTAAGTTATCCGCCTGGGGAGTACGGCCGCAAGGTTAAAACTCAAATGAATTGACGGGGGCCTGCACAAGCGGTGGAGCATGTGGTTTAATTCGAAGCAACGCGCAGAACCTTACCAGCGTTTGACATGTCCGGACGATTTCGGGAGACCGATCTCTTCCCTTCGGGGACTGGAACACAGGTGCTGCATGGCTGTCGTCAGCTCGTGCC
>Otu0015
GGATTAGATACCCTGGTAGTCCACGCCGTAAACGATGTATGCTAGTTGTCGGGTTATTTTTAATTCGGTGACGCAGCTAACGCATTAAGCATACCGCCTGGGGAGTACGGTCGCAAGATTAAAACTCAAAGGAATTGACGGGGGCCCGCACAAGCGGTGGAGCATGTGGTTTAATTCGACGCAACGCGCAGAACCTTACCAGCCCTTGACATCCCGATCGCGAATAGTGGAGACACTTTTCTTCAGTTAGGCTGGATCGGTGACAGGTGCTGCATGGCTGTCGTCAGCTCGTGCC
>Otu0016
GGATTAGATACCCTGGTAGTCCACACCGTAAACGATGAATGCCAGTCGTCGGGTAGTATACTATTCGGTGACACACCTAACGGATTAAGCATTCCGCCTGGGGAGTACGGTCGCAAGATTAAAACTCAAAGGAATTGACGGGGGCCCGCACAAGCGGTGGAGCATGTGGTTTAATTCGAAGCAACGCGCAGAACCTTACCAACCCTTGACATCCTGTGCTACATTCAGAGATGAATGGTTCCCTTCGGGGACGCAGTGACAGGTGCTGCATGGCTGTCGTCAGCTCGTGCC
>Otu0017
GGATTAGATACCCTGGTAGTCCACGCCGTAAACGATGGATACTAGCTGTTGGAAGCAATTTCAGTGGCTAAGCGAAAGTGATAAGTATCCCACCTGGGGAGTACGTTCGCAAGAATGAAACTCAAAGGAATTGACGGGGGCCCGCACAAGCGGTGGAGCATGTGGTTTAATTCGATGATACGCGAGGAACCTTACCAAGGCTTAAATGTAGATTGACCGGTTTGGAAACAGATCTTTCGCAAGACAATTTACAAGGTGCTGCATGGTTGTCGTCAGCTCGTGCC
>Otu0018
GGATTAGATACCCTGGTAGTCCACGCCCTAAACGATGAGTATTAGGTATTGGGAGTTTAGCTTTCAGTATCGTAGCTAACGCGTTAAATACTCCGCCTGAGGATTACGGTCGCAAGATTAAAACTCAAAGGAATTGACGGGGACTCGCACAAGCGGTGGAGCATGTGGTTTAATTCGATGTCACGCGAAAAACCTTACCACACTTTGACATGTGAATCGTATCTCTGCGAAGGTAGAGAGTCAGGTTAAGCTGGATTCAACACAGGTGTTGCATGGCTGTCGTCAGCTCGTGCC
>Otu0019
GGATTAGATACCCTGGTAGTCCATGCCGTAAACGATGTGTGCTAGACGTTGGAAATATATTTTTCAGTGTCGCAGCGAAAGCATTAAGCACACCGCCTGGGGAGTACGACCGCAAGGTTAAAACTCAAATGAATTGACGGGGACCCGCACAAGTAGTGGAGCATGTGGTTTAATTCGAAGATACGCGCAGAACCTTACCAACACTTGACATGTTCGTCGCGACTTTAAGAGATTAAAGTTTTCGGTTCGGCCGGACGAAACACAGGTGCTGCATGGCTGTCGTCAGCTCGTGCC
>Otu0020
GGATTAGATACCCTGGTAGTCCACGCCGTAAACGATGACAACTAGCTGTTGGGAGACAATGTCTTTCAGTGGCGCAGCTAACGTTTTAAGTTGTCCGCCTGGGGAGTACGGCCGCAAGGCTAAAACTCAAATGAATTGACGGGGACCCGCACAAGCGGTGGAGCATGTGGTTTAATTCGATGCAACGCGAAAAACCTTACCTACTCTTGACATACTTGGAAGCTCTTGTAATGAGAGTGTGCCTTTTGGAGCCAAGATACAGGTGCTGCATGGCTGTCGTCAGCTCGTGCC
>Otu0021
GGATTAGATACCCTGGTAGTCCACGCCCTAAACGATGTCAACTGGTTGTTGGGTCTTCACTGACTCAGTAACGAAGCTAACGCGTGAAGTTGACCGCCTGGGGAGTACGGCCGCAAGGTTGAAACTCAAAGGAATTGACGGGGACCCGCACAAGCGGTGGATGATGTGGTTTAATTCGATGCAACGCGAAAAACCTTACCCACCTTTGACATGTACGGAATTCGCCAGAGATGGCTTAGTGCTCGAAAGAGAACCGTAACACAGGTGCTGCATGGCTGTCGTCAGCTCGTGCC
>Otu0022
GGATTAGATACCCTGGTAGTCCACGCCGTAAACGATGTCTACTAGCCGTTGGGAGGCTTGTTCTCTTAGTGGTGCAGCTAACGCGATAAGTAGACCGCCTGGGGAGTACGGCCGCAAGGTTAAAACTCAAATGAATTGACGGGGGCCCGCACAAGCGGTGGAGCATGTGGTTTAATTCGATGCAACGCGAAGAACCTTACCAAGTCTTGACATCCAGAGAATTTGCTAGAGATAGCTTAGTGCCTTCGGGAGCTCTGTGACAGGTGCTGCATGGCTGTCGTCAGCTCGTGCC
>Otu0023
GGATTAGATACCCTGGTAGTCCATGCCGTAAACGATGTGTGTTAGACGTTGGAAATTTATTTTCAGTGTCGCAGCGAAAGCGATAAACACACCGCCTGGGGAGTACGACCGCAAGGTTAAAACTCAAATGAATTGACGGGGACCCGCACAAGTAGTGGAGCATGTGGTTTAATTCGAAGATACGCGCAGAACCTTACCAACACTTGACATGTTCGTCGCGAGACTAAGAGATTAGTCTTTTCAGTTTGGCTGGACGAAACACAGGTGCTGCATGGCTGTCGTCAGCTCGTGCC
>Otu0024
GGATTAGATACCCTGGTAGTCCACGCCGTAAACGATGGTCACTAGCTGTTTGGACTTCGGTCTGAGTGGCTAAGCGAAAGTGATAAGTGACCCACCTGGGGAGTACGTTCGCAAGAATGAAACTCAAAGGAATTGACGGGGGCCCGCACAAGCGGTGGAGCATGTGGTTTAATTCGATGATACGCGAGGAACCTTACCAGGGCTTAAATGTTAGGTGACAGATCTAGAAATAGATTTTTCTTCGGACACTTAACAAGGTGCTGCATGGTTGTCGTCAGCTCGTGCC
>Otu0025
GGATTAGATACCCTGGTAGTCCACACCGTAAACGCTGTCTACTAGCTGTTTGTGGCTTTAAGCCGTGAGTAGCGAAGCTAACGCGATAAGTAGACCGCCTGGGGAGTACGGCCGCAAGGTTAAAACTCAAATGAATTGACGGGGGCCCGCACAAGCGGTGGAGCATGTGGTTTAATTCGATGCAACGCGAAGAACCTTACCTACACTTGACATGCAGAGAACTTTCCAGAGATGGATTGGTGCCTTCGGGAACTCTGACACAGGTGCTGCATGGCTGTCGTCAGCTCGTGCC
>Otu0026
GGATTAGATACCCTGGTAGTCCACGCCCTAAACGATGTCAACTGGTTGTTGGGAGGGTTTCTTCTCAGTAACGTAGCTAACGCGTGAAGTTGACCGCCTGGGGAGTACGGCCGCAAGGTTGAAACTCAAAGGAATTGACGGGGACCCGCACAAGCGGTGGATGATGTGGTTTAATTCGATGCAACGCGAAAAACCTTACCTACCCTTGACATGTCTGGAATCCTGAAGAGATTTGGGAGTGCTCGAAAGAGAGCCAGAACACAGGTGCTGCATGGCCGTCGTCAGCTCGTGCC
>Otu0027
GGATTAGATACCCTGGTAGTCCACGCCGTAATCGATGAATACTAGGTGTTGGAATGGTTAACGTTCTGGCGCCGCAAGCTAACGCATTAAGTATTCCGCCTGGGGAGTACGCTCGCAAGAGTGAAACTCAAAGGAATTGACGGGGGCCCGCACAAGCGGTGGAGGATGTGGTTTAATTCGAAGCAACGCGAAGAACCTTACCAAGACTTGACATGGAGTCGCTCGCACGAGAGATCGTGTTTTTTACTTCGGTAAACGGCTCACACAGGTGCTGCATGGCTGTCGTCAGCTCGTGCC
>Otu0028
GGATTAGATACCCTGGTAGTCCACGCCGTAAACGATGAGTGCTAAGTGTTAGAGGGTATCCACCCTTTAGTGCTGTAGCTAACGCATTAAGCACTCCGCCTGGGGAGTACGCTCGCAAGAGTGAAACTCAAAGGAATTGACGGGGGCCCGCACAAGCGGTGGAGCATGTGGTTTAATTCGAAGCAACGCGAAGAACCTTACCAGGTCTTGACATCCCCTGACAACCCGAGAGATCGGGCGTTCCCCCTTCGGGGGGACAGGGTGACAGGTGGTGCATGGTTGTCGTCAGCTCGTGCC
>Otu0029
GGATTAGATACCCTGGTAGTCCTTGCCGTAAACGATGCATACTTGGTGTAGTTGGACTCAACCCCGACTGTGCCGTAGCTAACGCGTTAAGTATGCCACCTGGGGAGTACGCTCGCAAGGGTGAAACTCAAAAGAATTGACGGGGGCCCGCACAAGCAGTGGAGCATGTGGTTTAATTCGATGCAACGCGAAGAACCTTACCCAGGCTTGACATTTTTAGGACAGCATCAGAAATGATGTCTCCCGCAAGGGCCTTTTAACAGGTGCTGCATGGCTGTCGTCAGCTCGTGCC
>Otu0030
GGATTAGATACCCTGGTAGTCCACGCCGTAAACGATGTCGACCAGCCGTTGGGTGCCTAGCGCACTTTGTGGCGAAGTTAACGCGATAAGTCGACCGCCTGGGGAGTACGGCCGCAAGGTTAAAACTCAAATGAATTGACGGGGGCCCGCACAAGCGGTGGAGCATGTGGTTTAATTCGATGCAACGCGAAGAACCTTACCTACTCTTGACATCCTGCGAATTTGGTAGAGATACCTTAGTGCCTTCGGGAACGCAGAGACAGGTGCTGCATGGCTGTCGTCAGCTCGTGCC
>Otu0031
GGATTAGATACCCTGGTAGTCCACGCCGTAAACGATGAGTGCTAAGTGTTAGGGGGTTTCCGCCCCTTAGTGCTGCAGCTAACGCATTAAGCACTCCGCCTGGGGAGTACGACCGCAAGGTTGAAACTCAAAGGAATTGACGGGGACCCGCACAAGCGGTGGAGCATGTGGTTTAATTCGAAGCAACGCGAAGAACCTTACCAAATCTTGACATCCTTTGATCGCTCTAGAGATAGAGTTTTCCCCTTCGGGGGACAAAGTGACAGGTGGTGCATGGTTGTCGTCAGCTCGTGCC
>Otu0032
GGATTAGATACCCTGGTAGTCCACGCCGTAAACGATGGAAGCTAGCCGTCAGGTAGCATGCTATTTGGTGGCGCAGCTAACGCATTAAGCTTCCCGCCTGGGGAGTACGGTCGCAAGATTAAAACTCAAAGGAATTGACGGGGGCCCGCACAAGCGGTGGAGCATGTGGTTTAATTCGAAGCAACGCGCAGAACCTTACCAGCCCTTGACATTTGGTGCTACTTCCAGAGATGGAAGGTTCCCTTCGGGGACGCCAGGACAGGTGCTGCATGGCTGTCGTCAGCTCGTGCC
>Otu0033
GGATTAGATACCCTGGTAGTCCATGCCGTAAACGATGTGTGCTAGACGTTGGAAATATATTTTTCAGTGTCGCAGCGAAAGCATTAAGCACACCGCCTGGGGAGTACGACCGCAAGGTTAAAACTCAAATGAATTGACGGGGACCCGCACAAGCAGTGGAGCATGTGGTTTAATTCGAAGATACGCGCAGAACCTTACCAACACTTGACATGTTCGTCGCGAGACTAAGAGATTAGTCTTTTCAGTTTGGCTGGACGAAACACAGGTGCTGCATGGCTGTCGTCAGCTCGTGCC
>Otu0034
GGATTAGATACCCTGGTAGTCCACGCCGTAAACGATGACAACTAGCTGTTGGGAGACAAGATCTCTCAGTGGCGCAGCTAACGCTTTAAGTTGTCCGCCTGGGGAGTACGGCCGCAAGGTTAAAACTCAAATGAATTGACGGGGACCCGCACAAGCGGTGGAGCATGTGGTTTAATTCGATGCAACGCGAAAAACCTTACCTACTCTTGACATACTTGGAAGCTCTTGTAATGAGAGTGTGCTTTTAGAGCCAAGATACAGGTGCTGCATGGCTGTCGTCAGCTCGTGCC
>Otu0035
GGATTAGATACCCTGGTAGTCCACGCCGTAAACGATGTCTACTAGTCGTTGGGTCCCTTGAGGACTTAGTGACGCAGCTAACGCAATAAGTAGACCGCCTGGGGAGTACGGCCGCAAGGTTAAAACTCAAATGAATTGACGGGGGCCCGCACAAGCGGTGGAGCATGTGGTTTAATTCGATGCAACGCGAAGAACCTTACCTGGTCTTGACATATCTAGAATCCTGCAGAGATGCGGGAGTGCCTTCGGGAATTAGAATACAGGTGCTGCATGGCTGTCGTCAGCTCGTGCC
>Otu0036
GGATTAGATACCCTGGTAGTCCACACCGTAAACGATGAATGCCAGTCGTCGGGTAGCATGCTATTCGGTGACACACCTAACGGATTAAGCATTCCGCCTGGGGAGTACGGTCGCAAGATTAAAACTCAAAGAAATTGACGGGGGCCCGCACAAGCGGTGGAGCATGTGGTTTAATTCGAAGCAACGCGCAGAACCTTACCAACCCTTGACATCCTAGGACCGTTCCAGAGATGGATCTTTCACTTCGGTGACCTAGTGACAGGTGCTGCATGGCTGTCGTCAGCTCGTGCC
>Otu0037
GGATTAGATACCCTGGTAGTCCACGCCCTAAACGATGTCGACTGGTTGTTGGGCCTTAGGTGGCTCAGTAACGAAGCTAACGCGTGAAGTCGACCGCCTGGGGAGTACGGCCGCAAGGTTGAAACTCAAAGGAATTGACGGGGACCCGCACAAGCGGTGGATGATGTGGTTTAATTCGATGCAACGCGAAAAACCTTACCTACCCTTGACATGCCAGGAATCCTGCAGAGATGTGGGAGTGCTCGCAAGAGAGCCTGGACACAGGTGCTGCATGGCTGTCGTCAGCTCGTGCC
>Otu0038
GGATTAGATACCCTGGTAGTCCATGCCGTAAACGATGTCTACTAGCCGTTGGGGCCTTTGAGGCTTTAGTGGCGCAGCTAACGCGATAAGTAGACCGCCTGGGGAGTACGGTCGCAAGACTAAAACTCAAATGAATTGACGGGGGCCCGCACAAGCGGTGGAGCATGTGGTTTAATTCGATGCAACGCGAAGAACCTTACCTGGTCTTGACATAGTAAGAACTTTCCAGAGATGGATTGGTGCCTTCGGGAACTTACATACAGGTGCTGCATGGCTGTCGTCAGCTCGTGCC
>Otu0039
GGATTAGATACCCTGGTAGTCCACGCCGTAAACGATGTCTGCTAGATGTCGGGGGGTTGCCCCTCGGTGTCGCCGCTAACGCATTAAGCAGACCGCCTGGGAAGTACGGTCGCAAGATTAAAACTCAAAGGAATTGACGGGGGCCCGCACAAGCGGTGGAGCATGTGGTTTAATTCGAAGCAACGCGCAGAACCTTACCAGTCCTTGACATGGAGAGTTTGGTTTCCGGAGACGGATTCCTTCAGTTCGGCTGGCTCTCACACAGGTGCTGCATGGCTGTCGTCAGCTCGTGCC
>Otu0040
GGATTAGATACCCTGGTAGTCCACGCCGTAAACGATGTCTACCAGTCGTTGGGACTCTTGAAGTCTTAGTGACGCAGTTAACGCACTAAGTAGACCGCCTGGGGAGTACGGCCGCAAGGTTAAAACTCAAATGAATTGACGGGGGCCCGCACAAGCGGTGGAGCATGTGGTTTAATTCGATGCAACGCGAAGAACCTTACCTGGTCTTGACATATCCGGAATCCTGCAGAGATGCGGGAGTGCCTTCGGGAATCGGAATACAGGTGCTGCATGGCTGTCGTCAGCTCGTGCC
>Otu0041
GGATTAGATACCCTGGTAGTCCACGCCGTAAACGATGTCAACTAGCCGTTGGAATCCTTGAGATTTTAGTGGCGCAGCTAACGCATTAAGTTGACCGCCTGGGGAGTACGGCCGCAAGGTTAAAACTCAAATGAATTGACGGGGGCCCGCACAAGCGGTGGAGCATGTGGTTTAATTCGAAGCAACGCGAAGAACCTTACCAGGCCTTGACATGCAGAGAACTTTCCAGAGATGGATTGGTGCCTTCGGGAACTCTGACACAGGTGCTGCATGGCTGTCGTCAGCTCGTGCC
>Otu0042
GGATTAGATACCCTGGTAGTCCTAGCTGTAAACGATGGATACTGGATTTTGCACAGAGTGCTTTGTCGAAGTTAACGCGTTAAGTATCCCGCCTGGGGAGTACGGTCGCAAGGCTGAAACTCAAAGGAATTGACGGGGACCCGCACAAGCAGTGGAGCATGTGGTTTAATTCGATGCAACGCGAAGAACCTTACCTGGGCTTGAACTGCTGGTATTAGCTGCCTGAAAGGGTTAGTGATCCTCCTTTGGAGGAACCAGTAGAGGTGCTGCATGGCTGTCGTCAGCTCGTGCC
>Otu0043
GGATTAGATACCCTGGTAGTCCACACCGTAAACGATGAATGCCAGTCGTCGGGCAGTATACTGTTCGGTGACACACCTAACGGATTAAGCATTCCGCCTGGGGAGTACGGTCGCAAGATTAAAACTCAAAGGAATTGACGGGGGCCCGCACAAGCGGTGGAGCATGTGGTTTAATTCGAAGCAACGCGCAGAACCTTACCAACCCTTGACATCCTGTGCCACTCCGAGAGATCGGACGTTCCCTTCGGGGACGCAGTGACAGGTGCTGCATGGCTGTCGTCAGCTCGTGCC
>Otu0044
GGATTAGATACCCTGGTAGTCCACGCCGTAAACGATGTCTACTAGCCGTTGGGGGGCTTGACTCTTTAGTGGCGCAGCTAACGCGATAAGTAGACCGCCTGGGGAGTACGGTCGCAAGATTAAAACTCAAATGAATTGACGGGGGCCCGCACAAGCGGTGGAGCATGTGGTTTAATTCGAAGCAACGCGAAAAACCTTACCTGGTCTTGACATCCACAGAAGTTTGAAGAGATTCGAACGTGCCTTCGGGAACTGTGAGACAGGTGCTGCATGGCTGTCGTCAGCTCGTGCC
>Otu0045
GGATTAGATACCCTGGTAGTCCACGCTGTAAACGATGAGTACTAGCTGTTGGAGTCGGTGTAAAGGCTCTAGTGGCGTAGCTAACGCGTTAAGTACTCCGCCTGGGGACTACGGCTGCAAGGCTAAAACTCAAAGGAATTGACGGGGACCCGCACAAGCGGTGGAGCATGTGGTTTAATTCGATGCAACGCGAAGAACCTTACCTGGTCTTGACATCCTGCGAACTTTCTAGAGATAGATTGGTGCCTTCGGGAGCGCAGTGACAGGTGCTGCACGGCTGTCGTCAGCTCGTGCC
>Otu0046
GGATTAGATACCCTGGTAGTCCACGCCGTAAACGATGAATACTAGATGTTGGTCATACGTGATCAGTGTCGCAGCTAACGCATTAAGTATTCCACCTGGGAAGTACGCTCGCAAGAGTGAAACTCAAAGGAATTGACGGGGGCCCGCACAAGCGGTGGATCATGTGGTTTAATTCGATGCAACGCGAAGAACCTTACCTGGGCTTGAAAGGCTAGTTAAAGCTCCTGAAAGGGAGTGTCCTTCGGGGAACTAGTACAGGTGCTGCATGGCTGTCGTCAGCTCGTGCC
>Otu0047
GGATTAGATACCCTGGTAGTCCACGCCGTAAACGATGTGTGCTAGATGTTGGAAGGTTACCTTGCAGTGTCGCAGCTAACGCGTTAAGCACACCGCCTGGGAAGTACGGTCGCAAGATTAAAACTCAAAGGAATTGACGGGGGCCCGCACAAGCGGTGGAGCATGTGGTTTAATTCGAAGCAACGCGCAGAACCTTACCAGCCCTTGACATGTGGAGTTTGGTTATCAGAGATGATTTCCTTCAGTTCGGCTGGCTCCAACACAGGTGCTGCATGGCTGTCGTCAGCTCGTGCC
>Otu0048
GGATTAGATACCCTGGTAGTCCATGCCGTAAACGATGTCTACTAGCCGTTGGGGCCTTTGAGGCTTTAGTGGCGCAGCTAACGCGATAAGTAGACCGCCTGGGGAGTACGGTCGCAAGACTAAAACTCAAATGAATTGACGGGGGCCCGCACAAGCGGTGGAGCATGTGGTTTAATTCGATGCAACGCGAAGAACCTTACCTGGCCTTGACATACTAGAAACTTTCCAGAGATGGATTGGTGCCTTCGGGAATCTAGATACAGGTGCTGCATGGCTGTCGTCAGCTCGTGCC
>Otu0049
GGATTAGATACCCTGGTAGTCCACGCCGTAAACGATGGGTGCTAGGTGTCGCGGGCTTTGACTCCTGCGGTGCCGTAGCTAACGCATTAAGCACCCCGCCTGGGAAGTACGGCCGCAAGGCTAAAACTCAAAGGAATTGACGGGGGCCCGCACAAGCGGTGGAGCATGTGGTTTAATTCGACGCAACGCGAAGAACCTTACCTGGGCTAGAAAATGCAGGAACCTGGGAGAAGTCTCGGGGTGCTCTTCGGAGAGCCTGTAGTTAGGTGCTGCATGGCTGTCGTCAGCTCGTGCC
>Otu0050
GGATTAGATACCCTGGTAGTCCACGCCGTAAACGATGTCTACTAGTCGTTGGGTCCCTTGAGGACTTAGTGACGCAGCTAACGCAATAAGTAGACCGCCTGGGGAGTACGGCCGCAAGGTTAAAACTCAAATGAATTGACGGGGGCCCGCACAAGCGGTGGAGCATGTGGTTTAATTCGATGCAACGCGAAGAACCTTACCTGGTCTTGACATACACAGAATCTTGTAGAGATACGAGAGTGCCTTCGGGAATTGTGATACAGGTGCTGCATGGCTGTCGTCAGCTCGTGCC
>Otu0051
GGATTAGATACCCTGGTAGTCCACGCCGTAAACGATGGTCACTAGCTGTTCGACTAACATTGGTTAGTTGAGTGGCTAAGCGAAAGTGATAAGTGACCCACCTGGGGAGTACGCTCGCAAGAGTGAAACTCAAAGGAATTGACGGGGGCCCGCACAAGCGGTGGAGCATGTGGTTTAATTCGATGATACGCGAGGAACCTTACCAGGGCTTAAATGTAAGTTGCATGGACCAGAGATGGACCTTTCTTCGGACTACTTACAAGGTGCTGCATGGTTGTCGTCAGCTCGTGCC
>Otu0052
GGATTAGATACCCTGGTAGTCCATGCAGTAAACGATGAGTGCTAGATGTTGGGAATTTAAATTTCCAGTATCGCAGTTAACGCGTTAAGCACTCCGCCTGGGAAGTACGGCCGCAAGGCTAAAACTCAAATGAATTGACGGGGACCCGCACAAGCGGTGGATCATGTGGTTTAATTCGAAGATACGCGAAGAACCTTACCGGCCCTTGACATACCAATCGCGGACTTAAGAGATTAAGTCTTTCACTTCGGGTGGATTGGATACAGGTGCTGCATGGCTGTCGTCAGCTCGTGCC
>Otu0053
GGATTAGATACCCTGGTAGTCCACACTGTAAACGATGAATGCTAAGTATTGGGGCAACTCAGTGCTGAAGCTAACGCGTTAAGCATTCCGCCTGGGGAGTACGGTCGCAAGACTAAAACTCAAAGGAATTGACGGGGACCCGCACAAGCGGTGGAACATGCTGTTTAATTCGATACTACGCGAAGAACCTTACCAGTTCTTGACATCTGGATCGCGATCTCAGAGATGAGATTTTCAGTTAGGCTGGATCCAAGACAGGTATTGCATGGCTGTCGTCAGCTCGTGCC
>Otu0054
GGATTAGATACCCTGGTAGTCCACGCCCTAAACGATGTCTACTAGTTGTCGGGTCTTAATTGACTTGGTAACGCAGCTAACGCGTGAAGTAGACCGCCTGGGGAGTACGGTCGCAAGATTAAAACTCAAAGGAATTGACGGGGACCCGCACAAGCGGTGGATGATGTGGATTAATTCGATGCAACGCGAAAAACCTTACCTACCCTTGACATGGCTGGAATCCCCGAGAGATTGGGGAGTGCTCGAAAGAGAACCAGTACACAGGTGCTGCATGGCTGTCGTCAGCTCGTGCC
>Otu0055
GGATTAGATACCCTGGTAGTCCACGCCGTAAACGATGTCAACTAGCCGTTGGGAGCCTTGAGCTCTTAGTGGCGCAGCTAACGCATTAAGTTGACCGCCTGGGGAGTACGGCCGCAAGGTTAAAACTCAAATGAATTGACGGGGGCCCGCACAAGCGGTGGAGCATGTGGTTTAATTCGAAGCAACGCGAAGAACCTTACCAGGCCTTGACATCCAATGAACTTTCTAGAGATAGATTGGTGCCTTCGGGAACATTGAGACAGGTGCTGCATGGCTGTCGTCAGCTCGTGCC
>Otu0056
GGATTAGATACCCTGGTAGTCCACGCCCTAAACGATGTCAACTGGTTGTTGGGTCTTCACTGACTCAGTAACGAAGCTAACGCGTGAAGTTGACCGCCTGGGGAGTACGGCCGCAAGGTTGAAACTCAAAGGAATTGACGGGGACCCGCACAAGCGGTGGATGATGTGGTTTAATTCGATGCAACGCGAAAAACCTTACCCACCTTTGACATGTACGGAATCCTTTAGAGATAGAGGAGTGCTCGAAAGAGAGCCGTAACACAGGTGCTGCATGGCTGTCGTCAGCTCGTGCC
>Otu0057
GGATTAGATACCCTGGTAGTCCACGCCCTAAACGATGTCAACTGGTTGTTGGGTGCATTAGTACTCAGTAACGAAGCTAACGCGTGAAGTTGACCGCCTGGGGAGTACGGCCGCAAGGTTGAAACTCAAAGGAATTGACGGGGACCCGCACAAGCGGTGGATGATGTGGTTTAATTCGATGCAACGCGAAAAACCTTACCTACCTTTGACATGTACGGAATTCGCCAGAGATGGCTTAGTGCTCGAAAGAGAACCGTAACACAGGTGCTGCATGGCTGTCGTCAGCTCGTGCC
>Otu0058
GGATTAGATACCCTGGTAGTCCACGCCGTAAACGATGGACACTAGTTGTTGGGATATATTTCAGTGACTAAGCGAAAGTGATAAGTGTCCCACCTGGGGAGTACGGTCGCAAGATTGAAACTCAAAGGAATTGACGGGGGCCCGCACAAGCGGTGGAGCATGTGGTTTAATTCGATGATACGCGAGGAACCTTACCAGGGCTTAAATGTAATTTGACGTTTTTAGAGATAAAGATTTCTTCGGACAAATTACAAGGTGCTGCATGGTTGTCGTCAGCTCGTGCC
>Otu0059
GGATTAGATACCCTGGTAGTCCACGCCGTAAACGATGTATACTAGTTGTCGGGTATTAACTCGGTGACGCAGCTAACGCATTAAGTATACCGCCTGGGGAGTACGGTCGCAAGATTAAAACTCAAAGAAATTGACGGGGACCCGCACAAGCGGTGGAGCATGTGGTTTAATTCGAAGCAACGCGAAGAACCTTACCCACCTTTGACATACTAGTTTGGGATAGTGGAGACACTTTCTTTCAGTTCGGCTGGGCTAGATACAGGTGCTGCATGGCTGTCGTCAGCTCGTGCC
>Otu0060
GGATTAGATACCCTGGTAGTCCACGCCGTAAACGATGGATACTAGCTGTATGTCTACTTCAGGTAGATGTGTGGCTAAGCGAAAGTGATAAGTATCCCACCTGGGGAGTACGATCGCAAGATTGAAACTCAAAGGAATTGACGGGGGCCCGCACAAGCGGTGGAGCATGTGGTTTAATTCGATGATACGCGAGGAACCTTACCAGGGCTTAAATGTAACGGGACAGATCTAGAGATAGATCCTTCTTCGGACTCATTACAAGGTGCTGCATGGTTGTCGTCAGCTCGTGCC
>Otu0061
GGATTAGATACCCTGGTAGTCCACGCCGTAAACGATGAATGCCAGCCGTTAGTGGGTTTACTCACTAGTGGCGCAGCTAACGCTTTAAGCATTCCGCCTGGGGAGTACGGTCGCAAGATTAAAACTCAAAGGAATTGACGGGGGCCCGCACAAGCGGTGGAGCATGTGGTTTAATTCGACGCAACGCGCAGAACCTTACCAGCCCTTGACATGTCCAGGACCGGTCGCAGAGACGTGACCTTCTCTTCGGAGCCTGGAGCACAGGTGCTGCATGGCTGTCGTCAGCTCGTGCC
>Otu0062
GGATTAGATACCCTGGTAGTCCACGCCCTAAACGATGTCAACTGGTTGTTGGGAGGGTTTCTTCTCAGTAACGAAGCTAACGCGTGAAGTTGACCGCCTGGGGAGTACGGCCGCAAGGTTGAAACTCAAAGGAATTGACGGGGACCCGCACAAGCGGTGGATGATGTGGTTTAATTCGATGCAACGCGAAAAACCTTACCTACCCTTGACATGTCTGAAATCCTGCAGAGATGTGGGAGTGCTCGAAAGAGAATCAGAACACAGGTGCTGCATGGCCGTCGTCAGCTCGTGCC
>Otu0063
GGATTAGATACCCTGGTAGTCCTTGCCGTAAACGATGCATACTTGGTGTAGTTGGACTCAACCCCGACTGTGCCGTAGCTAACGTGTTAAGTATGCCACCTGGGGATTACGCCCGCAAGGGTGAAACTCAAAAGAATTGACGGGGGCCCGCACAAGCAGTGGAGCATGTGGTTTAATTCGATGCAACGCGAAGAACCTTACCTAGGCTTGACATGTAGAGGACAGCTTTAGAGATAGAGTCTCCCGCAAGGGTCTTTACACAGGTGCTGCATGGCTGTCGTCAGCTCGTGCC
>Otu0064
GGATTAGATACCCTGGTAGTCCTAGCTGTAAACGATGGATACTAGACGTAGGAACTGGATTGACGGTTTCTGTGTCGCAGCTAACGCGTTAAGTATCCCGCCTGGGGAGTACGGTCGCAAGACTAAAACTCAAAGGAATTGACGGGACCCCGCACAAGCGGCGGAGCATGCGGCTTAATTCGATGATACCCGTAGAACCTTACCTGGACTTGACATATAGGGAAAAGTTATAGAAATATAATGTGCATTAGCGCCCTATACAGGTGGTGCATGGCTGTCGTCAGCTCGTGCC
>Otu0065
GGATTAGATACCCTGGTAGTCCACGCCGTAAACGATGGTCACTAGCTGTTCGATGTACATTGGTACGTTGAGTGGCTAAGCGAAAGTGATAAGTGACCCACCTGGGGAGTACGCTCGCAAGAGTGAAACTCAAAGGAATTGACGGGGGCCCGCACAAGCGGTGGAGCATGTGGTTTAATTCGATGATACGCGAGGAACCTTACCAGGACTTAAATGTAAGTTGCATGATTCAGAAATGAATCTTTCTTCGGACTACTTACAAGGTGCTGCATGGTTGTCGTCAGCTCGTGCC
>Otu0066
GGATTAGATACCCTGGTAGTCCACGCCGTAAACGATGCTCACTCGATGTTAGCGATATACTGTTAGCGTCCAAGCTAAAGCGTTAAGTGAGCCACCTGGGGAGTACGCCGGCAACGGTGAAACTCAAAGGAATTGACGGGGGTCCGCACAAGCGGTGGAGCATGTGGTTTAATTCGATAATACGCGAGGAACCTTACCTAGGCTAGAATGCGAGTGACATCCAGAGAGATCTGGAGTTCTTCGGACACAAAGCAAGGTGCTGCATGGTTGTCGTCAGCTCGTGCC
>Otu0067
GGATTAGATACCCTGGTAGTCCACGCCGTAAACGATGAATGCCAGACGTCGGGCAGCATGCTGTTCGGTGTCACACCTAACGGATTAAGCATTCCGCCTGGGGAGTACGGTCGCAAGATTAAAACTCAAAGGAATTGACGGGGGCCCGCACAAGCGGTGGAGCATGTGGTTTAATTCGAAGCAACGCGCAGAACCTTACCAACCCTTGACATCTGGATCGCGGTTACCGGAGACGGTTTCCTTCAGTTCGGCTGGATCCAAGACAGGTGCTGCATGGCTGTCGTCAGCTCGTGCC
>Otu0068
GGATTAGATACCCTGGTAGTCCACGCCGTAAACGATGAGTATTTGGTGCTGGGGGATTCGACCCTTTCAGTGCCGTAGCTAACGCGATAAATACTCCGCCTGGGGACTACGATCGCAAGATTGAAACTCAAAGGAATTGACGGGGACCCGCACAAGCGGTGGAACATGTGGTTTAATTCGATGATACGCGAAGAACCTTACCTGGGTTTGACATGTTAGTGAAAGTTTTCTGAAAAGAATTCCCTTTAAGAGCTTGCTCTTAAACACTATCACAGGTGGTGCATGGCTGTCGTCAGCTCGTGCC
>Otu0069
GGATTAGATACCCTGGTAGTCCACGCCCTAAACGATGAGAGTTGGATTCTGGACATGATCCAGTTTCTAAGCTAACGCATTAAACTCTCCGCCTGAGGAGTACGACCGCAAGGTTAAAACTTAAAGGAATTGACGGGGACCCGCACAAGCGGTGGAGCATGTGGTTTAATTCGAAGGTACGCGAAGAACCTTACCAGCCCTTGACATGTTAGTCATAGATCTAGGTAACTAGGTCGTCATTTAGTTGGACTATCACAGGTGCTGCATGGCCGTCGTCAGCTCGTGCC
>Otu0070
GGATTAGATACCCTGGTAGTCCACGCCGTAAACGATGGGCACTAAGCGTCCGACGGGTTCGACCCTGTTGGGTGCTGCAGTTAACGCGTTAAGTGCCCCGCCTGGGGAGTACGGTCGCAAGACTAAAACTCAAAGGAATTGACGGGGGCCCGCACAAGCGGTGGAACATGTGGTTTAATTCGACGCAACGCGAAGAACCTTACCTGGGTTTGACATCCCCGGCCGACACCAGAGATGGTGTTTTCTCTTCGGAGACCGGGTGACAGGTGCTGCATGGCTGTCGTCAGCTCGTGCC
>Otu0071
GGATTAGATACCCTGGTAGTCCACGCCTTAAACGATGGGCACTAGACGTTGAAGGGGTAAGCCCTCCAGTGTCGTAGCTAACGCGCTAAGTGCCCCGCCTGGGGAGTACGGCCGCAAGGTTGAAACTCAAAGGAATTGACGGGGACCCGCACAAGCGGTGGAGCATGTGGTTTAATTCGATGCAACGCGAAGAACCTTACCTGGTCTTGACATCCTGGGAATCCTGTAGAGATACGGGAGTGCCGCAAGGAACCCAGAGACAGGTGCTGCATGGCTGTCGTCAGCTCGTGCC
>Otu0072
GGATTAGATACCCTGGTAGTCCACGCCCTAAACGATGAATGTTAGTTGTTGGATATTTTTTTCAGTGACGAAGCTAACGCGATAAACATTCCGCCTGAGGATTACGGTCGCAAGACTAAAACTTAAAGAAATTGACGGGGGCTCGCACAAGCGGTGGAGCATGTGGTTTAATTCGAAGTTACGCGTATAACCTTACCAGCTCTTGACATATAAACAGAGACTTTTGGTAACAAAAGTTGCGGTTCGGCCGGGTTTATACAGGTGCTGCATGGCTGTCGTCAGCTCGTGCC
>Otu0073
GGATTAGATACCCTGGTAGTCCACGCCCTAAACGATGAATACTCGATGTTTGCGATATACAGTAAGCGTCTAAGCGAAAGCGTTAAGTATTCCACCTGGGGAGTACGTCCGCAAGGATGAAACTCAAAGAAATTGGCGGGGGTCCGCACAAGCGGTGGATTATGTGGTTTAATTCGATGATACGCGAGGAACCTTACCAGGGCTAGAATGTTAGTGGGATATAGAGGGAAACCTTTATAGCTTTTCGGAGCTGCTAGCAAGGTGCTGCATGGTTGTCGTCAGCTCGTGCC
>Otu0074
GGATTAGATACCCTGGTAGTCCACACCGTAAACGATGAATGCCAGATGTCGGGTGGCTTGCCGCCCGGTGTCGCACCTAACGGATTAAGCATTCCGCCTGGGGAGTACGGTCGCAAGATTAAAACTCAAAGGAATTGACGGGGGCCCGCACAAGCGGTGGAGCATGTGGTTTAATTCGAAGCAACGCGCAGAACCTTACCAACCCTTGACATTCCGTGATCACCCCAGAGATGGGGTTTTCCCTTCGGGGACACGGGGACAGGTGCTGCATGGCTGTCGTCAGCTCGTGCC
>Otu0075
GGATTAGATACCCTGGTAGTCCACGCCGTAAACGATGATAACTAGCCGTTGGATTTATCCAGTGGCGCAGCTAACGCGTTAAGTTATCCGCCTGGGGAGTACGGCCGCAAGGCTAAAACTCAAATGAATTGACGGGGACCCGCACAAGCGGTGGAGCATGTGGTTTAATTCGATGCAACGCGAAAAACCTTACCTACACTTGACATACTTCGAATTTTCTAGAGATAGATTAGTGCCTTCGGGAACGGAGATACAGGTGCTGCATGGCTGTCGTCAGCTCGTGCC
>Otu0076
GGATTAGATACCCTGGTAGTCCACGCCGTAAACGATGTCTACTAGCCGTTGGGGTCCTTGAGACTTTAGTGGCGCAGTTAACGCGATAAGTAGACCGCCTGGGGAGTACGGCCGCAAGGTTAAAACTCAAATGAATTGACGGGGGCCCGCACAAGCGGTGGAGCATGTGGTTTAATTCGATGCAACGCGAAGAACCTTACCTGGTCTTGACATAGTGAGAATCCTGCAGAGATGCGGGAGTGCCTTCGGGAATTCACATACAGGTGCTGCATGGCTGTCGTCAGCTCGTGCC
>Otu0077
GGATTAGATACCCTGGTAGTCCTTGCCGTAAACGATGCATACTTGGTGTAGTTGGTCTCAACCCCGACTGTGCCGTAGCTAACGCGTTAAGTATGCCACCTGGGGAGTACGCTCGCAAGGGTGAAACTCAAAAGAATTGACGGGGGCCCGCACAAGCAGTGGAGCATGTGGTTTAATTCGATGCAACGCGAAGAACCTTACCCAGGCTTGACATTTTGAGGACCGCATTAGAGATAATGTTTCCCGTAAGGGCCTCTTGACAGGTGCTGCATGGCTGTCGTCAGCTCGTGCC
>Otu0078
GGATTAGATACCCTGGTAGTCCACGCCCTAAACGATGTCCGCTAGCTATTGGATTTTAAGGTTCAGTGGCGAAGCTAACGCGTTAAGCGGACCGCCTGGGGAGTACGGTCGCAAGATTAAAACTCAAAGGAATTGACGGGGACCCGCACAAGCGGTGGATGATGTGGTTTAATTCGATGCAACGCGAAAAACCTTACCTGCTCTTGACATGTCTGGAAGCTTGTAGAGATACGAGTGTGCCTTCGGGAACCAGGACACAGGTGTTGCATGGCTGTCGTCAGCTCGTGCC
>Otu0079
GGATTAGATACCCTGGTAGTCCACGCCGTAAACGATGTTTACTCGGTGTTTGCCCTTCGGGGTAAGTGCCTAAGCGAAAGTGATAAGTAAACCACCTGGGGAGTACGCTCGCAAGAGTGAAACTCAAAGGAATTGACGGGGGCCCGCACAAGCGGTGGAGCATGTGGTTTAATTCGATGATACGCGAGGAACCTTACCTAGGCTTAAATGCATGTTGACGTAACCAGAGATGGTTATTTCTTCGGACAGTATGCAAGGTGCTGCATGGCTGTCGTCAGCTCGTGCC
>Otu0080
GGATTAGATACCCTGGTAGTCCACGCCGTAAACGATGTCTACTTGGAGGTTGTGGCCTTGAGCCGTGGCTTTCGGAGCTAACGCGTTAAGTAGACCGCCTGGGGAGTACGGTCGCAAGATTAAAACTCAAATGAATTGACGGGGGCCCGCACAAGCGGTGGAGCATGTGGTTTAATTCGATGCAACGCGAAGAACCTTACCTACTCTTGACATCCAGAGAACTTTCCAGAGATGGATTGGTGCCTTCGGGAACTCTGAGACAGGTGCTGCATGGCTGTCGTCAGCTCGTGCC
>Otu0081
GGATTAGATACCCTGGTAGTCCACACTGTAAACGATGATAACTAGGTGTCGGCCGAATCTGGTCGGTGCCACAGCGAAAGCGTTAAGTTATCCACCTGGGGAGTACGCCGGCAACGGTGAAACTCAAAGGAATTGACGGGGGTCCGCACAAGCGGTGGAGCATGTGGTTTAATTCGATGATACGCGAGGAACCTTACCTAGGCTAGAATGTGAAGGAATGATACAGAAATGGATCAGTCAGCAATGACCTGAAACAAGGTGCTGCATGGCTGTCGTCAGCTCGTGCC
>Otu0082
GGATTAGATACCCTGGTAGTCCACACCGTAAACGATGAATGCCAGTCGTCGGGTAGCATGCTATTCGGTGACACACCTAACGGATTAAGCATTCCGCCTGGGGAGTACGGTCGCAAGATTAAAACTCAAAGGAATTGACGGGGGCCCGCACAAGCGGTGGAGCATGTGGTTTAATTCGAAGCAACGCGCAGAACCTTACCAACCCTTGACATCCTGATCGCGGTTACCGGAGACGGTTTCCTTCAGTTCGGCTGGATCAGTGACAGGTGCTGCATGGCTGTCGTCAGCTCGTGCC
>Otu0083
GGATTAGATACCCTGGTAGTCCACGCCGTAAACGATGAATGCTAGCTGTTGGATAGTATACTATTCAGTGGCGCAGCTAACGCATTAAGCATTCCGCCTGGGGAGTACGGTCGCAAGACTAAAACTCAAAGAAATTGACGGGGGCCCGCACAAGCGGTGGAGCATGTGGTTTAATTCGAAGCAACGCGCAGAACCTTACCAGCTCTTGACATCCCGATCGCGGTTACCGGAGACGGTTTCCTTCAGTTAGGCTGGATCGGTGACAGGTGCTGCATGGCTGTCGTCAGCTCGTGCC
>Otu0084
GGATTAGATACCCTGGTAGTCCACGCTGTAAACGATGAGTACTAGCTGTTGGTCCTGGTGTAAAAGGATTAGTGGCGCAGCTAACGCGCTAAGTACTCCGCCTGGGGACTACGGCCGCAAGGTTAAAACTCAAAGGAATTGACGGGGACCCGCACAAGCGGTGGAGCATGTGGTTTAATTCGATGCAACGCGAAGAACCTTACCTACCCTTGACATCCTAAGAAGACGAAAGAGATTTTGTTGTGCCTTCGGGAACTTAGAGACAGGTGCTGCATGGCTGTCGTCAGCTCGTGCC
>Otu0085
GGATTAGATACCCTGGTAGTCCACGCCGTAAACGATGATAACTAGCTGTCCGGGGACTTGGTCTTTGGGTGGCGCAGCTAACGCATTAAGTTATCCGCCTGGGGAGTACGGCCGCAAGGTTAAAACTCAAATGAATTGACGGGGGCCTGCACAAGCGGTGGAGCATGTGGTTTAATTCGAAGCAACGCGCAGAACCTTACCAGCGTTTGACATGTCCGGACGATTTCCAGAGATGGATCTCTTCCCTTCGGGGACTGGAACACAGGTGCTGCATGGCTGTCGTCAGCTCGTGCC
>Otu0086
GGATTAGATACCCTGGTAGTCCACGCCGTAAACGATGAATACTAGGTGTCTGGGGTCGAACCTAGGTGCCGCAGCTAACGCATTAAGTATTCCGCCTGGGGAGTACGCACGCAAGTGTGAAACTCAAAGGAATTGACGGGGACCCGCACAAGCAGCGGAGCATGTGGTTTAATTCGAAGCAACGCGAAGAACCTTACCAGGTCTTGACATACAGATGACCGGTCCTTAATCGGGCCTTTCCTTCGGGACATCTGATACAGGTGGTGCATGGTTGTCGTCAGCTCGTGCC
>Otu0087
GGATTAGATACCCTGGTAGTCCACGCCGTAAACGATGGATACTAGCTGTTTGGTTTTCGGACTGAGTGGCTAAGCGAAAGTGATAAGTATCCCACCTGGGGAGTACGGGCGCAAGCCTGAAACTCAAAGGAATTGACGGGGGCCCGCACAAGCGGTGGAGCATGTGGTTTAATTCGATGATACGCGAGGAACCTTACCAGGGCTTAAATGTAGGTTGACAGGACTGGAAACAGTTTTTTCTTCGGACAACTTACAAGGTGCTGCATGGTTGTCGTCAGCTCGTGCC
>Otu0088
GGATTAGATACCCTGGTAGTCCACGCCGTAAACGATGGACACTAGTTGTTGGGCTTCGGTTCAGTGACTAAGCGAAAGTGATAAGTGTCCCACCTGGGGAGTACGATCGCAAGATTGAAACTCAAAGGAATTGACGGGGGCCCGCACAAGCGGTGGAGCATGTGGTTTAATTCGATGATACGCGAGGAACCTTACCAGGGCTTAAATGTAGAGTGACAGGGCTAGAGATAGCTTTTTCTTCGGACACTTTACAAGGTGCTGCATGGTTGTCGTCAGCTCGTGCC
>Otu0089
GGATTAGATACCCTGGTAGTCCACACCGTAAACGATGAATGCCAGTCGTCGGGTAGTATACTATTCGGTGACACACCTAACGGATTAAGCATTCCGCCTGGGGAGTACGGTCGCAAGATTAAAACTCAAAGGAATTGACGGGACCCCGCACAAGCGGCGGAGCATGCGGCTTAATTCGATGATACCCGTAGAACCTTACCTGGACTTGACATATAGGGTCTAGCTATAGAGATATAGTGTGCATTAGCGCCCTATACAGGTGGTGCATGGCTGTCGTCAGCTCGTGCC
>Otu0090
GGATTAGATACCCTGGTAGTCCACGCCGTAAACGATGGACACTAGCCGTTCGAAGCATTAACCCTTTGAGTGGCAAAGCTAACGCATTAAGTGTCCCGCCTGGGAAGTACGGTCGCAAGACTAAAACTCAAAGGAATTGACGGGGGCCCGCACAAGCGGTGGAGTATGTGGTTTAATTCGACGCAACGCGCAGAACCTTACCTGGTCTTGACATCGCGAGATCGCTGCAGAGATGTAGCTTTACCTTCGGGTACTCGTAGACAGGTGCTGCATGGCTGTCGTCAGCTCGTGCC
>Otu0091
GGATTAGATACCCTGGTAGTCCACACCGTAAACGATGAGTGCTAGATGTTAGATTATTTTAATTTAGTATCGTAGCTAACGCATTAAGCACTCCGCCTGGGGAGTACGATCGCAAGATTAAAACTCAAAGGAATTGACGGGGACCTGCACAAGCGGTGGAGCATGTTATTTAATTCGATGCAACGCGAAAAACCTTACCACTCCTTGACATAGGAGCTATTCTTTCTTTAGGGAGAAAGTTCAGTTCGGCTGGGCTCTATACAGGTGTTGCATGGCTGTCGTCAGCTCGTGCC
>Otu0092
GGATTAGATACCCTGGTAGTCCACGCCCTAAACGATGCTGACTAGTTGTTCGGGATTTACATCCTGAGTAACGTAGCTAACGCGTGAAGTCAGCCGCCTGGGGAGTACGGTCGCAAGATTAAAACTCAAAGGAATTGACGGGGACCCGCACAAGCGGTGGATGATGTGGATTAATTCGATGCAACGCGAAAAACCTTACCTACCCTTGACATGTCACTAACGAAGTAGAGATACATTAGGTGCCCGTAAGGGAAAGTGAACACAGGTGCTGCATGGCTGTCGTCAGCTCGTGCC
>Otu0093
GGATTAGATACCCTGGTAGTCCACCCCGTAAACGTTGGGAACTAGTTGTGGGGTCCATTCCACGGATTCCGTGACGCAGCTAACGCATTAAGTTCCCCGCCTGGGGAGTACGGCCGCAAGGCTAAAACTCAAAGGAATTGACGGGGACCCGCACAAGCGGCGGAGCATGCGGATTAATTCGATGCAACGCGAAGAACCTTACCAAGGCTTGACATATACGAGAACGGGCCAGAAATGGTCAACTCTTTGGACACTCGTAAACAGGTGGTGCATGGTTGTCGTCAGCTCGTGCC
>Otu0094
GGATTAGATACCCTGGTAGTCCATGCCGTAAACGATGTGTGTTAGACGTTGGAAATTTATTTTCAGTGTCGCAGCGAAAGCGATAAACACACCGCCTGGGGAGTACGACCGCAAGGTTAAAACTCAAATGAATTGACGGGGACCCGCACAAGCGGTGGAGCATGTGGTTTAATTCGATGCAACGCGAAAAACCTTACCTACTCTTGACATACTTGGAAGCTCTTGTAATGAGAGTGTGCCTTTTGGAGCCAAGATACAGGTGCTGCATGGCTGTCGTCAGCTCGTGCC
>Otu0095
GGATTAGATACCCTGGTAGTCCACGCAGTAAACGATGATCACTAGACGTATGCAACTTAATTGTATGTGTCTCAGCTAACGCGATAAGTGATCCGCCTGGGGAGTACGATCGCAAGATTAAAACTTAAAGAAATTGACGGGGATCCGCACAAGCGGTGGAACATGTGGTTTAATTCGATACTACGCGAGAAACCTTACCTGGGTTTGACATGCATAGGACGCACGCAGAGATGTATGCTTCATGGGGCAACCTATGACCTTTGCACAGGTGTTGCATGGCTGTCGTCAGCTCGTGCC
>Otu0096
GGATTAGATACCCTGGTAGTCCACGCCGTAAACGATGTCTACTAGCCGTTGGGAGACTTGATTTCTTAGTGGCGCAGCTAACGCAATAAGTAGACCGCCTGGGGAGTACGGCCGCAAGGTTAAAACTCAAATGAATTGACGGGGGCCCGCACAAGCGGTGGAGCATGTGGTTTAATTCGATGCAACGCGAAGAACCTTACCAGGTCTTGACATCCAGAGAACTTTCCAGAGATGGATTGGTGCCTTCGGGAGCTCTGAGACAGGTGCTGCATGGCTGTCGTCAGCTCGTGCC
>Otu0097
GGATTAGATACCCTGGTAGTCCACGCCGTAAACGATGATAACTAGCTGTCCGGGGACTTGGTCTTTGGGTGGCGCAGCTAACGCATTAAGTTATCCGCCTGGGGAGTACGGCCGCAAGGTTAAAACTCAAATGAATTGACGGGGGCCTGCACAAGCGGTGGAGCATGTGGTTTAATTCGAAGCAACGCGCAGAACCTTACCAGCGTTTGACATGTCCGGACGACTGGCAGAGATGCCTTTCTTCCCTTCGGGGACTGGAACACAGGTGCTGCATGGCTGTCGTCAGCTCGTGCC
>Otu0098
GGATTAGATACCCTGGTAGTCCACGCTGTAAACGATGCTCACTCGATGTTGGCGATAGACAGTCAGCGTCTTAGCGAAAGCGTTAAGTGAGCCACCTGGGGAGTACGCTCGCAAGAGTGAAACTCAAAGGAATTGACGGGGGTCCGCACAAGCGGTGGAGCATGTGGTTTAATTCGATGATACGCGAGGAACCTTACCTGTGGCTAGAATGTGATCGACGTCCCGGGAGACCGGGATTTCTTCGGACGTGAAACAAGGTGCTGCATGGCTGTCGTCAGCTCGTGCC
>Otu0099
GGATTAGATACCCTGGTAGTCCACGCCGTAAACGATGGATACTAGCTGTTCGACCAACACGGGTTGGTTGAGTGGCTAAGCGAAAGTGATAAGTATCCCACCTGGGGAGTACGCTCGCAAGAGTGAAACTCAAAGGAATTGACGGGGGCCCGCACAAGCGGTGGAGCATGTGGTTTAATTCGATGATACGCGAGGAACCTTACCAGGGCTTAAATGTAGGTTGCATGATCTAGAGATAGATCTTTCTTCGGACTACCTACAAGGTGCTGCATGGTTGTCGTCAGCTCGTGCC
>Otu0100
GGATTAGATACCCTGGTAGTCCACGCCCTAAACGATGAGTGCTAGACGTCGGATTTTTTCGGTGTCTCAGCTAACGCGTTAAGCACTCCGCCTGGGGACTACGGTCGCAAGACTAAAACTTAAAGGAATTGACGGGGGCCCGCACAAGCGGTGGAGCATGTGGTTTAATTCGACAATACGCGAAAAACCTTACCAGACCTTGACATGGAGATCATAAGCTTTAGAAATAAGGCTGTCGGTTCGGCCGGATCTCACACAGGTGCTGCATGGCTGTCGTCAGCTCGTGCC
>Otu0101
GGATTAGATACCCTGGTAGTCCACGCCCTAAACGATGAATACTCGCTGTTAGCGATACACAGTTAGCGGCTAAGCGAAAGCGTTAAGTATTCCACCTGGGGAGTACGCCCGCAAGGGTGAAACTCAAAGGAATTGACGGGGGCCCGCACAAGCGGAGGAGCATGTGGTTTAATTCGATGATACGCGAGGAACCTTACCCGGGCTTGAAAGTTAGTGAATGATTTAGAGATAGATCAGTGAGCAATCACACGAAACTAGGTGCTGCATGGCTGTCGTCAGCTCGTGCC
>Otu0102
GGATTAGATACCCTGGTAGTCCACGCCCTAAACGATGTCTACTAGTTGTTGGTGGAGTAAAATCCATGAGTAACGCAGCTAACGCGTGAAGTAGACCGCCTGGGGAGTACGGTCGCAAGATTAAAACTCAAAGGAATTGACGGGGGCCCGCACAAGCGGTGGATTATGTGGATTAATTCGATGCAACGCGAAAAACCTTACCTGGCCTTGACATGCCACTAACGAAGCAGAGATGCATTAGGTGCCCGTAAGGGAAAGTGGACACAGGTGCTGCATGGCTGTCGTCAGCTCGTGCC
>Otu0103
GGATTAGATACCCTGGTAGTCCACACCGTAAACGATGAATGCCAGTCGTCGGGTAGTATACTATTCGGTGACACACCTAACGGATTAAGCATTCCGCCTGGGGAGTACGGTCGCAAGATTAAAACTCAAAGGAATTGACGGGGGCCCGCACAAGCGGTGGAGCATGTGGTTTAATTCGAAGCAACGCGCAGAACCTTACCAACCCTTGACATCCTGTGCCACTTCCAGAGATGGAACGTTCCCTTCGGGGATGCAGTGACAGGTGCTGCATGGCTGTCGTCAGCTCGTGCC
>Otu0104
GGATTAGATACCCTGGTAGTCCACACCGTAAACGATGAATGCCAGTCGTCGGGTAGCATGCTATTCGGTGACACACCTAACGGATTAAGCATTCCGCCTGGGGAGTACGGTCGCAAGATTAAAACTCAAAGGAATTGACGGGGGCCCGCACAAGCGGTGGAGCATGTGGTTTAATTCGAAGCAACGCGCAGAACCTTACCAACCCTTGACATCCTCAGCTACATCCAGAGATGGATGGTTCCCTTCGGGGACTGAGTGACAGGTGCTGCATGGCTGTCGTCAGCTCGTGCC
>Otu0105
GGATTAGATACCCTGGTAGTCCACGCCGTAAACGATGAGAACTAGCCGTTGGATCTTTAGATTCAGTGGCGCAGCTAACGCATTAAGTTCTCCGCCTGGGGAGTACGGCCGCAAGGCTAAAACTCAAATGAATTGACGGGGGCCCGCACAAGCGGTGGAGCATGTGGTTTAATTCGATGCAACGCGAAGAACCTTACCAACCCTTGACATCCAGTGGAAGTTTTAGAGATAAAACTGTGCCTTTGGGAACACTGTGACAGGTGTTGCATGGCTGTCGTCAGCTCGTGCC
>Otu0106
GGATTAGATACCCTGGTAGTCCACGCCCTAAACGATGTTTACTCGATGTTGGCTTTTAAAGTCAGCGTCCAAGGGAAACCGTTAAGTAAACCACCTGGGGAGTACGTCGGCAACGATGAAACTCAAAGGAATTGACGGGGGTCCGCACAAGCGGTGGAGCATGTGGTTTAATTCGATGATACGCGAGGAACCTTACCTAGGCTCGAATGGTACCGGACCGCTTCCGAAAGGAGGCTTTCCTTCGGGACTGGTATCAAGGTGCTGCATGGCCGTCGTCAGCTCGTGCC
>Otu0107
GGATTAGATACCCTGGTAGTCCACGCTGTAAACGGTGGGTACTAGGTGTGGGGTCCATTCCACGGGTTCCGTGCCGTAGCTAACGCTTTAAGTACCCCGCCTGGGGAGTACGGCCGCAAGGCTAAAACTCAAAGGAATTGACGGGGCCCCGCACAAGCGGCGGAGCATGCGGATTAATTCGATGCAACGCGTAGAACCTTACCTGGGTTTGACATGGATCGGGAGTGCTCAGAGATGGGTGTGCCTCTTTTGGGGTCGGTTCACAGGTGGTGCATGGCTGTCGTCAGCTCGTGCC
>Otu0108
GGATTAGATACCCTGGTAGTCCACGCCGTAAACGATGAATGCCAGACGTCGGGGGGCTTGCCCTTCGGTGTCACACCTAACGGATTAAGCATTCCGCCTGGGGAGTACGGTCGCAAGATTAAAACTCAAAGGAATTGACGGGGGCCCGCACAAGCGGTGGAGCATGTGGTTTAATTCGAAGCAACGCGCAGAACCTTACCAACCCTTGACATCCTCGGACCGTCGCAGAGATGCGTCTTTCTCGTAAGAGACCGAGTGACAGGTGCTGCATGGCTGTCGTCAGCTCGTGCC
>Otu0109
GGATTAGATACCCTGGTAGTCCACGCCGTAAACGGTGGGTGCTAGTTGTGGGTTCCATTCCACGGAATCCGTGACGAAGTTAACACATTAAGCACCCCGCCTGGGGAGTACGGTCGCAAGACTAAAACTCAAAGGAATTGACGGGGGCCCGCACAAGCGGCGGAGCATGCGGATTAATTCGATGCAACGCGAAGAACCTTACCAAGGCTTGACATATACAGGAAAAGCGTAGAAATACGCTCCCCGCAAGGTCTGTATACAGGTGGTGCATGGTTGTCGTCAGCTCGTGCC
>Otu0110
GGATTAGATACCCTGGTAGTCCACGCCGTAAACGATGACAACTAGCTGTTGGGAAGCTATGCTTTTCAGTGGCGCAGCTAACGTCTTAAGTTGTCCGCCTGGGGAGTACGGCCGCAAGGTTAAAACTCAAATGAATTGACGGGGACCCGCACAAGCGGTGGAGCATGTGGTTTAATTCGATGCAACGCGAAAAACCTTACCTACACTTGACATACTTGGAATCTTTTGTAATGAAAGAGTGCCTTTTGGAGCCAAGATACAGGTGCTGCATGGCTGTCGTCAGCTCGTGCC
>Otu0111
GGATTAGATACCCTGGTAGTCCACGCAGTAAACGATGAGTGCTAGTCGCTGGGACATTAGTTTCAGTGTCGAAGCTAACGCATTAAGCACTCCGCCTGGGAAGTACGGTCGCAAGATTAAAACTCAAATAAATTGACGGGGGCCCGCACAAGCGGTGGAGCATGTGGTTTAATTCGAAGCAACGCGAAGAACCTTACCAGACCTTGACATGGTGTGTTTGAATTACAGAATCGTAATTCTTCAGTTCGGCTGGCACACACACAGGTGCTGCATGGCTGTCGTCAGCTCGTGCC
>Otu0112
GGATTAGATACCCTGGTAGTCCACACCGTAAACGATGAATGCCAGTCGTCGGGTAGCATGCTATTCGGTGACACACCTAACGGATTAAGCATTCCGCCTGGGGAGTACGGTCGCAAGATTAAAACTCAAAGGAATTGACGGGGGCCCGCACAAGCGGTGGAGCATGTGGTTTAATTCGAAGCAACGCGCAGAACCTTACCAACCCTTGACATCCTCGGACCGCCAGAGAGATCTGGCTTTCACTTCGGTGACCGAGTGACAGGTGCTGCATGGCTGTCGTCAGCTCGTGCC
>Otu0113
GGATTAGATACCCTGGTAGTCCACGCCGTAAACGATGGATACTAGCTGTATGTCTACTTCAGGTAGATGTGTGGCCAAGCGAAAGTGATAAGTATCCCACCTGGGGAGTACGATCGCAAGATTGAAACTCAAAGGAATTGACGGGGGCCCGCACAAGCGGTGGAGCATGTGGTTTAATTCGATGATACGCGAGGAACCTTACCAGGGCTTAAATGTAATGGGACAGATTCAGAGATGAATTTTTCTTCGGACTCATTACAAGGTGCTGCATGGTTGTCGTCAGCTCGTGCC
>Otu0114
GGATTAGATACCCTGGTAGTCCACGCCGTAAACGATGAATGCTAGGTGTTAGGGGTTTCGATACCCTTGGTGCCGAAGTTAACACATTAAGCATTCCGCCTGGGGAGTACGGTCGCAAGACTGAAACTCAAAGGAATTGACGGGGACCCGCACAAGCAGTGGAGTATGTGGTTTAATTCGAAGCAACGCGAAGAACCTTACCAAGTCTTGACATCCCTCTGAATCTGCTAGAGATAGCAGCGGCCTTCGGGACAGAGGAGACAGGTGGTGCATGGTTGTCGTCAGCTCGTGCC
>Otu0115
GGATTAGATACCCTGGTAGTCCACGCCGTAAACGTTGGGCGCTAGGTGTGGGGAACCTTCCACGTTCTCCGTGCCGTAGCTAACGCATTAAGCGCCCCGCCTGGGGAGTACGGCCGCAAGGCTAAAACTCAAAGGAATTGACGGGGGCCCGCACAAGCGGCGGAGCATGCGGCTTAATTCGATGCAACGCGAAGAACCTTACCTGGGCTTGACATATAGGGAAATCTCATAGAGATATGAGGTCCGCAAGGGTCCTATACAGGTGGTGCATGGCTGTCGTCAGCTCGTGCC
>Otu0116
GGATTAGATACCCTGGTAGTCCACGCCCTAAACGATGTCAACTGGTTGTTGGGAATTAACTTTCTCAGTAACGAAGCTAACGCGTGAAGTTGACCGCCTGGGGAGTACGGCCGCAAGGTTGAAACTCAAAGGAATTGACGGGGACCCGCACAAGCGGTGGATGATGTGGTTTAATTCGATGCAACGCGAAAAACCTTACCCACCTTTGACATGGCAGGAACTTTCCAGAGATGGATTGGTGCTCGAAAGAGAACCTGCACACAGGTGCTGCATGGCTGTCGTCAGCTCGTGCC
>Otu0117
GGATTAGATACCCTGGTAGTCCACGCCCTAAACGATGTCTACTAGTTGTCGGGTCTTAATTGACTTGGTAACGCAGCTAACGCGTGAAGTAGACCGCCTGGGGAGTACGGTCGCAAGATTAAAACTCAAAGGAATTGACGGGGACCCGCACAAGCGGTGGATGATGTGGATTAATTCGATGCAACGCGAAAAACCTTACCTACCCTTGACATGTACAGAATCCTTGAGAGATCAGGGAGTGTTCGAAAGAAAACTGTAACACAGGTGCTGCATGGCTGTCGTCAGCTCGTGCC
>Otu0118
GGATTAGATACCCTGGTAGTCCACGCCGTAAACGATGAATGCTAGCCGTCAGGGTGTTTACACTTTGGTGGCGCAGCTAACGCATTAAGCATTCCGCCTGGGGAGTACGGTCGCAAGATTAAAACTCAAAGGAATTGACGGGGGCCCGCACAAGCGGTGGAGCATGTGGTTTAATTCGAAGCAACGCGCAGAACCTTACCAGCCCTTGACATTTACTGACGGTTTCCAGAGATGGATTCCTTCCTTCGGGACAGTAGGACAGGTGCTGCATGGCTGTCGTCAGCTCGTGCC
>Otu0119
GGATTAGATACCCTGGTAGTCCACGCTGTAAACGATGAGTACTAGCTGTTGGATCTGGTGTAAAAGATTTAGTGGCGCAGCTAACGCGTTAAGTACTCCGCCTGGGGACTACGGCCGCAAGGTTAAAACTCAAAGGAATTGACGGGGACCCGCACAAGCGGTGGAGCATGTGGTTTAATTCGATGCAACGCGAAGAACCTTACCTGCCCTTGACATCCATAGAAGATCTGAGAGATTGGATTGTGCCTTCGGGAACTATGAGACAGGTGCTGCATGGCTGTCGTCAGCTCGTGCC
>Otu0120
GGATTAGATACCCTGGTAGTCCACGCCGTAAACGATGAGTGCTAAGTGTTGGAGGGTTTCCGCCCTTCAGTGCTGCAGCAAACGCATTAAGCACTCCGCCTGGGGAGTACGACCGCAAGGTTGAAACTCAAAGGAATTGACGGGGACCCGCACAAGCGGTGGAGCATGTGGTTTAATTCGAAGCAACGCGAAGAACCTTACCAGGTCTTGACATCCTTTGACCATCCTAGAGATAGGACTTTCCCTTCGGGGACAAAGTGACAGGTGGTGCATGGTTGTCGTCAGCTCGTGCC
>Otu0121
GGATTAGATACCCTGGTAGTCCACGCCGTAAACGATGTCTACTAGTTGTCGGTGGTCTTGTACTGCTGGTAACGCAGCTAACGCGATAAGTAGACCGCCTGGGGAGTACGGCCGCAAGGTTAAAACTCAAATGAATTGACGGGGGCCCGCACAAGCGGTGGAGCATGTGGTTTAATTCGAAGCAACGCGAAGAACCTTACCTGGCCTTGACATCCTGCGAATCTTTTGGAGACAAGAGAGTGCCTTCGGGAACGCAGAGACAGGTGCTGCATGGCTGTCGTCAGCTCGTGCC
>Otu0122
GGATTAGATACCCTGGTAGTCCACGCCGTAAACGATGAATACTAGATGTTGGTCATACGTGATCAGTGTCGCAGCTAACGCGTTAAGTATTCCACCTGGGAAGTACGCTCGCAAGAGTGAAACTCAAAGGAATTGACGGGGGCCCGCACAAGCGGTGGATCATGTGGTTTAATTCGATGCAACGCGAAGAACCTTACCTGGGCTTGAAAGGCTAGTTAAACCTCCCGAAAGGGAGGGTCCTTCGGGAAGCTAGTACAGGTGCTGCATGGCTGTCGTCAGCTCGTGCC
>Otu0123
GGATTAGATACCCTGGTAGTCCATGCCGTAAACGTTGGGCACTAGGTGTGGGGACCATTCCACGGTTTCCGCGCCGCAGCTAACGCATTAAGTGCCCCGCCTGGGGAGTACGGCCGCAAGGCTAAAACTCAAAGGAATTGACGGGGGCCCGCACAAGCGGCGGAGCATGCGGATTAATTCGATGCAACGCGAAGAACCTTACCAAGGCTTGACATGTTCTCGATCGCCGTAGAGATACGGTTTCCCCTTTGGGGCGGGTTCACAGGTGGTGCATGGTTGTCGTCAGCTCGTGCC
>Otu0124
GGATTAGATACCCTGGTAGTCCACGCCCTAAACGATGATCGCTAAGTATCGGATCTAGTTCGGTATTCAAGCTAACGCGTAAGCGGTCCGCCTGGAGATTACGGTCGCAAGACTAAAATTTAAAGGAATTGACGGGAACCTGCACAAGCGGTGGAGTATGTGGTTTAATGCGAAGACACACGTCGAACCTTACCAGCTTTTGACATGTATTTTAAGGTACAAGAGATTGTACTGTGCCTCGCAAGAGGAGAAATACACAGGTGTTGCACGGCCGTCGTCAGCTCGTGCC
>Otu0125
GGATTAGATACCCTGGTAGTCCACGCCGTAAACGGTGGGCGCTAGTTGTGCGAACCTTCCACGGTTTGTGCGACGCAGCTAACGCATTAAGCGCCCCGCCTGGGGAGTACGATCGCAAGATTAAAACTCAAAGGAATTGACGGGGCCCCGCACAAGCAGCGGAGCATGCGGCTTAATTCGACGCAACGCGAAGAACCTTACCAAGGCTTGACATATACAGGAATATGGCAGAGATGTCATAGCCGCAAGGTCTGTATACAGGTGGTGCATGGTTGTCGTCAGCTCGTGCC
>Otu0126
GGATTAGATACCCTGGTAGTCCACGCCCTAAACGATGTCTACTTGCTGTTGGGGGTAACCTTAGTAGCGAAGCTAACGCGAGAAGTAGACCGCCTGGGGAGTACGGTCGCAAGATTAAAACTCAAAGGAATTGACGGGGACCCGCACAAGCGGTGGATGATGTGGATTAATTCGATGCAACGCGAAAAACCTTACCTGCTCTTGACATGTACGGAAGACTTCAGAGATGAGGTTGTGCCTTCGGGAACCGTAACACAGGTGCTGCATGGCTGTCGTCAGCTCGTGCC
>Otu0127
GGATTAGATACCCTGGTAGTCCACACCGTAAACGCTGTCTACTAGCTGTGTGTGCCTTTAAGGCGTGCGTAGCGAAGCTAACGCGCTAAGTAGACCGCCTGGGGAGTACGGCCGCAAGGTTAAAACTCAAATGAATTGACGGGGGCCCGCACAAGCGGTGGAGCATGTGGTTTAATTCGATGCAACGCGAAGAACCTTACCTACACTTGACATGCTGAGAAGTTACTAGAGATAGTTTCGTGCCTTCGGGAACTCAGACACAGGTGCTGCATGGCTGTCGTCAGCTCGTGCC
>Otu0128
GGATTAGATACCCTGGTAGTCCACGCCCTAAACGATGTCAACTGGTTGTTGGGTCTTCACTGACTCAGTAACGAAGCTAACGCGTGAAGTTGACCGCCTGGGGAGTACGGCCGCAAGGTTGAAACTCAAAGGAATTGACGGGGACCCGCACAAGCGGTGGATGATGTGGTTTAATTCGATGCAACGCGAAAAACCTTACCCACCTTTGACATGTACGGAAGATTTAAGAGATTAGATTGTGCTCGAAAGAGAGCCGTAACACAGGTGCTGCATGGCTGTCGTCAGCTCGTGCC
>Otu0129
GGATTAGATACCCTGGTAGTCCACGCCGTAAACGATGTCTACTAGCCGTTGGGTTCCTTGAGGACTTAGTGGCGCAGCTAACGCAATAAGTAGACCGCCTGGGGAGTACGGTCGCAAGATTAAAACTCAAATGAATTGACGGGGGCCCGCACAAGCGGTGGAGCATGTGGTTTAATTCGACGCAACGCGAAGAACCTTACCAGGTCTTGACATCCAGAGAACTTTCCAGAGATGGATTGGTGCCTTCGGGAACTCTGAGACAGGTGCTGCATGGCTGTCGTCAGCTCGTGCC
>Otu0130
GGATTAGATACCCTGGTAGTCCACGCTGTAAACGATGTCAACTAGCTGTTGGCCTTATGAATGAGGTTAGTGGCGCAGCAAACGCGATAAGTTGACCGCCTGGGGAGTACGGTCGCAAGATTAAAACTCAAAGGAATTGACGGGGGCCCGCACAAGCGGTGGAGCATGTGGTTTAATTCGATGCAACGCGAAGAACCTTACCTACCCTTGACATACAGTGAATTTTGCAGAGATGTGAGAGTGCCTTCGGGAACACTGATACAGGTGCTGCATGGCTGTCGTCAGCTCGTGCC
>Otu0131
GGATTAGATACCCTGGTAGTCCACGCCGTAAACGATGTCTACTAGTCGTCGGGGATCTTGCATTTCTGGTGACGCAGCTAACGCGATAAGTAGACCGCCTGGGGAGTACGGCCGCAAGGTTAAAACTCAAATGAATTGACGGGGGCCCGCACAAGCGGTGGAGCATGTGGTTTAATTCGAAGCAACGCGAAGAACCTTACCTGGCCTTGACATCCTGCGAACTGACTAGAGATAGTTTGGTGCCTTCGGGAACGCAGTGACAGGTGCTGCATGGCTGTCGTCAGCTCGTGCC
>Otu0132
GGATTAGATACCCTGGTAGTCCACGCTGTAAACGATGTCGACTAGTCGTTGGGACCAATTCGGGTCGCAGTGACGCAGCTAACGCGTTAAGTCGACCGCCTGGGGAGTACGGCCGCAAGGTTGAAACTCAAAGGAATTGACGGGGGCCCGCACAAGCGGTGGAGCATGTGGTTTAATTCGAAGCAACGCGAAGAACCTTACCAGGCCTTGACATCCTAGGAACATACCAGAGATGGAATGGTGCCTTCGGGAGCCTAGAGACAGGTGCTGCATGGCTGTCGTCAGCTCGTGCC
>Otu0133
GGATTAGATACCCTGGTAGTCCACGCTGTAAACGATGATTACTCGTTTTCGGCGATATACAGTCGGAGACTAAGCGAAAGTGATAAGTAATCCACCTGGGGAGTACGATCGCAAGGTTGAAACTCAAAGGAATTGACGGGGGCCCGCACAAGCGGTGGAGCATGTGGTTTAATTCGATGATACGCGAGGAACCTTACCAGGGCTTAAATGCAAGTTGAATGATGTGGAAACATGTCAGTCTTCGGACAATTTGCAAGGTGCTGCATGGCTGTCGTCAGCTCGTGCC
>Otu0134
GGATTAGATACCCTGGTAGTCCACGCCGTAAACGGTGGGCGCTAGGTGTGGGTTCCTTCCACGGAATCCGTGCCGTAGCTAACGCATTAAGCGCCCCGCCTGGGGAGTACGGCCGCAAGGCTAAAACTCAAAGGAATTGACGGGGGCCCGCACAAGCGGCGGAGCATGTGGATTAATTCGATGCAACGCGAAGAACCTTACCTGGGTTTGACATATACCGGAAAGCTGCAGAGATGTGGCCCCCCTTGTGGTCGGTATACAGGTGGTGCATGGCTGTCGTCAGCTCGTGCC
>Otu0135
GGATTAGATACCCTGGTAGTCCACGCCGTAAACGATGAATACTAGGTGTCTGGGGTCGAACCTAGGTGCCGCAGCTAACGCATTAAGTATTCCGCCTGGGGAGTACGCACGCAAGTGTGAAACTCAAAGGAATTGACGGGGACCCGCACAAGCAGCGGAGCATGTGGTTTAATTCGAAGCAACGCGAAGAACCTTACCAGGTCTTGACATGCAGATGACCGGTCCTTAATCGGGCCTTCTCTTCGGAGCATCTGACACAGGTGGTGCATGGTTGTCGTCAGCTCGTGCC
>Otu0136
GGATTAGATACCCTGGTAGTCCTTGCTGTAAACGATGCATACTTGGTGTAGTTGGTCTCAACCCCAACTGTGCCGTAGCTAACGCGTTAAGTATGCCACCTGGGGAGTACACCCGCAAGGGTGAAACCCAAAAGAATTGACGGGGGCCCGCACAAGCAGTGGAGCATGTGGTTTAATTCGATGCAACGCGAAGAACCTTACCCAGGCTTGACATTTTGAGGACCGCATTAGAAATAATGTTTCCCGCGAGGGTCTCTTGACAGGTGCTGCATGGCTGTCGTCAGCTCGTGCC
>Otu0137
GGATTAGATACCCTGGTAGTCCACACCGTAAACGATGAATGCCAGTCGTCGGGTAGCATGCTATTCGGTGACACACCTAACGGATTAAGCATTCCGCCTGGGGAGTACGGTCGCAAGATTAAAACTCAAAGGAATTGACGGGGGCCCGCACAAGCGGTGGAGCATGTGGTTTAATTCGAAGCAACGCGCAGAACCTTACCAACCCTTGACATCCTAGGACAACTCCAGAGATGGAGCCTTCCTTCGGGACCTAGTGACAGGTGCTGCATGGCTGTCGTCAGCTCGTGCC
>Otu0138
GGATTAGATACCCTGGTAGTCCACACCGTAAACGATGAATGCCAGTCGTCGGGCAGTATACTGTTCGGTGACACACCTAACGGATTAAGCATTCCGCCTGGGGAGTACGGTCGCAAGATTAAAACTCAAAGGAATTGACGGGGGCCCGCACAAGCGGTGGAGCATGTGGTTTAATTCGAAGCAACGCGCAGAACCTTACCAACCCTTGACATCCTGTGCTACTCCCAGAGATGGGACGTCCACTTCGGTGGCGCAGTGACAGGTGCTGCATGGCTGTCGTCAGCTCGTGCC
>Otu0139
GGATTAGATACCCTGGTAGTCCACGCCGTAAACGATGAGTGCTAATTCTGGGAATTTTTCTGGGGTAAAGCTAACGCGTTAAGCACTCCGCCTGGGTAGTACGATCGCAAGATTAAAACTCAAAGGAATTGACGGGGGCCCGTACAAGCGGTGGAGCATGTGGTTTAATTCGATGATAACCGAAGAACCTTACCAGCTCTTGACATGTACATTTGGGTTTCACGAAAGTGGACTTTCATTTAGTTGGGTGTACACAGGTGTTGCATGGCTGTCGTCAGCTCGTGCC
>Otu0140
GGATTAGATACCCTGGTAGTCCACGCCGTAAACGATCATCACTCGCTGTTGGCGATATACTGTCAGCGGCCAAGCGAAAGTATTAAGTGATGCACCTGGGGAGTACGCCGGCAACGGTGAAACTCAAAGGAATTGACGGGGGCCCGCACAAGCGGTGGAGCATGTGGTTTAATTCGATGATACGCGAGGAACCTTACCAGGGCTTAAATGTAGTATGACCGGTCTGGAAACAGACCTTCCCTTCGGGGCAGATTACAAGGTGCTGCATGGTTGTCGTCAGCTCGTGCC
>Otu0141
GGATTAGATACCCTGGTAGTCCACGCCGTAAACGATGGTCACTAGCTGTTTGACCAACATTGGTTGGTTGAGTGGCTAAGCGAAAGTGATAAGTGACCCACCTGGGGAGTACGCTCGCAAGAGTGAAACTCAAAGGAATTGACGGGGGCCCGCACAAGCGGTGGAGCATGTGGTTTAATTCGATGATACGCGAGGAACCTTACCAGGGCTTAAATGTAAGTTGCATAAGCTAGAGATAGCTTTTTCTTCGGACTACTTACAAGGTGCTGCATGGTTGTCGTCAGCTCGTGCC
>Otu0142
GGATTAGATACCCTGGTAGTCCATGCCGTAAACGTTGGGAACTAGATGTAGGGACCATTCCACGGTTTCTGTGTCGCAGCTAACGCATTAAGTTCCCCGCCTGGGGAGTACGGCCGCAAGGCTAAAACTCAAAGGAATTGACGGGGGCCCGCACAAGCGGCGGAGCATGCGGATTAATTCGATGCAACGCGAAGAACCTTACCAAGGCTTGACATATACCGGAAAAGTTCAGAAATGTTCTCCCCGCAAGGTCGGTATACAGGTGGTGCATGGTTGTCGTCAGCTCGTGCC
>Otu0143
GGATTAGATACCCTGGTAGTCCACGCCCTAAACGATGTCAACTGGTTGTTGGACGGCTTGCTGTTCAGTAACGTAGCTAACGCGTGAAGTTGACCGCCTGGGGAGTACGGCCGCAAGGTTGAAACTCAAAGGAATTGACGGGGACCCGCACAAGCGGTGGATGATGTGGTTTAATTCGATGCAACGCGAAAAACCTTACCTACCCTTGACATGTCTGGAATCCTGAAGAGATTTAGGAGTGCTCGAAAGAGAGCCAGAACACAGGTGCTGCATGGCCGTCGTCAGCTCGTGCC
>Otu0144
GGATTAGATACCCTGGTAGTCCACGCCGTAAACGATGAATACTAGGTGTCGGGGGTCGAACCTCGGTGCCGCAGTTAACACATTAAGTATTCCGCCTGGGGAGTACGCACGCAAGTGTGAAACTCAAAGGAATTGACGGGGACCCGCACAAGCAGCGGAGCATGTGGTTTAATTCGAAGCAACGCGAAGAACCTTACCAAGTCTTGACATCCTCATGACCATCATTTAACCATGATTTCCCTTCGGGGTATGAGTGACAGGTGGTGCATGGTTGTCGTCAGCTCGTGCC
>Otu0145
GGATTAGATACCCTGGTAGTCCACGCCGTAAACGTTGGGCACTAGGTGTGGGTCTCAACCAACGAGATCCGCGCCGTCGCTAACGCATTAAGTGCCCCGCCTGGGGAGTACGGCCGCAAGGCTAAAACTCAAAGGAATTGACGGGGGCCCGCACAAGCAGCGGAGCGTGTTGCTTAATTCGATGCAACGCGAAGAACCTTACCTGGGTTTGACATGTAGGGAAAAGCTCTAGAGATAGGGTGTCCTTCGGGGCCTTACACAGGTGGTGCATGGCTGTCGTCAGCTCGTGCC
>Otu0146
GGATTAGATACCCTGGTAGTCCATGCCGTAAACGATGTGTGTTAGACGTTGGAAATTTATTTTCAGTGTCGCAGCGAAAGCGATAAACACACCGCCTGGGGAGTACGACCGCAAGGTTAAAACTCAAATGAATTGACGGGGACCCGCACAAGTAGTGGAGCATGTGGTTTAATTCGAAGATACGCGCAGAACCTTACCAACACTTGACATGTTCGTCGCGAGACCAAGAGATTGGTTTCTTCATTTAGTTGGACGAAACACAGGTGCTGCATGGCTGTCGTCAGCTCGTGCC
>Otu0147
GGATTAGATACCCTGGTAGTCCACGCCGTAAACGATGAGAACTAGCCGTGGGTCCCGTACGGGATTGGTGGCGCAGCTAACGCGATAAGTTCTCCGCCTGGGGAGTACGGCCGCAAGGTTAAAACTCAAATGAATTGACGGGGGCCCGCACAAGCGGTGGAGCATGTGGTTTAATTCGAAGCAACGCGAAGAACCTTACCTACTCTTGACATCCTCAGAACTTGGCAGAGATGCCTTGGTGCCTTCGGGAACTGAGTGACAGGTGCTGCATGGCTGTCGTCAGCTCGTGCC
>Otu0148
GGATTAGATACCCTGGTAGTCCACGCCGTAAACGATGGATACTAGCTGTTCGATCAACATTGGTTGATTGAGTGGTTAAGCGAAAGTGATAAGTATCCCACCTGGGGAGTACGCTCGCAAGAGTGAAACTCAAAGGAATTGACGGGGGCCCGCACAAGCGGTGGAGCATGTGGTTTAATTCGATGATACGCGAGGAACCTTACCAGGGCTTAAATGTAAGTTGCATAGATCAGAGATGATCTTTTCTTCGGACTACTTACAAGGTGCTGCATGGTTGTCGTCAGCTCGTGCC
>Otu0149
GGATTAGATACCCTGGTAGTCCATGCCGTAAACGTTGGGCACTAGGTGTGGGGGACATTCCACGTTTTCCGCGCCGTAGCTAACGCATTAAGTGCCCCGCCTGGGGAGTACGGCCGCAAGGCTAAAACTCAAAGGAATTGACGGGGGCCCGCACAAGCGGCGGAGCATGCGGATTAATTCGATGCAACGCGAAGAACCTTACCAAGGCTTGACATGAACCGGAAAGACCTGGAAACAGGTGCCCCGCTTGCGGTCGGTTTACAGGTGGTGCATGGTTGTCGTCAGCTCGTGCC
>Otu0150
GGATTAGATACCCTGGTAGTCCACGCAGTAAACGATGAGTGCTAGGTATTTGGGTTTTTATAACCTGAGTATCGTAGTTAACGCGTTAAGCACTCCGCCTGGGAAGTACGATCGCAAGATTGAAACTCAAAGGAATTGACGGGGACCCGCACAAGCGGTGGAACATGTGGTTTAATTCGATGCTACGCGAAAAACCTTACCAAGCTTTGACATGGTAGTCATACGGCTAAGAGATTAGCTGGTCAGTTCGGCTGGACTATCACAGATGTTGCATGGCTGTCGTCAGCTCGTGCC
>Otu0151
GGATTAGATACCCTGGTAGTCCACGCCGTAAACGTTGGGCACTAGATGTGGGGGACATTCCACGTTTTCCGCGTCGTAGCTAACGCATTAAGTGCCCCGCCTGGGGAGTACGGCCGCAAGGCTAAAACTCAAAGGAATTGACGGGGGCCCGCACAAGCGGCGGAGCATGCTGATTAATTCGATGCAACGCGAAGAACCTTACCAAGGCTTGACATGGACCGGACGGCTGCAGAAATGTGGCTTTCTTCGGACTGGTTCACAGGTGGTGCATGGTTGTCGTCAGCTCGTGTT
>Otu0152
GGATTAGATACCCTGGTAGTCCACGCTGTAAACGATGATTACTAGGTGTGGGGGGTCTGACCCCTTCCGTGCCGGAGTTAACACAATAAGTAATCCACCTGGGGAGTACGGCCGCAAGGTTGAAACTCAAAGGAATTGACGGGGGCCCGCACAAGCAGTGGAGTATGTGGTTTAATTCGAAGCAACGCGAAGAACCTTACCAGGTCTTGACATCCAACTAACGAAGTAGAGATACATTAGGTGCCCTTCGGGGAAAGTTGAGACAGGTGGTGCATGGTTGTCGTCAGCTCGTGCC
>Otu0153
GGATTAGATACCCTGGTAGTCCACACCGTAAACGATGGATGCTAGCCGTTGGACAGTTTACTGTTCAGTGGCGCAGCTAACGCATTAAGCATCCCGCCTGGGGAGTACGGTCGCAAGATTAAAACTCAAAGGAATTGACGGGGGCCCGCACAAGCGGTGGAGCATGTGGTTTAATTCGAAGCAACGCGCAGAACCTTACCAGCCCTTGACATCCCGATCGCGGTTACCGGAGACGGTTTCCTTCAGTTAGGCTGGATCGGTGACAGGTGCTGCATGGCTGTCGTCAGCTCGTGCC
>Otu0154
GGATTAGATACCCTGGTAGTCCACGCCGTAAACGATGTCGACTTGGAGGTTGTGCCCTTGAGGCGTGGCTTCCGGAGCTAACGCGTTAAGTCGACCGCCTGGGGAGTACGGCCGCAAGGTTAAAACTCAAATGAATTGACGGGGGCCCGCACAAGCGGTGGAGCATGTGGTTTAATTCGATGCAACGCGAAGAACCTTACCTACTCTTGACATCCAGAGAACTTTCCAGAGATGGATTGGTGCCTTCGGGAACTCTGAGACAGGTGCTGCATGGCTGTCGTCAGCTCGTGCC
>Otu0155
GGATTAGATACCCTGGTAGTCCACGCCGTAAACGATGGTCACTAGCTGTTTGGACTTCGGTCTGAGTGGCTAAGCGAAAGTGATAAGTGACCCACCTGGGGAGTACGTTCGCAAGAATGAAACTCAAAGGAATTGACGGGGGCCCGCACAAGCGGTGGAGCATGTGGTTTAATTCGATGATACGCGAGGAACCTTACCAGGGCTTAAATGTAAGTTGCATAAGCTAGAGATAGCTTTTTCTTCGGACTACTTACAAGGTGCTGCATGGTTGTCGTCAGCTCGTGCC
>Otu0156
GGATTAGATACCCTGGTAGTCCACGCCCTAAACGATGTCAACTGGTTGTTGGACGGCTTGCTGTTCAGTAACGAAGCTAACGCGTGAAGTTGACCGCCTGGGGAGTACGGCCGCAAGGTTGAAACTCAAAGGAATTGACGGGGACCCGCACAAGCGGTGGATGATGTGGTTTAATTCGATGCAACGCGAAAAACCTTACCTACCCTTGACATGTCAAGAATCTTGCAGAGATGTGAGAGTGCTCGAAAGAGAACTTGAACACAGGTGCTGCATGGCCGTCGTCAGCTCGTGCC
>Otu0157
GGATTAGATACCCTGGTAGTCCACGCCGTAAACGGTGGGCGCTAGGTGTGGGGAACATTCCACGTTCTCCGTGCCGCAGCTAACGCATTAAGCGCCCCGCCTGGGGAGTACGGCCGCAAGGCTAAAACTCAAAGGAATTGACGGGGGCCCGCACAAGCGGCGGAGCATGCGGCTTAATTCGATGCAACGCGAAGAACCTTACCTAGGCTTGACAGTTGGGGAAATCTGGCAGAGATGTCAGGTCCGTAAGGGCCCCAAAACAGGTGGTGCATGGCTGTCGTCAGCTCGTGCC
>Otu0158
GGATTAGATACCCTGGTAGTCCACGCCGTAAACGATGTCTACTAGCCGTTGGGGAACGTGAGTCCTTGGTGGCGCAGCTAACGCACTAAGTAGACCGCCTGGGGAGTACGGCCGCAAGGTTAAAACTCAAATGAATTGACGGGGGCCCGCACAAGCGGTGGAGCATGTGGTTTAATTCGATGCAACGCGAAGAACCTTACCAGGTCTTGACATCCAGAGAACTTTCCAGAGATGGATTGGTGCCTTCGGGAACTCTGTGACAGGTGCTGCATGGCTGTCGTCAGCTCGTGCC
>Otu0159
GGATTAGATACCCTGGTAGTCCACGCCGTAAACGATGAGTGCTAAGTGTTAGAGGGTTTCCGCCCTTTAGTGCTGCAGTAAACGCATTAAGCACTCCGCCTGGGGAGTACGGCCGCAAGGCTGAAACTCAAAGGAATTGACGGGGACCCGCACAAGCGGTGGAGCATGTGGTTTAATTCGAAGCAACGCGAAGAACCTTACCAGGTCTTGACATCCTCTGACAATCCTAGAGATAGGACTTTCCCCTTCGGGGGACAGAGTGACAGGTGGTGCATGGTTGTCGTCAGCTCGTGCC
>Otu0160
GGATTAGATACCCTGGTAGTCCACGCCGTAAACGATGGTCACTAGCTGTTTGATGCACATTGGTGTGTTGAGTGGCTAAGCGAAAGTGATAAGTGACCCACCTGGGGAGTACGCTCGCAAGAGTGAAACTCAAAGGAATTGACGGGGGCCCGCACAAGCGGTGGAGCATGTGGTTTAATTCGATGATACGCGAGGAACCTTACCAGGGCTTAAATGTAAGTTGCATGGATCAGAGATGATCCTTTCTTCGGACCACTTACAAGGTGCTGCATGGTTGTCGTCAGCTCGTGCC
>Otu0161
GGATTAGATACCCTGGTAGTCCACCCCGTAAACGTTGGGAACTAGATGTGGGGACCATTCCACGGTCTCCGTGTCGCAGCTAACGCATTAAGTTCCCCGCCTGGGGAGTACGGCCGCAAGGCTAAAACTCAAAGGAATTGACGGGGGCCCGCACAAGCGGCGGAGCATGCGGATTAATTCGATGCAACGCGAAGAACCTTACCAAGGCTTGACATATACCGGAAACGGCGAGAGATCGTCGCCCCGCAAGGTCGGTATACAGGTGGTGCATGGTTGTCGTCAGCTCGTGCC
>Otu0162
GGATTAGATACCCTGGTAGTCCACACCGTAAACGATGAATGCCAGACGTCGGGTAGCATGCTATTCGGTGTCACACCTAACGGATTAAGCATTCCGCCTGGGGAGTACGGTCGCAAGATTAAAACTCAAAGGAATTGACGGGGGCCCGCACAAGCGGTGGAGCATGTGGTTTAATTCGAAGCAACGCGCAGAACCTTACCAACCCTTGACATACTTATCGCGGTTTCCAGAGATGGATTCCTTCAGTTCGGCTGGATGAGATACAGGTGCTGCATGGCTGTCGTCAGCTCGTGCC
>Otu0163
GGATTAGATACCCTGGTAGTCCACGCCGTAAACGATGGATACTAGCTGTTGGGAGCAATCTCAGTGGCTAAGCGAAAGTGATAAGTATCCCACCTGGGGAGTACGTTCGCAAGAATGAAACTCAAAGGAATTGACGGGGGCCCGCACAAGCGGTGGAGCATGTGGTTTAATTCGATGATACGCGAGGAACCTTACCAAGGCTTAAATGTAGATTGACAGATTTGGAAACAGATTTTTCTTCGGACAATTTACAAGGTGCTGCATGGTTGTCGTCAGCTCGTGCC
>Otu0164
GGATTAGATACCCTGGTAGTCCACGCCCTAAACGATGCTTACTGGTTGTTTGGTTTTCGGACTGAGTGACTAAGCGAAAGCGATAAGTAAGCCACCTGGGGAGTACGACCGCAAGGTTGAAACTCAAAGGAATTGACGGGGGTCCGCACAAGCGGTGGAGCATGTGGTTTAATTCGATGATACGCGAGGAACCTTACCTGGACTAGAATGCGCGTGCCTATTGGTGAAAGCCAATATTCTCGCAAGAGACACAAAGCAAGGTGCTGCATGGCTGTCGTCAGCTCGTGCC
>Otu0165
GGATTAGATACCCTGGTAGTCCACGCCCTAAACTATGGATACTAGACGTAAGAGGTATCGACCCCTCTTGTGTCGCAGCTAACGCATTAAGTATCCCGCCTGGGGAGTACGGCCGCAAGGTTGAAACTCAAATGAATTGACGGGGACCCGCACAAGCGGTGGAGCATGTGGATTAATTCGATACTAACCGAAGAACCTTACCCAGGTTTGACATCGATCGCAACTCCCTGAAAGGGGAGCCTCTCCACAAGAGACGTGAAGACACTTGTTGCATGGCTGTCGTCAGCTCGTGCC
>Otu0166
GGATTAGATACCCTGGTAGTCCACGCCGTAAACGATGAGAGCTAGTCGTTGGAGAGTTCGCTCTTCGGTGACGCAGCTAACGCATTAAGCTCTCCGCCTGGGGAGTACGGTCGCAAGATTAAAACTCAAAGGAATTGACGGGGGCCCGCACAAGCGGTGGAGCATGTGGTTTAATTCGAAGCAACGCGCAGAACCTTACCATCCCTTGACTTCCCTGTCGCGGGCTCAGAGATGAGCCTTTCAGTTCGGCTGGACAGGTGACAGGTGCTGCATGGCTGTCGTCAGCTCGTGCC
>Otu0167
GGATTAGATACCCTGGTAGTCCACGCCCTAAACGATGAATACTCGATGTTGGCGATATACGGTCAGCGTCTAAGCGAAAGCGTTAAGTATTCCACCTGGGGAGTACGCCCGCAAGGGTGAAACTCAAAGGAATTGACGGGGGCCCGCACAAGCGGAGGAGCATGTGGTTTAATTCGATGATACGCGAGGAACCTTACCCGGGCTTGAAAGTTAGTGAATAAAGCAGAGACGCTTTAGTCCTTCGGGACACGAAACTAGGTGCTGCATGGCTGTCGTCAGCTCGTGCC
>Otu0168
GGATTAGATACCCTGGTAGTCCATGCCGTAAACGTTGGGCACTAGGTGTGGGGTCTTCTAACGGATTCCGTGCCGTAGCTAACGCATTAAGTGCCCCGCCTGGGGAGTACGGCCGCAAGGCTAAAACTCAAAGGAATTGACGGGGGCCCGCACAAGCGGCGGAGCATGTTGCTTAATTCGAGGCAACGCGAAGAACCTTACCTGGGTTTGACATGTACCGAAAAGCCATAGAGATATGGTGTCCTTCGGGGCGGTACACAGGTGGTGCATGGCTGTCGTCAGCTCGTGCC
>Otu0169
GGATTAGATACCCTGGTAGTCCACGCTGTAAACGATGAATACTAGGTGTGGGAGGACTGACCCCTTCCGTGCCGCAGTTAACACAATAAGTATTCCACCTGGGGAGTACGACCGCAAGGTTGAAACTCAAAGGAATTGACGGGGGCCCGCACAAGCAGTGGATTATGTGGTTTAATTCGACGCAACGCGAAGAACCTTACCAGGACTTGACATCCAACTAACGAAGTAGAGATACATTAGGTGCCCTTCGGGGAAAGTTGAGACAGGTGGTGCATGGTTGTCGTCAGCTCGTGCC
>Otu0170
GGATTAGATACCCTGGTAGTCCACGCCGTAAACGATGATAACTAGCTGTCCGGACACTTGGTGTTTGGGTGGCGCAGCTAACGCATTAAGTTATCCGCCTGGGGAGTACGGCCGCAAGGTTAAAACTCAAATGAATTGACGGGGGCCTGCACAAGCGGTGGAGCATGTGGTTTAATTCGAAGCAACGCGCAGAACCTTACCAGCGTTTGACATGGCAGGACGACTTCCAGAGATGGATTTCTTCCCTTCGGGGACCTGCACACAGGTGCTGCATGGCTGTCGTCAGCTCGTGCC
>Otu0171
GGATTAGATACCCTGGTAGTCCACGCCGTAAACGATGTCTACTTGAAGGTTGTGATCTTGAATCGTGGCTTTCGGAGCTAACGCGTTAAGTAGACCGCCTGGGGAGTACGGTCGCAAGATTAAAACTCAAATGAATTGACGGGGGCCCGCACAAGCGGTGGAGCATGTGGTTTAATTCGATGCAACGCGAAGAACCTTACCTACTCTTGACATCCAGAGAACCTTTTAGAGATAGAAGGGTGCCTTCGGGAACTCTGAGACAGGTGCTGCATGGCTGTCGTCAGCTCGTGCC
>Otu0172
GGATTAGATACCCTGGTAGTCCACGCCGTAAACGATGAATGCCAGACGTCGGAAAGCTTGCTTTTCGGTGTCACACCTAACGGATTAAGCATTCCGCCTGGGGAGTACGGTCGCAAGATTAAAACTCAAAGGAATTGACGGGGGCCCGCACAAGCGGTGGAGCATGTGGTTTAATTCGAAGCAACGCGCAGAACCTTACCAACCCTTGACATCCTGATCGCGGTTACCGGAGACGGTTTCCTTCAGTTCGGCTGGATCAGTGACAGGTGCTGCATGGCTGTCGTCAGCTCGTGCC
>Otu0173
GGATTAGATACCCTGGTAGTCCACACCGTAAACGATGAATGCCAGTCGTCGGGTAGCATGCTATTCGGTGACACACCTAACGGATTAAGCATTCCGCCTGGGGAGTACGGTCGCAAGATTAAAACTCAAAGAAATTGACGGGGGCCCGCACAAGCGGTGGAGCATGTGGTTTAATTCGAAGCAACGCGCAGAACCTTACCAACCCTTGACATCCTGATCGCGGTTAGTGGAGACACTTTCCTTCAGTTCGGCTGGATCAGTGACAGGTGCTGCATGGCTGTCGTCAGCTCGTGCC
>Otu0174
GGATTAGATACCCTGGTAGTCCACGCCCTAAACGATGCACACTAGTTGTTGTGAGGCTAGACCTTGCAGTAATGCAGTTAACACATTAAGTGTGCCGCCTGGGGAGTACGGTCGCAAGATTAAAACTCAAAGGAATAGACGGGGACCCGCACAAGCGGTGGAGCATGTGGTTTAATTCGACGATACACGAAGAACCTTACCTGGACTTGACATAGTAAGAACTTTCTAGAGATAGATTGGTGTCTGCTTGCAGAAACTTATATACAGGTGCTGCACGGCTGTCGTCAGCTCGTGCC
>Otu0175
GGATTAGATACCCTGGTAGTCCACGCCGTAAACGATGAGAACTAGACGTTGGGTATTTATATCTGGTGTCGCAGCTAACGCATTAAGTTCTCCGCCTGGGGAGTACGGCCGCAAGGTTGAAACTCAAAGTAATTGACGGGGGCCCGCACAAGCGGTGGAGCATGTGGTTTAATTCGATGCAACGCGAAGAACCTTACCTACACTTGACATCATCAGAACTTGTTAGAGATAACTCGGTGCCTTCGGGAACTGATAGACAGGTGCTGCATGGCTGTCGTCAGCTCGTGCC
>Otu0176
GGATTAGATACCCTGGTAGTCCACGCCCTAAACGATGTCTACTAGTTGTCGGGTTTTAATTAACTTGGTAACGCAGCTAACGCGTGAAGTAGACCGCCTGGGGAGTACGGTCGCAAGATTAAAACTCAAAGGAATTGACGGGGACCCGCACAAGCGGTGGATGATGTGGATTAATTCGATGCAACGCGAAAAACCTTACCTACCCTTGACATGTACGGAAGCCACGAGAGATCGAGGTGTGCTCGAAAGAGAGCCGTAACACAGGTGCTGCATGGCTGTCGTCAGCTCGTGCC
>Otu0177
GGATTAGATACCCTGGTAGTCCACACCGTAAACGATGAATGCCAGACGTCGGGGGGCTTGCCCTTCGGTGTCACACCTAACGGATTAAGCATTCCGCCTGGGGAGTACGGTCGCAAGATTAAAACTCAAAGGAATTGACGGGGGCCCGCACAAGCGGTGGAGCATGTGGTTTAATTCGAAGCAACGCGCAGAACCTTACCAACCCTTGACATCCTGGGACCGCCAGAGAGATCTGGTTTCCACTTCGGTGGCTCAGTGACAGGTGCTGCATGGCTGTCGTCAGCTCGTGCC
>Otu0178
GGATTAGATACCCTGGTAGTCCACACCGTAAACGATGAATGCCAGTCGTCGGATAGCATGCTATTCGGTGACACACCTAACGGATTAAGCATTCCGCCTGGGGAGTACGGCCGCAAGGTTAAAACTCAAAGAAATTGACGGGGGCCCGCACAAGCGGTGGAGCATGTGGTTTAATTCGAAGCAACGCGCAGAACCTTACCAACCCTTGACATCCTGATCGCGGTTACGAGAGATCGTTTCCTTCAGTTCGGCTGGATCAGTGACAGGTGCTGCATGGCTGTCGTCAGCTCGTGCC
>Otu0179
GGATTAGATACCCTGGTAGTCCACGCCCTAAACGATGCGAACTGGATGTTGGGTTCAATTTGGGACTCAGTATCGAAGCTAACGCGTTAAGTTCGCCGCCTGGGGAGTACGGTCGCAAGACTGAAACTCAAAGGAATTGACGGGGGCCCGCACAAGCGGTGGAGTATGTGGTTTAATTCGATGCAACGCGAAGAACCTTACCTGGTCTTGACATCCGCGGAACTGCCCAGAGATGGGCGGGTGCCTTCGGGAGCCGCGAGACAGGTGCTGCATGGCTGTCGTCAGCTCGTGCC
>Otu0180
GGATTAGATACCCTGGTAGTCCACGCCGTAAACGATGAGAACTAGCCGTTGGATCTTAGATTCAGTGGTACAGCTAACGCATTAAGTTCTCCGCCTGGGGAGTACGGCCGCAAGGCTAAAACTCAAATGAATTGACGGGGGCCCGCACAAGCGGTGGAGCATGTGGTTTAATTCGATGCAACGCGAAAAACCTTACCAACCCTTGACATCTAGTGAAATTTCTAGAGATAGATTTGTGCCTTCGGGAACACTATGACAGGTGTTGCATGGCTGTCGTCAGCTCGTGCC
>Otu0181
GGATTAGATACCCTGGTAGTCCATGCAGTAAACGATGAGTGCTAGATGTTGGGAATTTAAATTTCCAGTATCGCAGTTAACGCGTTAAGCACTCCGCCTGGGAAGTACGGCCGCAAGGCTAAAACTCAAATGAATTGACGGGGACCCGCACAAGTAGTGGAGCATGTGGTTTAATTCGAAGATACGCGCAGAACCTTACCAACACTTGACATGTTCGTCGCGACTTTAAGAGATTAAAGTTTTCGGTTCGGCCGGACGAAACACAGGTGCTGCATGGCTGTCGTCAGCTCGTGCC
>Otu0182
GGATTAGATACCCTGGTAGTCCACGCCGTAAACGATGCTAACTCGTTTTTGGGCTTTAGGGTTCAGAGACCAAGCGAAAGTGATAAGTTAGCCACCTGGGGAGTACGCTCGCAAGAGTGAAACTCAAAGGAATTGACGGGGGCCCGCACAAGCGGTGGATTATGTGGTTTAATTCGATGATACGCGAGGAACCTTACCAAGACTTAAATGGGAATTGACAGCTTTAGAAATAGAGCTTTCTTCGGACAATTTTCAAGGTGCTGCATGGTTGTCGTCAGCTCGTGCC
>Otu0183
GGATTAGATACCCTGGTAGTCCACGCCGTAAACGATGGTCACTAGCTGTTCGATGTACATTGGTACGTTGAGTGGCTAAGCGAAAGTGATAAGTGACCCACCTGGGGAGTACGCTCGCAAGAGTGAAACTCAAAGGAATTGACGGGGGCCCGCACAAGCGGTGGAGCATGTGGTTTAATTCGATGATACGCGAGGAACCTTACCAGGGCTTAAATGTTAGGTGACAGATCTAGAAATAGATTTTTCTTCGGACACTTAACAAGGTGCTGCATGGTTGTCGTCAGCTCGTGCC
>Otu0184
GGATTAGATACCCTGGTAGTCCACGCCGTAAACGATGATAACTAGCTGTCCGGGCACTTGGTGCTTGGGTGGCGCAGCTAACGCATTAAGTTATCCGCCTGGGGAGTACGGTCGCAAGATTAAAACTCAAAGGAATTGACGGGGGCCTGCACAAGCGGTGGAGCATGTGGTTTAATTCGAAGCAACGCGCAGAACCTTACCAGCCTTTGACATCCCGCGCTATCCTGAGAGATCAGGGGTTCCCTTCGGGGACGCGGTGACAGGTGCTGCATGGCTGTCGTCAGCTCGTGCC
>Otu0185
GGATTAGATACCCTGGTAGTCCACGCCGTAAACGATGTCTACTAGCCGTTGGGGTACTTGAGACCTTAGTGGCGCAGCTAACGCACTAAGTAGACCGCCTGGGGAGTACGGCCGCAAGGTTAAAACTCAAATGAATTGACGGGGGCCCGCACAAGCGGTGGAGCATGTGGTTTAATTCGATGCAACGCGAAGAACCTTACCAGGTCTTGACATACAGCGAACTTTCCAGAGATGGATTGGTGCCTTCGGGAACGCTGATACAGGTGCTGCATGGCTGTCGTCAGCTCGTGCC
>Otu0186
GGATTAGATACCCTGGTAGTCCACGCCGTAAACGATGATCACTCGATGTACACGCTAGTCGTGTGTGTCTAAGCAAAAGCATTAAGTGATCCACCTGGGGAGTACGCTCGCAAGAGTGAAACTCAAAGGAATTGACGGGAGTCCGCACAAGCGGTGGAGCATGTGGTTTAATTCGATAATACGCGAGGAACCTTACCTGGGCTCGAATGTCTCTGCTACCTCGAGAAATCGAGGGTTCCTTCGGGACAGAGTACAAGGTGCTGCATGGCTGTCGTCAGCTCGTGCC
>Otu0187
GGATTAGATACCCTGGTAGTCCACGCCCTAAACGATGTTTACTCGTTGTTTGGACTTCGGTTCGAGCGACTAAGCGAAAGCGTTAAGTAAACCACCTGGGGAGTACGCCCGCAAGGGTGAAACTCAAAGGAATTGACGGGGGTCCGCACAAGCGGTGGAGCATGTGGTTTAATTCGATGATACGCGAGGAACCTTACCCGGGCTAGAATGTGCGTGACGGATCAGGAAATGGGTCTTTCCTAGCAATAGGACACAAAACAAGGTGCTGCATGGCTGTCGTCAGCTCGTGCC
>Otu0188
GGATTAGATACCCTGGTAGTCCACGCCGTAAACGATGAATGCCAGCTGTTGGGATGCTTGCATCTCAGTAGCGCAGCTAACGCTTTGAGCATTCCGCCTGGGGAGTACGGTCGCAAGATTAAAACTCAAAGGAATTGACGGGGGCCCGCACAAGCGGTGGAGCATGTGGTTTAATTCGAAGCAACGCGCAGAACCTTACCATCCTTTGACATGGCGTGTTACCTGGAGAGATTCAGGGTCCCCTTCGGGGGCGCGCACACAGGTGCTGCATGGCTGTCGTCAGCTCGTGCC
>Otu0189
GGATTAGATACCCTGGTAGTCCACGCCCTAAACGATGTCAACTGGTTGTTGGACGGCTTGCTGTTCAGTAACGAAGCTAACGCGTGAAGTTGACCGCCTGGGGAGTACGGCCGCAAGGTTGAAACTCAAAGGAATTGACGGGGACCCGCACAAGCGGTGGATGATGTGGTTTAATTCGATGCAACGCGAAAAACCTTACCTACCCTTGACATGTCTAGAAGTTTCCAGAGATGGATTCGTGCTCGAAAGAGAACTAGAACACAGGTGCTGCATGGCCGTCGTCAGCTCGTGCC
>Otu0190
GGATTAGATACCCTGGTAGTCCACGCCGTAAACGATGAGTGCTAAGTGTTGGAGGGTTTCCACCCTTCAGTGCTGCAGCTAACGCATTAAGCACTCCGCCTGGGGAGTACGGCCGCAAGGCTGAAACTCAAAGGAATTGACGGGGACCCGCACAAGCGGTGGAGCATGTGGTTTAATTCGAAGCAACGCGAAGAACCTTACCAGGTCTTGACATCCTTTGACAATCCTAGAGATAGGACTTTCCCTTCGGGGACAAAGTGACAGGTGGTGCATGGTTGTCGTCAGCTCGTGCC
>Otu0191
GGATTAGATACCCTGGTAGTCCACACCGTAAACGATGAATGCCAGACGTCGGGCAGTATACTGTTCGGTGTCACACCTAACGGATTAAGCATTCCGCCTGGGGAGTACGGTCGCAAGATTAAAACTCAAAGGAATTGACGGGGGCCCGCACAAGCGGTGGAGCATGTGGTTTAATTCGAAGCAACGCGCAGAACCTTACCAACCCTTGACATCCTGTGCTAACTCCAGAGATGGAGTGTTCCCTTCGGGGACGCAGTGACAGGTGCTGCATGGCTGTCGTCAGCTCGTGCC
>Otu0192
GGATTAGATACCCTGGTAGTCCACACCGTAAACGATGAATGCCAGTCGTCGGGCAGTATACTGTTCGGTGACACACCTAACGGATTAAGCATTCCGCCTGGGGAGTACGGTCGCAAGATTAAAACTCAAAGGAATTGACGGGGGCCCGCACAAGCGGTGGAGCATGTGGTTTAATTCGAAGCAACGCGCAGAACCTTACCAACCCTTGACATCCTGATCGCGGTTACTGGAGACAGTTTCCTTCATTTAGTTGGATCAGTGACAGGTGCTGCATGGCTGTCGTCAGCTCGTGCC
>Otu0193
GGATTAGATACCCTGGTAGTCCACGCCCTAAACGATGTCAACTAGGTGTGTGAAAGAATATCTTTTGCGTATCGAAGCTAACGCGATAAGTTGACCGCCTGGGGAGTACGGCCGCAAGGCTAAAACTCAAATGAATTGACGGGGGCCCGCACAAGCGGTGGAGCATGTGGTTTAATTCGATGCAACGCGAAGAACCTTACCTGGTTTTGACATGTAGCGAAGATTCTAGAGATAGGATTGTGCCTTCGGGAACGCTAACACAGGTGCTGCATGGCTGTCGTCAGCTCGTGCC
>Otu0194
GGATTAGATACCCTGGTAGTCCACGCCGTAAACGATGCTAACTCGTTTTTGGGGCGCAAGCTTCAGAGACCAAGCGAAAGTGATAAGTTAGCCACCTGGGGAGTACGTTCGCAAGAATGAAACTCAAAGGAATTGACGGGGGCCCGCACAAGCGGTGGATTATGTGGTTTAATTCGATGATACGCGAGGAACCTTACCAAGACTTAAATGGGAAATGACAGGTTTAGAAATAGATCCTTCTTCGGACATTTTTCAAGGTGCTGCATGGTTGTCGTCAGCTCGTGCC
>Otu0195
GGATTAGATACCCTGGTAGTCCACACCGTAAACGATGAATGCCAGTCGTCGGGTAGCATGCTATTCGGTGACACACCTAACGGATTAAGCATTCCGCCTGGGGAGTACGGTCGCAAGATTAAAACTCAAAGGAATTGACGGGGGCCCGCACAAGCGGTGGAGCATGTGGTTTAATTCGAAGCAACGCGCAGAACCTTACCAACCCTTGACATCCTGATCGCGGTTTTCCGAGAGGAATTCCTTCAGTTCGGCTGGATCAGTGACAGGTGCTGCATGGCTGTCGTCAGCTCGTGCC
>Otu0196
GGATTAGATACCCTGGTAGTCTATGCTGTAAACGATGTGCACTTGGTGTTGGGCCGATTAGGTTCAGTGCCGAAGCTAACGCGATAAGTGCACCGCCTGGGGAGTATGCTCGCAAGGGTGAAACTCAAAGGAATTGACGGGGGCCCGCACAAGCGGTGGATTATGTGGTTTAATTCGATGATACGCGAGAAACCTTACCAGGGTTTGACATGTGCAGGAATGGTTTAGAGATAGGCCAGCCCGCAAGGGTCTGTACACAGGTGCTGCATGGCTGTCGTCAGCTCGTGCC
>Otu0197
GGATTAGATACCCTGGTAGTCCACGCCGTAAACGATGAATGCCAGCCGTTCGTGGGTTTACTCACAAGTGGCGCAGCTAACGCTTTAAGCATTCCGCCTGGGGAGTACGGTCGCAAGATTAAAACTCAAAGGAATTGACGGGGGCCCGCACAAGCGGTGGAGCATGTGGTTTAATTCGACGCAACGCGCAGAACCTTACCAGCCCTTGACATGTCCAGGACCGGCACCAGAGATGGAGCCTTCTCTTCGGAGCCTGGAGCACAGGTGCTGCATGGCTGTCGTCAGCTCGTGCC
>Otu0198
GGATTAGATACCCTGGTAGTCCACGCCCTAAACGATGTCAACTAGACGTTGGGTTCATTAAGGAACTTAGTGTCGAAGCTAACGCGTTAAGTTGACCGCCTGGGGAGTACGGCCGCAAGGTTGAAACTCAAAGGAATTGACGGGGGCCCGCACAAGCGGTGGAGCATGTGGTTTAATTCGATGCAACGCGAAGAACCTTACCAGCCCTTGACATCCTCGGAACTTTGTAGAGATACATTGGTGCCTTCGGGAATCGAGTGACAGGTGCTGCATGGCTGTCGTCAGCTCGTGCC
>Otu0199
GGATTAGATACCCTGGTAGTCCACGCCGTAAACGATGGTTACTAGGTGTTGGTAGGGTCAACTTATCAGTACCGGAGTTCACGCGTTAAGTAACCCGCCTGGGGAGTACGGCCGCAAGGCTAAAACTCAAAGGAATTGACGGGGGCCCGCACAAGCGGTGGAGTATGTGGTTTAATTCGAAGCAACGCGAAGAACCTTACCTGGATTTGACATCCTGTGACAGCCTCAGAGATGGGGTGTCCTGGCAACAGGCACAGAGACAGGTGCTGCATGGCTGTCGTCAGCTCGTGCC
>Otu0200
GGATTAGATACCCTGGTAGTCCACGCCGTAAACGATGATCACTAGGTGTTGGGGGTCGAACCTCAGCGCCCAAGCTAACGCGATAAGTGATCCGCCTGGGGAGTACGTACGCAAGTATGAAACTCAAAGGAATTGACGGGGACCCGCACAAGCGGTGGAGCATGTGGTTTAATTCGACGCAACGCGAGAAACCTTACCAGCGTTTGACATCCTAAGAAGTTTCCAGAGATGGATTCGTGCCGGCTTGCCGGAACTTAGTGACAGGTGGTGCATGGCTGTCGTCAGCTCGTGCC
>Otu0201
GGATTAGATACCCTGGTAGTCCACGCCGTAAACGATGGATACTAACTGTTCGACCTTCGGGTTGAGTGGTTAAGCGAAAGTGATAAGTATCCCACCTGGGGAGTACGCTCGCAAGAGTGAAACTCAAAGGAATTGACGGGGGCCCGCACAAGCGGTGGAGCATGTGGTTTAATTCGATGATACGCGAGGAACCTTACCAGGGCTTAAATGTAGTGGGACAGGTCTAGAGATAGACCCTTCTTCGGACTCATTACAAGGTGCTGCATGGTTGTCGTCAGCTCGTGCC
>Otu0202
GGATTAGATACCCTGGTAGTCCATGCAGTAAACGATGGGTGCTAGTCGTCGGACTTTTGTTCGGTGTCGTAGCTAACGCGTTAAGCACCCCGCCTGGGGAGTACGGTCGCAAGATTAAAACTCAAATAAATTGACGGGGACCCGCACAAGCAGTGGAGCATGTGGTTTAATTCGACGCAACGCGAAGAACCTTACCAGCGTTTGACATGGGAAGTGCCGGTTACAGAATGGTAACCTTCAGTTCGGCTGGCTTCCGCACAGGTGCTGCATGGCTGTCGTCAGCTCGTGCC
>Otu0203
GGATTAGATACCCTGGTAGTCCACGCCGTAAACGATGCTAACTCGTTTTTGGGCTTTAGGGTTCAGAGACTAAGCGAAAGTGATAAGTTAGCCACCTGGGGAGTACGTTCGCAAGAATGAAACTCAAAGGAATTGACGGGGGCCCGCACAAGCGGTGGATTATGTGGTTTAATTCGATGATACGCGAGGAACCTTACCAAGGCTTAAATGGGAATTGACAGGTTTAGAAATAGACTTTTCTTCGGACAATTTTCAAGGTGCTGCATGGTTGTCGTCAGCTCGTGCC
>Otu0204
GGATTAGATACCCTGGTAGTCCACGCCGTAAACGATGAATGCTAGCCGTCAGGGTGTTTACACTTTGGTGGCGCAGCTAACGCATTAAGCATTCCGCCTGGGGAGTACGGTCGCAAGATTAAAACTCAAAGGAATTGACGGGGGCCCGCACAAGCGGTGGAGCATGTGGTTTAATTCGAAGCAACGCGCAGAACCTTACCAGCTCTTGACATTCACTGACGGTTTCCAGAGATGGATTCCTCCCTTCGGGGCAGTGGGACAGGTGCTGCATGGCTGTCGTCAGCTCGTGCC
>Otu0205
GGATTAGATACCCTGGTAGTCCACGCCCTAAACGATGTCAACTAGTTGTTGGGGATTCATTTCCTTAGTAACGTAGCTAACGCGTGAAGTTGACCGCCTGGGGAGTACGGTCGCAAGATTAAAACTCAAAGGAATTGACGGGGACCCGCACAAGCGGTGGATGATGTGGATTAATTCGATGCAACGCGAAAAACCTTACCTACCCTTGACATGCCACTAACGAAGCAGAGATGCATTAGGTGCTCGAAAGAGAAAGTGGACACAGGTGCTGCATGGCTGTCGTCAGCTCGTGCC
>Otu0206
GGATTAGATACCCTGGTAGTCCACGCCGTAAACGATGTCAACTAGTCGTTGGGTATATATGATATTCAGTGACACAGCTAACGCGTTAAGTTGACCGCCTGGGGAGTACGGTCGCAAGACTAAAACTCAAAGGAATTGACGGGGGCCCGCACAAGCGGTGGAGCATGTGGTTTAATTCGATGCAACGCGAAGAACCTTACCATCCCTTGACATCCTTGGAATTAAGCAGAGATGCTTGAGTGCCTTTTGGAGCCAAGAGACAGGTGCTGCATGGCTGTCGTCAGCTCGTGCC
>Otu0207
GGATTAGATACCCTGGTAGTCCACGCCGTAAACGATGAGTGCTGATTGTCGGTTTTTCCGGTGGTCTCAGCTAACGCATTAAGCACTCCGCCTGGGTAGTACGGCCGCAAGGCTAAAACTTAAAGGAATTGACGGGGGTCCGCACAAGCGGTGGAGCATGTGGTTTAATTCGATAATAACCGAAAAACCTTACCAACTCTTGACATATAGACAAAATTCTCGCGAGAGCGAGAGCTGGGCTTGCCCGGTCTATACAGGTGCTGCATGGCTGTCGTCAGCTCGTGCC
>Otu0208
GGATTAGATACCCTGGTAGTCCACGCCGTAAACGATGGTCACTAGCTGTTTGGACTTCGGTCTGAGTGGCTAAGCGAAAGTGATAAGTGACCCACCTGGGGAGTACGTTCGCAAGAATGAAACTCAAAGGAATTGACGGGGGCCCGCACAAGCGGTGGAGCATGTGGTTTAATTCGATGATACGCGAGGAACCTTACCAGGGCTTAAATGTAACGGGACAGATCTAGAGATAGATCCTTCTTCGGACTCATTACAAGGTGCTGCATGGTTGTCGTCAGCTCGTGCC
>Otu0209
GGATTAGATACCCTGGTAGTCCACGCCGTAAACGATGAATGTTAGCCGTCGGGCAGTATACTGTTCGGTGGCGCAGCTAACGCATTAAACATTCCGCCTGGGGAGTACGGTCGCAAGATTAAAACTCAAAGGAATTGACGGGGGCCCGCACAAGCGGTGGAGCATGTGGTTTAATTCGAAGCAACGCGCAGAACCTTACCTACCCTTGACATCCCGATCGCGGTTTTCAGAGATGAATTCCTTCAGTTAGGCTGGATCGGTGACAGGTGCTGCATGGCTGTCGTCAGCTCGTGCC
>Otu0210
GGATTAGATACCCTGGTAGTCCACGCCGTAAACGATGGATACTAGCTGTTGGGAGCAATCTCAGTGGCTAAGCGAAAGTGATAAGTATCCCACCTGGGGAGTACGAACGCAAGTTTGAAACTCAAAGGAATTGACGGGGGCCCGCACAAGCGGTGGAGCATGTGGTTTAATTCGATGATACGCGAGGAACCTTACCAAGGCTTAAATGTAGATTGACCGGTTTGGAAACAGACTTTTCGCAAGACAATTTACAAGGTGCTGCATGGTTGTCGTCAGCTCGTGCC
>Otu0211
GGATTAGATACCCTGGTAGTCCATGCCATAAACGATGAATACTAGGTTTTGGGCCCGTCAACGGTCCAGAGCCGCAGCTAACGCGTTAAGTATTCCGCCTGGGGAGTACGGTCGCAAGACTGAAACTCAAAGGAATTGACGGGGGCCCGCACAAGCGGTGGAGCATGTGGTTTAATTCGACGCAACGCGAAGAACCTTACCAAGGCTTGACATGGGGAAGACTGGACGAGAGATCGTCCTTCTCTAGCAATAGAGCTTCCCACACAGGTGCTGCATGGCTGTCGTCAGCTCGTGCC
>Otu0212
GGATTAGATACCCTGGTAATCCATGCCCTAAACTTTGTCTACTAATTGTTAAAATTTTATTTTAGCAATGCACCTAACGGATTAAGTAGACCGCCTGGGAACTACGATCGCAAGATTGAAACTCAAAGGAATTGACGGGGGTCCGCACAAGCGGTGGAGCATGTGGTTTAATTCGATGATACGCGAAAAACCTTACCTGGGCTTGACATATGCAGGAATTATGTAGAAATATATAAGTCTTCGGACCTGTTTACAGGTGCTGCATGGTTGTCGTCAGCTCGTGCC
>Otu0213
GGATTAGATACCCTGGTAGTCCACGCCGTAAACGATGGTCACTAGCTGTTCGGACTTCGGTCTGAGTGGCTAAGCGAAAGTGATAAGTGACCCACCTGGGGAGTACGTTCGCAAGAATGAAACTCAAAGGAATTGACGGGGGCCCGCACAAGCGGTGGAGCATGTGGTTTAATTCGATGATACGCGAGGAACCTTACCAGGGCTTAAATGTAAGTTGCATGATTTAGAGATAGATCTTTCTTCGGACTACTTACAAGGTGCTGCATGGTTGTCGTCAGCTCGTGCC
>Otu0214
GGATTAGATACCCTGGTAGTCCACACCGTAAACGATGAATGCCAGACGTCGGGCAGCATGCTGTTCGGTGTCACACCTAACGGATTAAGCATTCCGCCTGGGGAGTACGGCCGCAAGGTTAAAACTCAAAGGAATTGACGGGGGCCCGCACAAGCGGTGGAGCATGTGGTTTAATTCGAAGCAACGCGCAGAACCTTACCAACCCTTGACATGGATATCGTACTTTCGGGAGACCGATCGGTCAGTTCGGCTGGATATCACACAGGTGCTGCATGGCTGTCGTCAGCTCGTGCC
>Otu0215
GGATTAGATACCCTGGTAGTCCACGCCGTAAACGATGATAACTAGCTGTCCGGGGACTTGGTCTTTGGGTGGCGCAGCTAACGCATTAAGTTATCCGCCTGGGGAGTACGGCCGCAAGGTTAAAACTCAAATGAATTGACGGGGGCCTGCACAAGCGGTGGAGCATGTGGTTTAATTCGAAGCAACGCGCAGAACCTTACCAGCGTTTGACATGGTAGGACGGTTTTCAGAGATGGATTCCTTCCCTTCGGGGACCTACACACAGGTGCTGCATGGCTGTCGTCAGCTCGTGCC
>Otu0216
GGATTAGATACCCTGGTAGTCCACGCCCTAAACGATGTCAACTGGTTGTTGGGTCTTAACTGACTCAGTAACGAAGCTAACGCGTGAAGTTGACCGCCTGGGGAGTACGGCCGCAAGGTTGAAACTCAAAGGAATTGACGGGGACCCGCACAAGCGGTGGATGATGTGGTTTAATTCGATGCAACGCGAAAAACCTTACCCACCTTTGACATGTACGGAAGGATCCAGAGATGGATTTGTGCTCGAAAGAGAACCGTAACACAGGTGCTGCATGGCTGTCGTCAGCTCGTGCC
>Otu0217
GGATTAGATACCCTGGTAGTCCACCCCGTAAACGTTGGGAACTAGTTGTGGGGTCCATTCCACGGATTCCGTGACGCAGCTAACGCATTAAGTTCCCCGCCTGGGGAGTACGGCCGCAAGGCTAAAACTCAAAGGAATTGACGGGGACCCGCACAAGCGGCGGAGCATGCGGATTAATTCGATGCAACGCGAAGAACCTTACCAAGGCTTGACATATACGAGAACGCTGCAGAAATGTAGAACTCTTTGGACACTCGTAAACAGGTGGTGCATGGTTGTCGTCAGCTCGTGCC
>Otu0218
GGATTAGATACCCTGGTAGTCCACGCCCTAAACGATGTCAACTAGGTGTTGGGAGGGTAAAACCTTTTAGTACCGGAGCTAACGCGTGAAGTTGACCGCCTGGGGAGTACGGCCGCAAGGTTAAAACTCAAAGGAATTGACGGGGACCCGCACAAGCGGTGGATGATGTGGATTAATTCGATGCAACGCGAAAAACCTTACCTACCCTTGACATGTCCAGGAGCCTGAAGAGATTTGGGTGTGCCCGAAAGGGAACTGGAACACAGGTGCTGCATGGCTGTCGTCAGCTCGTGCC
>Otu0219
GGATTAGATACCCTGGTAGTCCATGCCGTAAACGATGATTACTAGGTGTTGGGGGATTGACCCCCTCAGTGCCGCAGTTAACACAATAAGTAATCCACCTGGGGAGTACGACCGCAAGGTTGAAACTCAAAGGAATTGACGGGGGCCCGCACAAGCAGTGGAGTATGTGGTTTAATTCGAAGCAACGCGAAGAACCTTACCAGGTCTTGACATCCGATGCATAGCACAGAGATGTGTGAAATCCTTCGGGACATCGAGACAGGTGGTGCATGGTTGTCGTCAGCTCGTGCC
>Otu0220
GGATTAGATACCCTGGTAGTCCACGCCTTAAACTATGAATACTAAGTGTCGGCGGGTTACCGCCGGTGCCGCAGCTAACGCATTAAGTATTCCGCCTGGGAAGTACGGCCGCAAGGTTGAAACTCAAAGGAATTGACGGGGGCCCGCACAAGCGGTGGAGCATGTGGTTTAATTCGACGCAACGCGAAGAACCTTACCCAGGCTGGACATGCAGGTAGTAGAAGGGTGAAAGCCCAACGAGGTAGCAATACCATCCTGCTCAGGTGCTGCATGGCTGTCGTCAGCTCGTGCC
>Otu0221
GGATTAGATACCCTGGTAGTCCACGCAGTAAACGATGAGTGCTAGATGTTAGAACTATGTTTTAGCGTCGAAGCTAACGCATTAAGCACTCCGCCTGGGAACTACGATCGCAAGGTTAAAACTCAAAGGAATTGACGGGGACCCGCACAAGCGGTGGAACATGTGGTTTAATTCGATGCTACGCGAAAAACCTTACCAAGTCTTGACATGTTAGTCGTATAGCTAAGAAACTAGCTAGTCAGTTCGGCTGGACTATCACAGGTGTTGCATGGCTGTCGTCAGCTCGTGCC
>Otu0222
GGATTAGATACCCTGGTAGTCCACGCCGTAAACGATGGTCACTAGCTGTTTGGACTTCGGTCTGAGTGGCTAAGCGAAAGTGATAAGTGACCCACCTGGGGAGTACGTTCGCAAGAATGAAACTCAAAGGAATTGACGGGGGCCCGCACAAGCGGTGGAGCATGTGGTTTAATTCGATGATACGCGAGGAACCTTACCAGGACTTAAATGTAAGTTGCATGATTCAGAAATGAATCTTTCTTCGGACTACTTACAAGGTGCTGCATGGTTGTCGTCAGCTCGTGCC
>Otu0223
GGATTAGATACCCTGGTAGTCCACGCGGTAAACGATGAATACTAGATGTCGGGTAGCAAAGCTACTCGGTGTCGTCGCAAACGCAATAAGTATTCCACCTGGGGAGTACGTTCGCAAGAATGAAACTCAAAGGAATTGACGGGGACCCGCACAAGCGGTGGAGCATGTGGTTTAATTCGAAGCAACGCGAAGAACCTTACCTGCTCTTGACATCCCATTCGATAGAGGGTAATGCCTCTAGCCCTTCGGGGGAATGGAGACAGGTGGTGCATGGTTGTCGTCAGCTCGTGCC
>Otu0224
GGATTAGATACCCTGGTAGTCCACGCCCTAAACGATGTCTACTAGTTGTCGGGTCTTAATTGACTTGGTAACGCAGCTAACGCGTGAAGTAGACCGCCTGGGGAGTACGGTCGCAAGATTAAAACTCAAAGGAATTGACGGGGACCCGCACAAGCGGTGGATGATGTGGATTAATTCGATGCAACGCGAAAAACCTTACCTACCCTTGACATGGCAGAAATCCCGGAGAGATTTGGGAGTGCTCGAAAGAGAATCTGCACACAGGTGCTGCATGGCTGTCGTCAGCTCGTGCC
>Otu0225
GGATTAGATACCCTGGTAGTCCACGCTGTAAACGATGAATGCTAGGTGTCGGGGGTCGAACCTCGGTGCCGCAGCTAACGCATTAAGCATTCCACCTGGGGAGTACGATCGCAAGATTGAAACTCAAAGGAATTGACGGGGGCCCGCACAAGCGGTGGAGCATGTGGTTTAATTCGAAGCAACGCGAAGAACCTTACCAAATCTTGACATCCTTCTGACCACTCCGTAATGGGAGGATCCCTTCGGGGCAGAAGAGACAGGTGGTGCATGGTTGTCGTCAGCTCGTGCC
>Otu0226
GGATTAGATACCCTGGTAGTCCATGCCGTAAACGTTGGGAACTAGATGTGGGGGCCATTCCACGGTCTCCGTGTCGCAGCTAACGCATTAAGTTCCCCGCCTGGGGAGTACGGCCGCAAGGCTAAAACTCAAAGGAATTGACGGGGGCCCGCACAAGCGGCGGAGCATGCGGATTAATTCGATGCAACGCGAAGAACCTTACCAAGGCTTGACATATACGAGAACGGGCCAGAAATGGTCAACTCTTTGGACACTCGTAAACAGGTGGTGCATGGTTGTCGTCAGCTCGTGCC
>Otu0227
GGATTAGATACCCTGGTAGTCCACGCCGTAAACGATGGACACTAGTTGTTGGGCATTAGCTCAGTGACTAAGCGAAAGTGATAAGTGTCCCACCTGGGGAGTACGATCGCAAGATTGAAACTCAAAGGAATTGACGGGGGCCCGCACAAGCGGTGGAGCATGTGGTTTAATTCGATGATACGCGAGGAACCTTACCAGGGCTTAAATGTAGTGGGACAGGTCTAGAGATAGACTTTTCTTCGGACTCATTACAAGGTGCTGCATGGTTGTCGTCAGCTCGTGCC
>Otu0228
GGATTAGATACCCTGGTAGTCCACGCCGTAAACGATGTCTACTAGCCGTTGGGTGACTTGATTGCTTAGTGGCGCAGCTAACGCAATAAGTAGACCGCCTGGGGAGTACGGCCGCAAGGTTAAAACTCAAATGAATTGACGGGGGCCCGCACAAGCGGTGGAGCATGTGGTTTAATTCGATGCAACGCGAAGAACCTTACCAGGCCTTGACATCCTGAGAACTTTCTAGAGATAGATTGGTGCCTTCGGGAACTCAGTGACAGGTGCTGCATGGCTGTCGTCAGCTCGTGCC
>Otu0229
GGATTAGATACCCTGGTAGTCCACGCCGTAAACGATGTCTACTAGCTGTAGGGGTACTTGAGACCTTTGTAGCGCAGCTAACGCACTAAGTAGACCGCCTGGGGAGTACGGCCGCAAGGTTAAAACTCAAATGAATTGACGGGGGCCCGCACAAGCAGTGGAGCATGTGGTTTAATTCGATGCAACGCGAAGAACCTTACCAGGCCTTGACATCCTCGGAACTTTCTAGAGATAGATTGGTGCCTTCGGGAACCGAGTGACAGGTGCTGCATGGCTGTCGTCAGCTCGTGCC
>Otu0230
GGATTAGATACCCTGGTAGTCCACGCCGTAAACGATGTCAACTAGTTGTTGGGTTCCTTGAGGACTTAGTAACGCAGCTAACGCATTAAGTTGACCGCCTGGGGAGTACGGCCGCAAGGTTAAAACTCAAATGAATTGACGGGGGCCCGCACAAGCGGTGGAGCATGTGGTTTAATTCGAAGCAACGCGAAGAACCTTACCTGGCCTTGACATGCTGAGAACTTTCTAGAGATAGATTGGTGCCTTCGGGAACTCAGACACAGGTGCTGCATGGCTGTCGTCAGCTCGTGCC
>Otu0231
GGATTAGATACCCTGGTAGTCCACGCCGTAAACGATGTCGATTTGGAGGCTGTGTCCTTGAGACGTGGCTTCCGGAGCTAACGCGTTAAATCGACCGCCTGGGGAGTACGGCCGCAAGGTTAAAACTCAAATGAATTGACGGGGGCCCGCACAAGCGGTGGAGCATGTGGTTTAATTCGATGCAACGCGAAGAACCTTACCTGGCCTTGACATGTCTGGAATCCTGTAGAGATACGGGAGTGCCTTCGGGAATCAGAACACAGGTGCTGCATGGCTGTCGTCAGCTCGTGCC
>Otu0232
GGATTAGATACCCTGGTAGTCCATGCCGTAAACGGTGGGCGCTAGGTGTAGGGGACTTCCACGTCTTCTGTGCCGCAGCTAACGCATTAAGCGCCCCGCCTGGGGAGTACGGCCGCAAGGCTAAAACTCAAAGGAATTGACGGGGGCCCGCACAAGCGGCGGAGCATGTGGATTAATTCGATGCAACGCGAAGAACCTTACCTGGGCTTGACATACACCAGATCGCTGCAGAGATGTAGCTTCCCTTGTGGCTGGTGTACAGGTGGTGCATGGTTGTCGTCAGCTCGTGCC
>Otu0233
GGATTAGATACCCTGGTAGTCCACGCCGTAAACGTTGGGCACTAGGTGTGGGGTCTATTCAACGGACTCCGTGCCGTAGCTAACGCATTAAGTGCCCCGCCTGGGGAGTACGGCCGCAAGGCTAAAACTCAAAGGAATTGACGGGGGCCCGCACAAGCAGCGGAGCATGTTGCTTAATTCGAGGCAACGCGAAGAACCTTACCTGGGTTTGACATGTAGAGAAAAGCCATAGAGATATGGTGTCCTTCGGGGTTCTACACAGGTGGTGCATGGTTGTCGTCAGCTCGTGCC
>Otu0234
GGATTAGATACCCTGGTAGTCCACACTGTAAACGATGATAACTAACTGTTGGCTTTTGGGTCAGTGGTACAGAGAAATCGTTAAGTTATCCACCTGGGGAGTACGCCGGCAACGGTGAAACTCAAAGGAATTGACGGGGGTCCGCACAAGCGGTGGAGCATGTGGTTTAATTCGATGATACGCGAGGAACCTTACCTAGGCTAGAATGTGAAGGAATGTATCAGAAATGGTGCAGTCAGCAATGACCTGAAACAAGGTGCTGCATGGCTGTCGTCAGCTCGTGCC
>Otu0235
GGATTAGATACCCTGGTAGTCCACGCCGTAAACGATGGGTACTAGGTGTTGGGGGCTTGACCCTCGGTGCCGTAGTTAACGCGTTAAGTACCCCGCCTGGGGAGTACGGTCGCAAGGCTGAAACTCAAAGAAATTGACGGGGGCCCGCACAAGCGGTGGAGTATGTGGTTTAATTCGATGCAACGCGAAGAACCTTACCCAGGCTTGACATCCTGCGAATGCCCAAGAAATTAGGCAGTGCCCTTCGGGGAATGCAGTGACAGGTGCTGCATGGCTGTCGTCAGCTCGTGCC
>Otu0236
GGATTAGATACCCTGGTAGTCCACACGGTAAACGATGAATACTCGCTGTTTGCGATATACTGCAAGCGGCCAAGCGAAAGCGTTAAGTATTCCACCTGGGGAGTACGCCGGCAACGGTGAAACTCAAAGGAATTGACGGGGGCCCGCACAAGCGGAGGAACATGTGGTTTAATTCGATGATACGCGAGGAACCTTACCCGGGCTTAAATTGCAGATGAATTACGGTGAAAGCCGTAAGCCGCAAGGCATCTGTGAAGGTGCTGCATGGTTGTCGTCAGCTCGTGCC
>Otu0237
GGATTAGATACCCTGGTAGTCCACGCCGTAAACGATGGATACTAGCTGTTCGGAGCAATCTGAGTGGCTAAGCGAAAGTGATAAGTATCCCACCTGGGGAGTACGTTCGCAAGAATGAAACTCAAAGGAATTGACGGGGGCCCGCACAAGCGGTGGAGCATGTGGTTTAATTCGATGATACGCGAGGAACCTTACCAAGGCTTAAATGGGGATTGACCGATTTGGAAACAGATCTTTCGCAAGACAATCTTCAAGGTGCTGCATGGTTGTCGTCAGCTCGTGCC
>Otu0238
GGATTAGATACCCTGGTAGTCCACGCCGTAAACGATGATAACTAGCTGTCCGGGTACTTGGTATTTGGGTGGCGCAGCTAACGCATTAAGTTATCCGCCTGGGGAGTACGGTCGCAAGATTAAAACTCAAAGGAATTGACGGGGGCCTGCACAAGCGGTGGAGCATGTGGTTTAATTCGAAGCAACGCGCAGAACCTTACCAGCGTTTGACATCCTCATCGCGGATTAGAGAGATCTTTTCCTTCAGCTCGGCTGGATGAGTGACAGGTGCTGCATGGCTGTCGTCAGCTCGTGCC
>Otu0239
GGATTAGATACCCTGGTAGTCCGCACGGTAAACGATGGATGCCCGCTGTTGGTCTGAATAGGTCAGCGGCCAAGCGAAAGCATTAAGCATCCCACCTGGGGAGTACGCCGGCAACGGTGAAACTCAAAGGAATTGACGGGGGCCCGCACAAGCGGAGGAACATGTGGTTTAATTCGATGATACGCGAGGAACCTTACCCGGGCTTGAATTGCAGAGGAAGGATTTGGAGACAATGACGCCCTTCGGGGCCTCTGTGAAGGTGCTGCATGGTTGTCGTCAGCTCGTGCC
>Otu0240
GGATTAGATACCCTGGTAGTCCATGCCGTAAACGGTGGGCGCTAGGTGTAGGGGACTTCCACGTCTTCTGTGCCGCAGCTAACGCATTAAGCGCCCCGCCTGGGGAGTACGGCCGCAAGGCTAAAACTCAAAGGAATTGACGGGGGCCCGCACAAGCGGCGGAGCATGTGGATTAATTCGATGCAACGCGAAGAACCTTACCTGGGCTTGACATACACCGGACCGGGCTAGAGATAGTCCTTCCCTTGTGGCTGGTGTACAGGTGGTGCATGGTTGTCGTCAGCTCGTGCC
>Otu0241
GGATTAGATACCCTGGTAGTCCACGCCCTAAACGATGATTACTCGACATACGCGATACACAGTGTGTGTCTGAGCGAAAGCATTAAGTAATCCACCTGGGAAGTACGACCGCAAGGTTGAAACTCAAAGGAATTGACGGGGGTCCGCACAAGCGGTGGAGCATGTGGTTTAATTCGATGATACGCGAGGAACCTTACCTGGGCTAGAATGCTACCTGACTGTACCTGAAAGGGTATTTTATAGCAATATACAGGTAGTAAGGTGCTGCATGGCTGTCGTCAGCTCGTGCC
>Otu0242
GGATTAGATACCCTGGTAGTCCACGCCGTAAACGATGAGTGCTAAGTGTTGGGGGGTTTCCGCCCCTCAGTGCTGCAGCTAACGCATTAAGCACTCCGCCTGGGGAGTACGGTCGCAAGACTGAAACTCAAAGGAATTGACGGGGGCCCGCACAAGCGGTGGAGCATGTGGTTTAATTCGAAGCAACGCGAAGAACCTTACCAGGTCTTGACATCCCATTGACCACTGTAGAGATACAGTTTTCCCTTCGGGGACAACGGTGACAGGTGGTGCATGGTTGTCGTCAGCTCGTGCC
>Otu0243
GGATTAGATACCCTGGTAGTCCACGCCGTAAACGATGATAACTAGCTGTCCGGGCTCTCAGAGCCTGGGTGGCGCAGCTAACGCATTAAGTTATCCGCCTGGGGAGTACGGTCGCAAGATTAAAACTCAAAGGAATTGACGGGGGCCTGCACAAGCGGTGGAGCATGTGGTTTAATTCGAAGCAACGCGCAGAACCTTACCAGCGTTTGACATGTCTAGTATGGTTTCCAGAGATGGATTCCTTCAGTTCGGCTGGCTAGAACACAGGTGCTGCATGGCTGTCGTCAGCTCGTGCC
>Otu0244
GGATTAGATACCCTGGTAGTCCATGCCGTAAACGATGTGTGTTAGACGTTGGAAATTTATTTTCAGTGTCGCAGCGAAAGCAATAAACACACCGCCTGGGGAGTACGACCGCAAGGTTAAAACTCAAATGAATTGACGGGGACCCGCACAAGCGGTGGAGCATGTGGTTTAATTCGATGCAACGCGAAAAACCTTACCTACTCTTGACATACTTGGAAGCTCTTGTAATGAGAGTGTGCTTTTAGAGCCAAGATACAGGTGCTGCATGGCTGTCGTCAGCTCGTGCC
>Otu0245
GGATTAGATACCCTGGTAGTCCACGCTGTAAACGATGTCAACTAGCCGTTGGGGATCTTAGTATCTTTAGTGGCGTAGCTAACGCGCTAAGTTGACCGCCTGGGGAGTACGGTCGCAAGATTAAAACTCAAATGAATTGACGGGGGCCCGCACAAGCGGTGGAGCATGTGGTTTAATTCGACGCAACGCGAAGAACCTTACCTGGTCTTGACATCCTCAGAACTTTCCAGAGATGGATTGGTGCCTTCGGGAACTGAGTGACAGGTGCTGCATGGCTGTCGTCAGCTCGTGCC
>Otu0246
GGATTAGATACCCTGGTAGTCCACGCCCTAAACGATGTCAACTGGTTGTTGGGAAGGTTCCTTCTCAGTAACGTAGCTAACGCGTGAAGTTGACCGCCTGGGGAGTACGGCCGCAAGGTTGAAACTCAAAGGAATTGACGGGGACCCGCACAAGCGGTGGATGATGTGGTTTAATTCGATGCAACGCGAAAAACCTTACCTACCCTTGACATGTCTGGAATCTTGCAGAGATGTGAGAGTGCTCGAAAGAGAACCAGAACACAGGTGCTGCATGGCCGTCGTCAGCTCGTGCC
>Otu0247
GGATTAGATACCCTGGTAGTCCACGCCGTAAACGATGAGTGCTAGGTGTTAGACCCTTTCCGGGGTTTAGTGCCGTAGCTAACGCATTAAGCACTCCGCCTGGGGAGTACGACCGCAAGGTTGAAACTCAAAGGAATTGACGGGGGCCCGCACAAGCGGTGGAGCATGTGGTTTAATTCGAAGCAACGCGAAGAACCTTACCAGGTCTTGACATCCCTCTGACCGCTCTAGAGATAGAGTTTTCCTTCGGGACAGAGGTGACAGGTGGTGCATGGTTGTCGTCAGCTCGTGCC
>Otu0248
GGATTAGATACCCTGGTAGTCCACGCCGTAAACGATGAGTATTTGTTGTCGGGAGATTCGACCCTCTCGGTAGCGGAGCTAACGCGTTAAATACTCCGCCTGGGTACTACGACCGCAAGGTTGAAACTCAAAGGAATTGACGGGGACCCGCACAAGCGGTGGAACATGTGGTTTAATTCGATGCAACGCGAAGAACCTTACCTGGGCTTGACATGTTCACGAAAGTTTTGTGAAAACAAAACCCTCTGCGAGCTTGCTCAAAGACGTGATCACAGGTGATGCATGGCTGTCGTCAGCTCGTGCC
>Otu0249
GGATTAGATACCCTGGTAGTCCACACCGTAAACGATGAATGCCAGACGTCGGGCAGTATACTGTTCGGTGTCACACCTAACGGATTAAGCATTCCGCCTGGGGAGTACGGTCGCAAGATTAAAACTCAAAGGAATTGACGGGGGCCCGCACAAGCGGTGGAGCATGTGGTTTAATTCGAAGCAACGCGCAGAACCTTACCAACCCTTGACATCCCTATCGCGGTTTCCAGAGATGGATTCCTTCAGTTCGGCTGGATAGGTGACAGGTGCTGCATGGCTGTCGTCAGCTCGTGCC
>Otu0250
GGATTAGATACCCTGGTAGTCCACGCCGTAAACGATGTCTACTAGCCGTTGGAAGACTTGATCTTTTAGTGGCGCAGTTAACGCGATAAGTAGACCGCCTGGGGAGTACGGCCGCAAGGTTAAAACTCAAATGAATTGACGGGGGCCCGCACAAGCGGTGGAGCATGTGGTTTAATTCGACGCAACGCGAAGAACCTTACCAGGTCTTGACATCCTGCGAACTTTCTAGAGATAGATTGGTGCCTTCGGGAACGCAGTGACAGGTGCTGCATGGCTGTCGTCAGCTCGTGCC
>Otu0251
GGATTAGATACCCTGGTAGTCCACGCCCTAAACGATGTCTACTAGTTGTTGGGAGAGTAAAATCTCTTAGTAACGCAGCTAACGCGTGAAGTAGACCGCCTGGGGAGTACGGTCGCAAGATTAAAACTCAAAGGAATTGACGGGGGCCCGCACAAGCGGTGGATTATGTGGATTAATTCGATGCAACGCGAAAAACCTTACCTGGCCTTGACATGTACCGAATTTAGCAGAGATGCTTTAGTGCTCGAAAGAGAACGGTAACACAGGTGCTGCATGGCTGTCGTCAGCTCGTGCC
>Otu0252
GGATTAGATACCCTGGTAGTCCACGCCCTAAACGATGTCTACTAGTTGTCGGGTTTTAATTAACTTGGTAACGCAGCTAACGCGTGAAGTAGACCGCCTGGGGAGTACGGTCGCAAGATTAAAACTCAAAGGAATTGACGGGGACCCGCACAAGCGGTGGATGATGTGGATTAATTCGATGCAACGCGAAAAACCTTACCTACCCTTGACATGTACGGAAGGCCGGAGAGATTTGGCTGTGCTCGAAAGAGAACCGTAACACAGGTGCTGCATGGCTGTCGTCAGCTCGTGCC
>Otu0253
GGATTAGATACCCTGGTAGTCCACGCTGTAAACGATGATTACTCGCTATTGGCGATACACTGTCAGTGGCTAAGCGAAAGTGATAAGTAATCCACCTGGGGAGTACGATCGCAAGGTTGAAACTCAAAGGAATTGACGGGGGCCCGCACAAGCGGTGGAGCATGTGGTTTAATTCGATGATACGCGAGGAACCTTACCAGGACTTAAATGCATAACGATCGGTTGAGAAATCAACTTTTCTTCGGACGGTATGCAAGGTGCTGCATGGTTGTCGTCAGCTCGTGCC
>Otu0254
GGATTAGATACCCTGGTAGTCCACACCGTAAACGATGAATGCCAGACGTCGGGGGGCTTGCCCTTCGGTGTCACACCTAACGGATTAAGCATTCCGCCTGGGGAGTACGGTCGCAAGATTAAAACTCAAAGGAATTGACGGGGGCCCGCACAAGCGGTGGAGCATGTGGTTTAATTCGAAGCAACGCGCAGAACCTTACCAACCCTTGACATCCTTGGCTCGCCAGAGAGATCTGGTTTTCCCTTACGGGACCAAGTGACAGGTGCTGCATGGCTGTCGTCAGCTCGTGCC
>Otu0255
GGATTAGATACCCTGGTAGTCCACGCCCTAAACGATGTCAACTGGTTGTTGGAAGGGTTCCCTTTCAGTAACGAAGCTAACGCGTGAAGTTGACCGCCTGGGGAGTACGGCCGCAAGGTTGAAACTCAAAGGAATTGACGGGGACCCGCACAAGCGGTGGATGATGTGGTTTAATTCGATGCAACGCGAAAAACCTTACCTACCCTTGACATGTCTGGAATTCCGCAGAGATGTGGAAGTGCTCGAAAGAGAACCAGAACACAGGTGCTGCATGGCCGTCGTCAGCTCGTGCC
>Otu0256
GGATTAGATACCCTGGTAGTCCACGCCGTAAACGATGGTCACTAGCTGTTTGACTAACATTGGTTAGTTGAGTGGCTAAGCGAAAGTGATAAGTGACCCACCTGGGGAGTACGCTCGCAAGAGTGAAACTCAAAGGAATTGACGGGGGCCCGCACAAGCGGTGGAGCATGTGGTTTAATTCGATGATACGCGAGGAACCTTACCAGGGCTTAAATGTACGTTGCATGATTTAGAGATAGATCTTTCTTCGGACTACGTACAAGGTGCTGCATGGTTGTCGTCAGCTCGTGCC
>Otu0257
GGATTAGATACCCTGGTAGTCCACGCCCTAAACGATGCTTACTCGACGTATGGCGCTTGTCGTTGTGCGTCCAAGGGAAACCGTTAAGTAAGCCACCTGGGGAGTACGACCGCAAGGTTGAAACTCAAAGGAATTGACGGGGGTCCGCACAAGCGGTGGAGCATGTGGTTTAATTCGATGATACGCGAGGAACCTTACCTGGGCTAGAATGCGAGTGACGGTCCGCGAAAGCGGGCTTCCCTTCGGGGCACAAAGCAAGGTGCTGCATGGCTGTCGTCAGCTCGTGCC
>Otu0258
GGATTAGATACCCTGGTAGTCCACGCCCTAAACGATGAACACTAGTTGTTGGGAGGTTTCGATCTTTCAGTAACACAGCTAACGCATTAAGTGTTCCGCCTGGGGAGTACGGTCGCAAGATTAAAACTCAAAGGAATAGACGGGGACCCGCACAAGCGGTGGAGCATGTGGTTTAATTCGAAGATACGCGAAGAACCTTACCAAGGCTTGATATCCTAAAAATTTGCTGGAAACAGTGAAGTGCCAGTTTCTGGAATTTAGTGACAGGTGCTGCACGGCTGTCGTCAGCTCGTGCC
>Otu0259
GGATTAGATACCCTGGTAGTCCATGCCGTAAACGATGTGTGTTAGACGTTGGAAATTTATTTTCAGTGTCGCAGCGAAAGCGATAAACACACCGCCTGGGGAGTACGACCGCAAGGTTAAAACTCAAATGAATTGACGGGGACCCGCACAAGCGGTGGATCATGTGGTTTAATTCGAAGATACGCGAAGAACCTTACCGGCCCTTGACATACCAATCGCGGACTTAAGAGATTAAGTCTTTCACTTCGGGTGGATTGGATACAGGTGCTGCATGGCTGTCGTCAGCTCGTGCC
>Otu0260
GGATTAGATACCCTGGTAGTCCACGCTGTAAACGATGGGCACTAGGTGTCCGGGGTATTGACCCCCTGGGTGCCGCAGCTAACGCATTAAGTGCCCCGCCTGGGGAGTACGGTCGCAAGATTAAAACTCAAAGGAATTGACGGGGGCCCGCACAAGCGGTGGAGCATGTGGTTCAATTCGACGCAACGCGAAGAACCTTACCTGGGCTAGACAACAGTGGACCATCCTAGAAATAGGACTTTCCCTTCGGGGACCGCTGGTTCAGGTGCTGCATGGCTGTCGTCAGCTCGTGCC
>Otu0261
GGATTAGATACCCTGGTAGTCTACGCCGTAAACGATGGTTACTAGCTGTTTGGACGATTGAGTCTGAGTGGCTAAGCGAAAGTGATAAGTAACCCACCTGGGGAGTACGTTCGCAAGAATGAAACTCAAAGGAATTGACGGGGGCCCGCACAAGCGGTGGAGCATGTGGTTTAATTCGATGATACGCGAGGAACCTTACCAGGGCTTAAATGCAGTCTGACGTATCTGGAAACAGATATTTCTTCGGACAGATTGCAAGGTGCTGCATGGTTGTCGTCAGCTCGTGCC
>Otu0262
GGATTAGATACCCTGGTAGTCCACGCCGTAAACGATGCTAACTCGTTTTTGGATTTTCGGATTCAGAGACCAAGCGAAAGTGATAAGTTAGCCACCTGGGGAGTACGTCCGCAAGGATGAAACTCAAAGGAATTGACGGGGGCCCGCACAAGCGGTGGATTATGTGGTTTAATTCGATGATACGCGAGGAACCTTACCAAGACTTAAATGGGAATTGACAGGTTTAGAAATAGACCCTCCTTCGGGCAATTTCCAAGGTGCTGCATGGTTGTCGTCAGCTCGTGCC
>Otu0263
GGATTAGATACCCTGGTAGTCCACGCCGTAAACGATGAATGTTAGCCGTTGGTGGGTTTACCCATCAGTGGCGCAGCTAACGCAGTAAACATTCCGCCTGGGGAGTACGGTCGCAAGATTAAAACTTAAAGGAATTGACGGGGGCCCGCACAAGCGGTGGAGCATGTGGTTTAATTCGAAGCAACGCGCAGAACCTTACCAGCCCTTGACATCCCGATTATGGATATTGGAGACAGTATCCTTCAGCTAGGCTGGGTCGGAGACAGGTGCTGCATGGCTGTCGTCAGCTCGTGCC
>Otu0264
GGATTAGATACCCTGGTAGTCCACGCCGTAAACGTTGGGCACTAGGTGTGGGACCTTATCAACGGGTTCCGTGCCGTAGCTAACGCATTAAGTGCCCCGCCTGGGGAGTACGGCCGCAAGGCTAAAACTCAAAGGAATTGACGGGGGCCCGCACAAGCGGCGGAGCATGTTGCTTAATTCGAGGCAACGCGAAGAACCTTACCTGGGTTGAACTACGCAGGAAAAGCTGCAGAGATGTAGTGTCCGCAAGGGCCTGCGATAGGTGGTGCATGGCTGTCGTCAGCTCGTGCC
>Otu0265
GGATTAGATACCCTGGTAGTCCACGCCGTAAACGATGAGTGCTAGGTGTTGGATCCTTTCCGGGATTCAGTGCCGCAGCTAACGCATTAAGCACTCCGCCTGGGGAGTACGACCGCAAGGTTGAAACTCAAAGGAATTGACGGGGGCCCGCACAAGCGGTGGAGCATGTGGTTTAATTCGAAGCAACGCGAAGAACCTTACCAGGTCTTGACATCCCGATGCTATTTCTAGAGATAGAAAGTTACTTCGGTACATCGGTGACAGGTGGTGCATGGTTGTCGTCAGCTCGTGCC
>Otu0266
GGATTAGATACCCTGGTAGTCCACGCCGTAAACGATGTCTACTAGCCGTTGGGTGACTTGATTGCCCAGTGGCGCAGCTAACGCAATAAGTAGACCGCCTGGGGAGTACGGCCGCAAGGTTAAAACTCAAATGAATTGACGGGGGCCCGCACAAGCGGTGGAGCATGTGGTTTAATTCGATGCAACGCGAAGAACCTTACCAGGCCTTGACATCCTCGGAACTTTCTAGAGATAGATTGGTGCCTTCGGGAACCGAGTGACAGGTGCTGCATGGCTGTCGTCAGCTCGTGCC
>Otu0267
GGATTAGATACCCTGGTAGTCCACGCCCTAAACGATGTTCACTCGATGTTTGGGTCATGCACTTGAGCATCCAAGGGAAACCGATAAGTGAACCACCTGGGGAGTACGCCCGCAAGGGTGAAACTCAAAGGAATTGACGGGGGTCCGCACAAGCGGTGGAGCATGTGGTTTAATTCGATGATACGCGAGGGACCTTACCTGGGCTAGAATGCTAAGTGCTATTTGGTGAAAGCCGAAGTTCCTTCGGGACGCTTAGCAAGGTGCTGCATGGCTGTCGTCAGCTCGTGCC
>Otu0268
GGATTAGATACCCTGGTAGTCCACGCCCTAAACGATGTCAACTAGTTGTTGGATCTTTTCTGATTTGGTAACGAAGCTAACGCGTGAAGTTGACCGCCTGGGGAGTACGGCCGCAAGGTTAAAACTCAAAGGAATTGACGGGGACCCGCACAAGCGGTGGATGATGTGGATTAATTCGATGCAACGCGAAAAACCTTACCTACCCTTGACATGTCAGGAATTTTGCAGAGATGCGAAAGTGCTCGAAAGAGAACCTGAACACAGGTGCTGCATGGCTGTCGTCAGCTCGTGCC
>Otu0269
GGATTAGATACCCTGGTAGTCCATGCCGTAAACGATGTGTGTTAGACGTTGGAAATTTATTTTCAGTGTCGCAGCGAAAGCGATAAACACACCGCCTGGGGAGTACGACCGCAAGGTTAAAACTCAAATGAATTGACGGGGACCCGCACAAGTAGTGGAGCATGTGGTTTAATTCGATGCAACGCGAAAAACCTTACCTACTCTTGACATACTTGGAAGCTCTTGTAATGAGAGTGTGCCTTTTGGAGCCAAGATACAGGTGCTGCATGGCTGTCGTCAGCTCGTGCC
>Otu0270
GGATTAGATACCCTGGTAGTCCACGCCGTAAACGATGAGTGCTAGATGTTGGTTATATAATCAGTGTCGAAGCTAACGCATTAAGCACTCCACCTGGGGATTACGATCGCAAGATTAAAACTCAAAGGAATTGACGGGGACCCGCACAAGCAGTGGAGCATGTGGTTTAATTCGATGTAACGCGAAAAACCTTACCAATCCTTGACATTTGTATCGCGAGATCAGAGATGATTTTTTCAGTTCGGCTGGATACAGGACAGGTGTTGCATGGCTGTCGTCAGCTCGTGCC
>Otu0271
GGATTAGATACCCTGGTAGTCCACGCCGTAAACGATGAATGCCAGTCGTCGGGTAGCATGCTATTCGGTGACACACCTAACGGATTAAGCATTCCGCCTGGGGAGTACGGCCGCAAGGTTAAAACTCAAAGGAATTGACGGGGGCCCGCACAAGCGGTGGAGCATGTGGTTTAATTCGAAGCAACGCGCAGAACCTTACCAACCCTTGACATGGATATCGCGGGACCAGAGATGGTTCTTTCAGTTCGGCTGGATATCACACAGGTGCTGCATGGCTGTCGTCAGCTCGTGCC
>Otu0272
GGATTAGATACCCTGGTAGTCCACGCCCTAAACGATGGATACTCGACATCAGCGATACACTGTTGGTGTCTGAGCGAAAGCATTAAGTATCCCACCTGGGAAGTACGACCGCAAGGTTGAAACTCAAAGGAATTGACGGGGGTCCGCACAAGCGGTGGAGCATGTGGTTTAATTCGATGATACGCGAGGAACCTTACCTGGGCTAGAATGCATTTTGACCGTGGGTGAAAGCTCACTTTATAGCAATATACAATTTGTAAGGTGCTGCATGGCTGTCGTCAGCTCGTGCC
>Otu0273
GGATTAGATACCCTGGTAGTCCACGCTGTAAACTATGATTACTCGATGTTTGCGATACACTGTAAGCGTCTAAGCGAAAGCGATAAGTAATCCACCTGGGGAGTACGCTCGCAAGAGTGAAACTCAAAGGAATTGACGGGGGCCCGCACAAGCGGAGGAGTATGTGGTTTAATTCGATGATACGCGAGGAACCTTACCTGGGCTTGAAAGTTAGTGACCGACTCTGAAAGGAGTTTTTCCGCAAGGACACGAAACTAGGTGCTGCATGGCTGTCGTCAGCTCGTGCC
>Otu0274
GGATTAGATACCCTGGTAGTCCACGCCTTAAACGATGAGAGCTAGTTGTCAGTAAGCATGCTTATTGGTGACGCAGCTAACGCATTAAGCTCTCCGCCTGGGGAGTACGGCCGCAAGGTTAAAACTCAAAGAAATTGACGGGGGCCCGCACAAGCGGTGGAGCATGTGGTTTAATTCGAAGCAACGCGCAGAACCTTACCCACCTTTGACATCCCGTGCTATCTAGAGAGATCTAGAGTCCCTTCGGGGCGCGGAGACAGGTGCTGCATGGCTGTCGTCAGCTCGTGCC
>Otu0275
GGATTAGATACCCTGGTAGTCCACGCCGTAAACGATGATAACTAGCTGTCCGGGCACTTGGTGCTTGGGTGGCGCAGCTAACGCATTAAGTTATCCGCCTGGGGAGTACGGTCGCAAGATTAAAACTCAAAGGAATTGACGGGGGCCTGCACAAGCGGTGGAGCATGTGGTTTAATTCGAAGCAACGCGCAGAACCTTACCAGCGTTTGACATCCTCATCGCGATTTCCAGAGATGGATTTCTTCAGTTCGGCTGGATGAGTGACAGGTGCTGCATGGCTGTCGTCAGCTCGTGCC
>Otu0276
GGATTAGATACCCTGGTAGTCCACGCCCTAAACGATGTCTACTAGTTGTTGGTGGAGTAAAATCCATGAGTAACGCAGCTAACGCGTGAAGTAGACCGCCTGGGGAGTACGATCGCAAGATTAAAACTCAAATGAATTGACGGGGGCCCGCACAAGCGGTGGATTATGTGGATTAATTCGATGCAACGCGAAAAACCTTACCTGGCCTTGACATGTACCGAATTTACCAGAGATGGTTTAGTGCTCGAAAGAGAACGGTAACACAGGTGCTGCATGGCTGTCGTCAGCTCGTGCC
>Otu0277
GGATTAGATACCCTGGTAGTCCACGCCGTAAACGATGATAACTAGCCGTTGGATTTATTCCAGTGGCGCAGCTAACGCATTAAGTTATCCGCCTGGGGAGTACGGCCGCAAGGCTAAAACTCAAATGAATTGACGGGGACCCGCACAAGCGGTGGAGCATGTGGTTTAATTCGATGCAACGCGAAAAACCTTACCTACACTTGACATACTTCGAATCTTTTAGAGATAAAAGAGTGCCTTCGGGAATGAAGATACAGGTGCTGCATGGCTGTCGTCAGCTCGTGCC
>Otu0278
GGATTAGATACCCTGGTAGTCCACGCCGTAAACGATGTCTACTAGAAGCTCGGAGCCTCGGCTCTGTTTTTCAAAGCTAACGCATTAAGTAGACCGCCTGGGGAGTACGGCCGCAAGGTTAAAACTCAAATGAATTGACGGGGGCCCGCACAAGCGGTGGAGCATGTGGTTTAATTCGATGCAACGCGAAGAACCTTACCTACACTTGACATACAGAGAACTTACCAGAGATGGTTTGGTGCCTTCGGGAACTCTGATACAGGTGCTGCATGGCTGTCGTCAGCTCGTGCC
>Otu0279
GGATTAGATACCCTGGTAGTCCACGCCCTAAACGATGATAACTAAGTGTTGCCTGTAGAGGCAGTGCTGTAGCTAACGCGTTAAGTTATCCACCTGAGGAGTACGGTCGCAAGATTAAAACTCAAAGGAATAGACGGGGACCCACACAAGCAGTGGATCACGTGGTTTAATTCGACAATAAACGGGGAATCTCACCCAGACTTGACATCCTGAGAAGACACTGGAAACAGAGTTGTGCCCTTACGGGAACTCAGTGACAGGTGCTGCATGGTTGTCGTCAGCTCGTGCC
>Otu0280
GGATTAGATACCCTGGTAGTCCACGCCGTAAACGATGAATGCCAGCCGTTGGGCAGCTTGCTGTTCAGTGGCGCAGCTAACGCTTTAAGCATTCCGCCTGGGGAGTACGATCGCAAGATTAAAACTCAAAGGAATTGACGGGGGCCCGCACAAGCGGTGGAGCATGTGGTTTAATTCGAAGCAACGCGCAGAACCTTACCAGCTCTTGACATGTCACGTTTGGTTACCGGAGACGGTTTCCTTCAGTTCGGCTGGCGTGAACACAGGTGCTGCATGGCTGTCGTCAGCTCGTGCC
>Otu0281
GGATTAGATACCCTGGTAGTCCACGCCGTAAACGATGGATACTAGCTGTTCGATCTTCGGATTGAGTGGCTAAGCGAAAGTGATAAGTATCCCACCTGGGGAGTACGTTCGCAAGAATGAAACTCAAAGGAATTGACGGGGGCCCGCACAAGCGGTGGAGCATGTGGTTTAATTCGATGATACGCGAGGAACCTTACCAGGGCTTAAATGTATTGTGACAGGAGTGGAAACACTTTTTTCTTCGGACACATTACAAGGTGCTGCATGGTTGTCGTCAGCTCGTGCC
>Otu0282
GGATTAGATACCCTGGTAGTCCACGCCGTAAACGATGTCAACTAGTTGTTCGTGTCACTAAGACGTGAGTAACGCAGCTAACGCACTAAGTTGACCGCCTGGGGAGTACGGCCGCAAGGTTAAAACTCAAATGAATTGACGGGGGCCCGCACAAGCGGTGGAGCATGTGGTTTAATTCGATGCAACGCGAAGAACCTTACCATCCCTTGACATCCAGTGAACTTTCTAGAGATAGATTGGTGCCTTCGGGAACACTGAGACAGGTGCTGCATGGCTGTCGTCAGCTCGTGCC
>Otu0283
GGATTAGATACCCTGGTAGTCCACGCCGTAAACGATGAGTGCTAGGTGTCACGGGCTTTGACCCTCGTGGTGCCGAAGCTAACGCGTTAAGCACTCCGCCTGGGGAGTACGGCCGCAAGGCTAAAACTCAAAAGAATTGACGGGGGCCCGCACAAGCGGTGGAGCATGTTGTTTAATTCGACGCAACGCGAAGAACCTTACCTGGGCTAGAAAGTACAGGAACCTGGTTGAAAAATCGGGGTGCCCTTCGGGGAATCTGTGGTTAGGTGCTGCATGGCTGTCGTCAGCTCGTGCC
>Otu0284
GGATTAGATACCCTGGTAGTCCACGCCCTAAACGATGAGTATTAGGTATTGGGAGTTTAGCTTTCAGTATCGTAGCTAACGCGTTAAATACTCCGCCTGAGGATTACGGTCGCAAGATTAGAACTCAAAGGAATTGACGGGGACTCGCACAAGCGGTGGAGCATGTGGTTTAATTCGATGTCACGCGAAAAACCTTACCACACTTTGACATGTGAATCGTATCTCTGCGAAGGTAGAGAGTCAGGTTAAGCTGGATTCAACACAGGTGTTGCATGGCTGTCGTCAGCTCGTGCC
>Otu0285
GGATTAGATACCCTGGTAGTCCACGCCGTAAACGATGGATACTAGCTGTATGTCTACTTCAGGTAGATGTGTGGCTAAGCGAAAGTGATAAGTATCCCACCTGGGGAGTACGATCGCAAGATTGAAACTCAAAGGAATTGACGGGGGCCCGCACAAGCGGTGGAGCATGTGGTTTAATTCGATGATACGCGAGGAACCTTACCAGGGCTTAAATGTTAGGTGACAGATCTAGAAATAGATTTTTCTTCGGACACTTAACAAGGTGCTGCATGGTTGTCGTCAGCTCGTGCC
>Otu0286
GGATTAGATACCCTGGTAGTCCACGCCCTAAACGATGAGAACTAGTCGTTGGAAAGATTTGCTTTTCAGTGACGCAGCTAACGTATTAAGTTCTCCGCCTGGGGAGTACGGCCGCAAGGTTGAAACTCAAAGGAATTGACGGGGGCCCGCACAAGCGGTGGAGCATGTGGTTTAATTCGATGCAACGCGAAGAACCTTACCTGCTCTTGACATCCTCGGAATCCCCCAGAGATGGGGGAGTGCCTTCGGGAACCGAGTGACAGGTGCTGCATGGCTGTCGTCAGCTCGTGCC
>Otu0287
GGATTAGATACCCTGGTAGTCCACGCCCTAAACGATGTCAACTAGTTGTTCGGTGAGGAGACTCATTGAGTAACGCAGCTAACGCGTGAAGTTGACCGCCTGGGGAGTACGGCCGCAAGGTTAAAACTCAAAGGAATTGACGGGGACCCGCACAAGCGGTGGATGATGTGGATTAATTCGATGCAACGCGAAAAACCTTACCTACCCTTGACATGTCAGGAATCCTTGAGAGATTGAGGAGTGCCCGAAAGGGAACCTGAACACAGGTGCTGCATGGCTGTCGTCAGCTCGTGCC
>Otu0288
GGATTAGATACCCTGGTAGTCCACGCCGTAAACGATGATAACTAGCTGTCCGGGCACATGGTGTTTGGGTGGCGCAGCTAACGCATTAAGTTATCCGCCTGGGGAGTACGGTCGCAAGATTAAAACTCAAAGGAATTGACGGGGGCCTGCACAAGCGGTGGAGCATGTGGTTTAATTCGAAGCAACGCGCAGAACCTTACCAGCTTTTGACATCCCGGTCGCGGTTTCCAGAGATGGATTCCTTCAGTTCGGCTGGACCGGTGACAGGTGCTGCATGGCTGTCGTCAGCTCGTGCC
>Otu0289
GGATTAGATACCCTGGTAGTCCACGCCCTAAACGATGTTTACTCGATCTTCATTTATGAGGGTCCAAGCGAAAGCGTTAAGTAAACCACCTGGGGAGTACGTTCGCAAGAATGAAACTCAAAGGAATTGACGGGGGTCCGCACAAGCGGTGGAGCATGTGGTTTAATTCGATGATACGCGAAGAACCTTACCTGGGCTCTAATGCGAGTGACCGCTCCTGAAAGGGAGCTTTCCTTCGGGACACGAAGCAAGGTGCTGCATGGTTGTCGTCAGCTCGTGCC
>Otu0290
GGATTAGATACCCTGGTAGTCCACGCCGTAAACGATGAGTGCTGGTCGTTTGGGCATTTGCCTGAGTGGCCGTAGCTAACGCGTTAAGCACTCCGCCTGGGTAGTACGGCCGCAAGGCTAAAACTTAAAGGAATTGACGGGGGTCCGCACAAGCGGTGGAGCATGTGGTTTAATTCGATAATAAGCGCAAAACCTTACCAACTCTTGACATATAGACAAAATCCTCGTGAGAGCGAGGGCTGAGCTTGCTCGGTCTATACAGGCGCTGCATGGCTGTCGTCAGCTCGTGCC
>Otu0291
GGATTAGATACCCTGGTAGTCCACACCGTAAACGTTGGGCGCTAGGTGTGGGATCCATTCCACGGGTTCCGTGCCGCAGCTAACGCATTAAGCGCCCCGCCTGGGGAGTACGGCCGCAAGGCTAAAACTCAAAGGAATTGACGGGGGCCCGCACAAGCGGCGGAGCATGCGGATTAATTCGATGCAACGCGAAGAACCTTACCTGGGTTTGACATACACCGGAAGCCCCCAGAGATGGGGGTCTCTTTGATACTGGTGTACAGGTGGTGCATGGCTGTCGTCAGCTCGTGCC
>Otu0292
GGATTAGATACCCTGGTAGTCCACGCCCTAAACGATGTCAACTAGGTGTTGGGAGGGTTAAACCTTTTAGTGCCGTAGCTAACGCGTGAAGTTGACCGCCTGGGGAGTACGGCCGCAAGGCTAAAACTCAAAGGAATTGACGGGGACCCGCACAAGCGGTGGATGATGTGGATTAATTCGATGCAACGCGAAAAACCTTACCTACCCTTGACATGTCAGGAATCCCGGAGAGATTTGGGAGTGCTCGAAAGAGAACCTGAACACAGGTGCTGCATGGCTGTCGTCAGCTCGTGCC
>Otu0293
GGATTAGATACCCTGGTAGTCCACGCCGTAAACGATGAATGCCAGCCGTTGGGAAGTTTACTTCTCAGTGGCGCAGCTAACGCTTTAAGCATTCCGCCTGGGGAGTACGGTCGCAAGATTAAAACTCAAAGGAATTGACGGGGGCCCGCACAAGCGGTGGAGCATGTGGTTTAATTCGACGCAACGCGCAGAACCTTACCAGCCCTTGACATGTCCGGGACCGGCACCAGAGATGGAGCCTTCTCTTCGGAGTCCGGAACACAGGTGCTGCATGGCTGTCGTCAGCTCGTGCC
>Otu0294
GGATTAGATACCCTGGTAGTCCACGCAGTAAACGATGAGAACTGGCTGTGATGTGTAGGGAGCAATCTCTGCATAACGTAGCGAAGCTAACGCGTTAAGTTCTCCGCCTGGGGAGTACGGCCGCAAGGTTAAAACTCAAAGGAATTGACGGGGGCCCGCACAAGCGGTGGAGCATGTGGTTTAATTCGATGCAACCCGAAGAACCTTACCTACCCTTGACATCCTTGGGAGAAGGCAGAGATGCTTTTGTGCCGAAAGGAACCAAGAGACAGGTGCTGCATGGCTGTCGTCAGCTCGTGCC
>Otu0295
GGATTAGATACCCTGGTAGTCCACGCCGTAAACGATGAGAACTAGGTGTTGCGGGTATTGACCCCTGCAGTGCCGCAGCTAACGCATTAAGTTCTCCGCCTGGGAAGTACGGTCGCAAGACTAAAACTCAAAGGAATTGACGGGGGCCCGCACAAGCGGTGGAGCATGTGGTTTAATTCGACGCAACGCGCAGAACCTTACCTGGGCTTGACATCTACGGAACCTTCGTGAAAGCGAGGGGTGCCTTTCGGGGAGCCGTAAGACAGGTGCTGCATGGCTGTCGTCAGCTCGTGCC
>Otu0296
GGATTAGATACCCTGGTAGTCCACGCCGTAAACGATGGACACTAGTTGTTGGAGTAATTCAGTGACTAAGCGAAAGTGATAAGTGTCCCACCTGGGGAGTACGATCGCAAGATTGAAACTCAAAGGAATTGACGGGGGCCCGCACAAGCGGTGGAGCATGTGGTTTAATTCGATGATACGCGAGGAACCTTACCAGGGCTTAAATGTAGAGTGCATGATCTAGAGATAGACTTTCTTCGGACTCTCTACAAGGTGCTGCATGGTTGTCGTCAGCTCGTGCC
>Otu0297
GGATTAGATACCCTGGTAGTCCACGCCGTAAACGATGAATGCTAGTTGTCAGGTAGCTTGCTATTTGGTGACGCAGCTAACGCATTAAGCATTCCGCCTGGGGAGTACGGTCGCAAGATTAAAACTCAAAGGAATTGACGGGGGCCCGCACAAGCGGTGGAGCATGTGGTTTAATTCGAAGCAACGCGCAGAACCTTACCAGCCCTTGACATTTGGCGCTACAACCGGAGACGGTTGGTTCCCTTCGGGGACGTCAGGACAGGTGCTGCATGGCTGTCGTCAGCTCGTGCC
>Otu0298
GGATTAGATACCCTGGTAGTCCACACTGTAAACGATGATTACTCGATGTTGGCGATACACAGCCAGCGTCTTAGCAAAAGCGATAAGTAATCCACCTGGGGAGTACGCCGGCAACGGTGAAACTCAAAGGAATTGACGGGGGTCCGCACAAGCGGTGGAGCATGTGGTTTAATTCGATGATACGCGAGGAACCTTACCTGGGCTAGAATGCCCTTGACAGATGCAGAGATGTGTTTTTCCGCAAGGACAAGGAGCAAGGTGCTGCATGGCTGTCGTCAGCTCGTGCC
>Otu0299
GGATTAGATACCCTGGTAGTCCATGCCGTAAACGATGAGGACTCGCTGTTGGTCTGTCAAGGATCAGCGGCTTAGGGAAACCGTTAAGTCCTCCACCTGGGGAGTACGCCGGCAACGGTGAAACTCAAAGGAATTGACGGGGGTCCGCACAAGCGGTGGAGCATGTGGTTTAATTCGATGATACGCGAGGAACCTTACCTGGGCTAAATCACAATAGACGCATTCAGAAATGGGTGTTCCAGCAATGGCTGTTGTGAAGGTGCTGCATGGCTGTCGTCAGCTCGTGCC
>Otu0300
GGATTAGATACCCTGGTAGTCCATGCCGTAAACGATGTGTGTTAGACGTTGGAAATTTATTTTCAGTGTCGCAGCGAAAGCGATAAACACACCGCCTGGGGAGTACGACCGCAAGGTTAAAACTCAAATGAATTGACGGGGACCCGCACAAGTAGTGGAGCATGTGGTTTAATTCGAAGCAACGCGCAGAACCTTACCATCCCTTGACTTCCCTGTCGCGGGCTCAGAGATGAGCCTTTCAGTTCGGCTGGACAGGTGACAGGTGCTGCATGGCTGTCGTCAGCTCGTGCC
>Otu0301
GGATTAGATACCCTGGTAGTCCACGCCGTAAACGATGGATACTAGCTGTTCGGAGCAATCTGAGTGGCTAAGCGAAAGTGATAAGTATCCCACCTGGGGAGTACGTTCGCAAGAATGAAACTCAAAGGAATTGACGGGGGCCCGCACAAGCGGTGGAGCATGTGGTTTAATTCGATGATACGCGAGGAACCTTACCAAGGCTTAAATGTAGATTGACAGGACTGGAAACAGTTTTTTCTTCGGACAATTTACAAGGTGCTGCATGGTTGTCGTCAGCTCGTGCC
>Otu0302
GGATTAGATACCCTGGTAGTCCACGCCGTAAACGATGAGTGCTAAGTGTTAGGGGGTTTCCGCCCCTTAGTGCTGCAGCTAACGCATTAAGCACTCCGCCTGGGGAGTACGGTCGCAAGACTGAAACTCAAAGGAATTGACGGGGGCCCGCACAAGCGGTGGAGCATGTGGTTTAATTCGAAGCAACGCGAAGAACCTTACCAGGTCTTGACATCCCACTGACCGGTCTAGAGATAGATCTTTCCCTTCGGGGACAGTGGTGACAGGTGGTGCATGGTTGTCGTCAGCTCGTGCC
>Otu0303
GGATTAGATACCCTGGTAGTCCACGCCGTAAACGATGAATGCTAGCTGTCGGGCAGTTAACTGCTCGGTGGCGCAGCTAACGCATTAAGCATTCCGCCTGGGGAGTACGGTCGCAAGACTAAAACTCAAAGGAATTGACGGGGGCCCGCACAAGCGGTGGAGCATGTGGTTTAATTCGAAGCAACGCGCAGAACCTTACCAGCCCTTGACATCCCGGTCGCGGTTTTCAGAGATGAATTCCTTCAGTTCGGCTGGACCGGTGACAGGTGCTGCATGGCTGTCGTCAGCTCGTGCC
>Otu0304
GGATTAGATACCCTGGTAGTCCACGCCGTAAACGATGAGTGCTAAGTGTTGGAGGGTTTCCGCCCTTCAGTGCTGCAGCTAACGCATTAAGCACTCCGCCTGGGGAGTACGGTCGCAAGACTGAAACTCAAAGGAATTGACGGGGGCCCGCACAAGCGGTGGAGCATGTGGTTTAATTCGAAGCAACGCGAAGAACCTTACCAGGTCTTGACATCTCCTGACCGCCCTGGAGACAGGGTCTTCCCTTCGGGGACAGGATGACAGGTGGTGCATGGTTGTCGTCAGCTCGTGCC
>Otu0305
GGATTAGATACCCTGGTAGTCCACGCTGTAAACTATGAACACTAGGTATTGGAGGATTTGACCCCTTCAGTGCCGTAGCTAACGCGTTAAGTGTTCCGCCTGGGAAGTACGGTCGCAAGACTAAAACTCAAAGGAATTGACGGGGGCCCGCACAAGCGGTGGATTATGTGGTTTAATTCGAAGCAACGCGCAGAACCTTACCAAGGCTTGAAATCCCATGAATCCCTTTTAAACGAGGGAGTGCTCTTCGGAGAATATGGTGACAGGCGCTGCATGGCTGTCGTCAGCTCGTGCC
>Otu0306
GGATTAGATACCCTGGTAGTCCACGCCCTAAACGATGTCTACTAGTTGTCGGGTCTTAATTGACTTGGTAACGCAGCTAACGCGTGAAGTAGACCGCCTGGGGAGTACGGTCGCAAGATTAAAACTCAAAGGAATTGACGGGGACCCGCACAAGCGGTGGATGATGTGGATTAATTCGATGCAACGCGAAAAACCTTACCTACCCTTGACATGGAAGGAATCCCGAAGAGATTTGGGAGTGCTCGAAAGAGAACCTTTACACAGGTGCTGCATGGCTGTCGTCAGCTCGTGCC
>Otu0307
GGATTAGATACCCTGGTAGTCCACGCCGTAAACGATGGAAGCTAGTTGTCAGGCAGCATGCTGTTTGGTGACGCAGCTAACGCATTAAGCTTCCCGCCTGGGGAGTACGGTCGCAAGATTAAAACTCAAAGGAATTGACGGGGGCCCGCACAAGCGGTGGAGCATGTGGTTTAATTCGAAGCAACGCGCAGAACCTTACCAGCCCTTGACATTTGGCGCTACATGGAGAGATCCATGGTTCCCTTCGGGGACGCCAGGACAGGTGCTGCATGGCTGTCGTCAGCTCGTGCC
>Otu0308
GGATTAGATACCCTGGTAGTCCACGCCGTAAACGATGATAACTAGCTGTCCGGGCACTTGGTGCTTGGGTGGCGCAGCTAACGCATTAAGTTATCCGCCTGGGGAGTACGGCCGCAAGGTTAAAACTCAAAGAAATTGACGGGGGCCTGCACAAGCGGTGGAGCATGTGGTTTAATTCGAAGCAACGCGCAGAACCTTACCAACGTTTGACATCCCTAGTGTGGATCGTGGAGACACTTTCCTTCAGTTCGGCTGGCTAGGTGACAGGTGCTGCATGGCTGTCGTCAGCTCGTGCC
>Otu0309
GGATTAGATACCCTGGTAGTCCACGCCGTAAACGATGTCTACTAGCCGTTGGGGTACTTGAGACCTTGGTGGCGCAGTTAACGCGATAAGTAGACCGCCTGGGGAGTACGGCCGCAAGGTTAAAACTCAAATGAATTGACGGGGGCCCGCACAAGCGGTGGAGCATGTGGTTTAATTCGATGCAACGCGAAGAACCTTACCAGGCCTTGACATCCTTGGAATCCTGTAGAGATACGGGAGTGCCTTCGGGAATCAAGTGACAGGTGCTGCATGGCTGTCGTCAGCTCGTGCC
>Otu0310
GGATTAGATACCCTGGTAGTCCACGCCGTAAACGATGAATACTAGGTGTCGGGGGTCGAACCTCGGTGCCGCAGCTAACGCATTAAGTATTCCGCCTGGGGAGTACGCACGCAAGTGTGAAACTCAAAGGAATTGACGGGGACCCGCACAAGCAGCGGAGCATGTGGTTTAATTCGAAGCAACGCGAAGAACCTTACCAAGTCTTGACATCCTCATGACCATCATTTAATCATGATCTCTCTTCGGAGTATGAGTGACAGGTGGTGCATGGTTGTCGTCAGCTCGTGCC
>Otu0311
GGATTAGATACCCTGGTAGTCCACGCCGTAAACGATGATTGCTAGTTGTCGGGATGTTTACATCTCGGTGACGCAGCTAACGCATTAAGCAATCCGCCTGGGGAGTACGGTCGCAAGATTAAAACTCAAAGGAATTGACGGGGGCCCGCACAAGCGGTGGAGCATGTGGTTTAATTCGAAGCAACGCGCAGAACCTTACCACCTTTTGACATGCCTGGACCGCCAGAGAGATCTGGCTTTCCCTTCGGGGACTAGGACACAGGTGCTGCATGGCTGTCGTCAGCTCGTGCC
>Otu0312
GGATTAGATACCCTGGTAGTCCACGCCGTAAACGATGAATACTAGGTGTTGGGAAGCATTGCTTCTCGGTGCCGTCGCAAACGCAGTAAGTATTCCACCTGGGGAGTACGTTCGCAAGAATGAAACTCAAAGGAATTGACGGGGACCCGCACAAGCGGTGGAGCATGTGGTTTAATTCGAAGCAACGCGAAGAACCTTACCAAGTCTTGACATCCTTCTGACCGGTACTTAACCGTACCTTCTCTTCGGAGCAGGAGTGACAGGTGGTGCATGGTTGTCGTCAGCTCGTGCC
>Otu0313
GGATTAGATACCCTGGTAGTCCACGCCCTAAACGATGGATACTCGACATCAGCGATACACTGTTGGTGTCTGAGCGAAAGCATTAAGTATCCCACCTGGGAAGTACGATCGCAAGATTGAAACTCAAAGGAATTGACGGGGGTCCGCACAAGCGGTGGAGCATGTGGTTTAATTCGATGATACGCGAGGAACCTTACCTGGGCTAGAATGTCGGGGGAATATGGGTGAAAGCTCATAGTATAGCAATATACCGCCGATAAGGTGCTGCATGGCTGTCGTCAGCTCGTGCC
>Otu0314
GGATTAGATACCCTGGTAGTCCACGCCGTAAACGATGAATACTAGGTGTCGGGGGTCGAACCTCGGTGCCGCAGCAAACGCATTAAGTATTCCACCTGGGGAGTACGATCGCAAGATTGAAACTCAAAGGAATTGACGGGGGCCCGCACAAGCGGTGGAGCATGTGGTTTAATTCGAAGCAACGCGAAGAACCTTACCAAATCTTGACATCCCGATGACCGGTCTGTAATAGGACTTTTTCTTCGGAACATCGGTGACAGGTGGTGCATGGTTGTCGTCAGCTCGTGCC
>Otu0315
GGATTAGATACCCTGGTAGTCCACGCCGTAAACGATGACAGCTAGATGTCGGGGGGATACCTCTCGGTGTCGTACGCTAACGCATTAAGCTGTCCGCCTGGGAAGTACGGTCGCAAGATTAAAACTCAAAGGAATTGACGGGGGCCCGCACAAGCGGTGGAGCATGTGGTTTAATTCGAAGCAACGCGAAGAACCTTACCAGTCCTTGACATGGGTAGTTTGGTTATTGGAGACAATTTCCTTCAGTTCGGCTGGCTACCACACAGGTGCTGCACGGCTGTCGTCAGCTCGTGCC
>Otu0316
GGATTAGATACCCTGGTAGTCCTAGCCCTAAACGGTGCTTGCTTGCTGTAAGAGGAATCGACCCCTCTTGTGGCGGAGCTAACGCGTTAAGCAAGCCGCCTGGGAAGTACGGTCGCAAGATTAAAACTCAAAGAAATTGACGGGGGCCTGCACAAGCGGTGGAGTATGTGGCTTAATTCGATGCAACGCGAAGAACCTTACCTGGCCTTGACATGCATCTAGTAGAAGGGTGAAAGCCTGACGAGGTAGCAATACCAGGATGCACAGGTGCTGCATGGCTGTCGTCAGCTCGTGCC
>Otu0317
GGATTAGATACCCTGGTAGTCCACGCCGTAAACGATGAATGTTAGCCGTCGGGCAGTATACTGTTCGGTGGCGCAGCTAACGCATTAAACATTCCGCCTGGGGAGTACGGTCGCAAGATTAAAACTCAAAGGAATTGACGGGGGCCCGCACAAGCGGTGGAGCATGTGGTTTAATTCGAAGCAACGCGCAGAACCTTACCAGCCCTTGACATCCCGATCGCGGTTCGTGGAGACACGTTCCTTCAGTTAGGCTGGATCGGTGACAGGTGCTGCATGGCTGTCGTCAGCTCGTGCC
>Otu0318
GGATTAGATACCCTGGTAGTCCACGCCGTAAACGATGACAACTAGCTGTTGGGAGACAATGTCTTTCAGTGGCGCAGCTAACGTTTTAAGTTGTCCGCCTGGGGAGTACGGCCGCAAGGCTAAAACTCAAATGAATTGACGGGGACCCGCACAAGCGGTGGAGCATGTGGTTTAATTCGATGCAACGCGAAAAACCTTACCTACACTTGACATACTTGGAATCTTTTGTAATGAAAGAGTGCCTTTTGGAGCCAAGATACAGGTGCTGCATGGCTGTCGTCAGCTCGTGCC
>Otu0319
GGATTAGATACCCTGGTAGTCCACGCCGTAAACGATGAATGTTAGCCGTCGGGCAGTATACTGTTCGGTGGCGCAGCTAACGCATTAAACATTCCGCCTGGGGAGTACGGTCGCAAGATTAAAACTCAAAGGAATTGACGGGGGCCCGCACAAGCGGTGGAGCATGTGGTTTAATTCGAAGCAACGCGCAGAACCTTACCAGCTCTTGACATTCGGGGTTTGGGCAGTGGAGACATTGTCCTTCAGTTAGGCTGGCCCCAGAACAGGTGCTGCATGGCTGTCGTCAGCTCGTGCC
>Otu0320
GGATTAGATACCCTGGTAGTCCACGCCGTAAACGATGACAACTAGCTGTTGGGAAGCTATGCTTTTCAGTGGCGCAGCTAACGTCTTAAGTTGTCCGCCTGGGGAGTACGGCCGCAAGGTTAAAACTCAAATGAATTGACGGGGACCCGCACAAGCGGTGGAGCATGTGGTTTAATTCGATGCAACGCGAAAAACCTTACCTACTCTTGACATACTTGGAAGCTCTTGTAATGAGAGTGTGCCTTTTGGAACCAAGATACAGGTGCTGCATGGCTGTCGTCAGCTCGTGCC
>Otu0321
GGATTAGATACCCTGGTAGTCCACGCCGTAAACGATGTCTACTAGTTGTCGGTTGTCTTGTACGACGGGTAACGCAGCTAACGCGATAAGTAGACCGCCTGGGGAGTACGGCCGCAAGGTTAAAACTCAAATGAATTGACGGGGGCCCGCACAAGCGGTGGAGCATGTGGTTTAATTCGAAGCAACGCGAAGAACCTTACCTGGCCTTGACATCCTGCGAACTTCCTAGAGATAGGTTGGTGCCTTCGGGAACGCAGAGACAGGTGCTGCATGGCTGTCGTCAGCTCGTGCC
>Otu0322
GGATTAGATACCCTGGTAGTCCACGCCGTAAACGATGAATGCCAGCTGTTGGGGTGCTTGCACCGCAGTAGCGCAGCTAACGCTTTGAGCATTCCGCCTGGGGAGTACGGTCGCAAGATTAAAACTCAAAGGAATTGACGGGGGCCCGCACAAGCGGTGGAGCATGTGGTTTAATTCGAAGCAACGCGCAGAACCTTACCATCCTTTGACATGGCGTGTTACCCAGAGAGATTTGGGGTCCACTTCGGTGGCGCGCACACAGGTGCTGCATGGCTGTCGTCAGCTCGTGCC
>Otu0323
GGATTAGATACCCTGGTAGTCCATGCCGTAAACGATGTCAACTAGCCGTTGGGCCCCTTGAGGGCTTAGTGGCGCAGCTAACGCGATAAGTTGACCGCCTGGGGAGTACGGTCGCAAGACTAAAACTCAAATGAATTGACGGGGGCCCGCACAAGCGGTGGAGCATGTGGTTTAATTCGATGCAACGCGAAGAACCTTACCTAGCCTTGACATGTCTGGAATCTTGTAGAGATACGAGAGTGCCTTCGGGAATCAGAACACAGGTGCTGCATGGCTGTCGTCAGCTCGTGCC
>Otu0324
GGATTAGATACCCTGGTAGTCCACGCTGTAAACGATGTCAACTAGCCGTTGGGAGCATTTTGGCTCTTGGTGGCGCAGCTAACGCGATAAGTTGACCGCCTGGGGAGTACGGTCGCAAGATTAAAACTCAAAGGAATTGACGGGGGCCCGCACAAGCGGTGGAGCATGTGGTTTAATTCGATGCAACGCGAAGAACCTTACCTGCCCTTGACATCCTGGGAAGGTCCTAGAGATAGGACTGTGCCTTCGGGAACCCAGTGACAGGTGCTGCATGGCTGTCGTCAGCTCGTGCC
>Otu0325
GGATTAGATACCCTGGTAGTCCACGCCCTAAACGATGAATGTTAGATGTCGGTTTTTTTAAAAATCGGTGTTGCAGCTAACGCGTTAAACATTCCGCCTGGGGAGTACGGTCGCAAGATTAAAACTCAAAGGAATTGACGGGGACCCGCACAAGCGGTGGATTATGTGGTTTAATTCGAAGATACGCGCAGAACCTTACCCGTTCTTGACATGGTCTTTTTGGGGTCTGGAAACAGACTTCTTCAGTTCGGCTGGGAGATCACAGGTGCTGCATGGCTGTCGTCAGCTCGTGCC
>Otu0326
GGATTAGATACCCTGGTAGTCCACGCCCTAAACGATGTCAACTGGTTGTCGGGGAAGCAATTCCTTGGTAACGAAGCTAACGCGTGAAGTTGACCGCCTGGGGAGTACGGCCGCAAGGTTAAAACTCAAAGGAATTGACGGGGACCCGCACAAGCGGTGGATTATGTGGATTAATTCGATGCAACGCGAAAAACCTTACCTACCCTTGACATGTACGGAATCTCGCAGAGATGTGAGAGTGCTCGAAAGAGAACCGTAACACAGGTGCTGCATGGCTGTCGTCAGCTCGTGCC
>Otu0327
GGATTAGATACCCTGGTAGTCCACGCCGTAAACGATGTCTACTAGTTGTCGGGACTCTTGCAGTCTTGGTAACGCAGCTAACGCGATAAGTAGACCGCCTGGGGAGTACGGCCGCAAGGTTAAAACTCAAATGAATTGACGGGGGCCCGCACAAGCGGTGGAGCATGTGGTTTAATTCGAAGCAACGCGAAGAACCTTACCTGGCCTTGACATCCTGCGAATCCTCTAGAGATAGGGGAGTGCCTTCGGGAACGCAGAGACAGGTGCTGCATGGCTGTCGTCAGCTCGTGCC
>Otu0328
GGATTAGATACCCTGGTAGTCCGCACCGTAAACGATGATTACTCGTTGTTGGCAATATGACCGTCAGCGACCAAGCGAAAGCGATAAGTAATCCACCTGGGGAGTACGCCGGCAACGGTGAAACTCAAAGGAATTGACGGGGGCCCGCACAAGCGGAGGAGCATGTGGTTTAATTCGATGATACGCGAGGAACCTTACCTGGGCTTGAAAGTTAGCGACCGGTCCTGAAAGGGATCTTCCAGCAATGGCGCGAAACTAGGTGCTGCATGGCTGTCGTCAGCTCGTGCC
>Otu0329
GGATTAGATACCCTGGTAGTCCACGCCGTAAACGATGTCTACTAGCCGTTGGGGGGCTTGACCCTTTAGTGGCGCAGCTAACGCATTAAGTAGACCGCCTGGGGAGTACGGCCGCAAGGCTAAAACTCAAAGGAATTGACGGGGGCCCGCACAAGCGGTGGAGCATGTGGTTTAATTCGATGCAACGCGAAGAACCTTACCTACCCTTGACATCATCAGAACTTGTCAGAGATGACTCGGTGCCTTCGGGAACTGATTGACAGGTGCTGCATGGCTGTCGTCAGCTCGTGCC
>Otu0330
GGATTAGATACCCTGGTAGTCCACGCCCTAAACGATGTCTACTAGTTGTCGGGTCTTAATTGACTTGGTAACGCAGCTAACGCGTGAAGTAGACCGCCTGGGGAGTACGGTCGCAAGATTAAAACTCAAAGGAATTGACGGGGACCCGCACAAGCGGTGGATGATGTGGATTAATTCGATGCAACGCGAAAAACCTTACCTACCCTTGACATGTACGGAATTCTGCTGAGAGGTGGAAGTGCTCGAAAGAGAGCCGTAACACAGGTGCTGCATGGCTGTCGTCAGCTCGTGCC
>Otu0331
GGATTAGATACCCTGGTAGTCCACGCCGTAAACGATGTCGACTTGGAGGTTGTGCCCTTGAGGCGTGGCTTCCGGAGCTAACGCGTTAAGTCGACCGCCTGGGGAGTACGGCCGCAAGGTTAAAACTCAAATGAATTGACGGGGGCCCGCACAAGCGGTGGAGCATGTGGTTTAATTCGATGCAACGCGAAGAACCTTACCTACTCTTGACATCCAGAGAACTTAGCAGAGATGCTTTGGTGCCTTCGGGAACTCTGAGACAGGTGCTGCATGGCTGTCGTCAGCTCGTGCC
>Otu0332
GGATTAGATACCCTGGTAGTCCACGCCCTAAACGATGTCAACTGGGTGTTGGGGAAGCGATTCCTTGGTACCGTAGCTAACGCGTGAAGTTGACCGCCTGGGGAGTACGGCCGCAAGGTTAAAACTCAAAGGAATTGACGGGGACCCGCACAAGCGGTGGATGATGTGGATTAATTCGATGCAACGCGAACAACCTTACCTACCCTTGACATGTCCGGAACCCTGCTGAGAGGTGGGGGTGCCCGAAAGGGAATCGGAACACAGGTGCTGCATGGCTGTCGTCAGCTCGTGCC
>Otu0333
GGATTAGATACCCTGGTAGTCCACGCCGTAAACGATGAGTGCTAGGTGTCGGGGGTTCACACCCTCGGTGCCGGAGTTAACGCATTAAGCACTCCGCCTGGGGAGTACGGTCGCAAGACTGAAACTCAAAGGAATTGACGGGGACCCGCACAAGCAGCGGAGCATGTGGTTTAATTCGAAGCAACGCGAAGAACCTTACCAGGACTTGACATCCCTGTGACCGGTCAGTAAAGTGACCTTTCCCTTCGGGGACAGAGGAGACAGGTGGTGCATGGTTGTCGTCAGCTCGTGCC
>Otu0334
GGATTAGATACCCTGGTAGTCCACACCGTAAACGATGAATGCTAGTTGCACGGCTCATTTGCATGCTGTGTGACGCAGCTAACGCATTAAGCATTCCGCCTGGGGAGTACGGTCGCAAGATTAAAACTCAAAGGAATTGACGGGGGCCCGCACAAGCGGTGGAGTATGTGGTTTAATTCGACGCAACGCGCAGAACCTTACCCAGTCTTGACATCCCTGGACCACTATGGAGACATAGCTTTTCGACCTAACGGAAGAATCAGGTGACAGGTGCTGCATGGCTGTCGTCAGCTCGTGCC
>Otu0335
GGATTAGATACCCTGGTAGTCCATGCCGTAAACGATGTCTACTAGCCGTTGGGGCCTTTGAGGCTTTAGTGGCGCAGCTAACGCGATAAGTAGACCGCCTGGGGAGTACGGTCGCAAGACTAAAACTCAAATGAATTGACGGGGGCCCGCACAAGCGGTGGAGCATGTGGTTTAATTCGATGCAACGCGAAGAACCTTACCTGGTCTTGACATACAGAGAACTTTCCAGAGATGGATTGGTGCCTTCGGGAACTCTGATACAGGTGCTGCATGGCTGTCGTCAGCTCGTGCC
>Otu0336
GGATTAGATACCCTGGTAGTCCACGCCGTAAACGATGGGTGCTAGGTGTGGGGGGTGTCAACTCCCTCCGTGCCGAAGCTAACGCATTAAGCACCCCGCCTGGGGAGTACGGCCGCAAGGCTAAAACTCAAAGGAATTGACGGGGGCCCGCACAAGCAGCGGAGCATGTGGTTTAATTCGACGCAACGCGAAGAACCTTACCAAGGCTTGACATGCATTTGAAAAACGTGGAAACACGTTCCCTCTTCGGAGCAAATGCACAGGTGGTGCATGGCTGTCGTCAGCTCGTGCC
>Otu0337
GGATTAGATACCCTGGTAGTCCACGCCCTAAACGATGTCAACTGGTTGTTGGGAATTCATTTTCTCAGTAACGAAGCTAACGCGTGAAGTTGACCGCCTGGGGAGTACGGCCGCAAGGTTGAAACTCAAAGGAATTGACGGGGACCCGCACAAGCGGTGGATGATGTGGTTTAATTCGATGCAACGCGAAAAACCTTACCCACCTTTGACATGTACGGAAGTTTCTAGAGATAGATTCGTGCTCGAAAGAGAACCGTAACACAGGTGCTGCATGGCTGTCGTCAGCTCGTGCC
>Otu0338
GGATTAGATACCCTGGTAGTCCACGCCGTAAACGATGGATGCTAGGTGTCTGCCCGTTGGGGTAGGTGCCGTAGTTAACGCGTTAAGCATCCCGCCTGGGGAGTACGGTCGCAAGGCTGAAACTCAAAGGAATTGACGGGGGCCCGCACAAGCGGTGGAGTATGTGGTTTAATTCGATGCAACGCGAAGAACCTTACCTGGATTTGACATCCCACGAATCCTCTAGAGATAGAGGAGTGCCCTTCGGGGAGCGTGGTGACAGGTGCTGCATGGCTGTCGTCAGCTCGTGCC
>Otu0339
GGATTAGATACCCTGGTAGTCCACGCCGTAAACGTTGGGCACTAGGTGTGGGGTTCTATCGACGGATTCCGTGCCGTAGCTAACGCATTAAGTGCCCCGCCTGGGGAGTACGGCCGCAAGGCTAAAACTCAAAGGAATTGACGGGGGCCCGCACAAGCGGCGGAGCATGTGGCTTAATTCGATGCGACGCGAAGAACCTTACCTGGGTTTGACATGTGGGGAAAAGCCGTAGAGATACGGTGTCCTTCGGGGCCCCATACAGGTGGTGCATGGCTGTCGTCAGCTCGTGCC
>Otu0340
GGATTAGATACCCTGGTAGTCCACGCCGTAAACGATGATAACTAGCTGTCCGGGCTCATAGAGCTTGGGTGGCGCAGCTAACGCATTAAGTTATCCGCCTGGGGAGTACGGTCGCAAGATTAAAACTCAAAGGAATTGACGGGGGCCTGCACAAGCGGTGGAGCATGTGGTTTAATTCGAAGCAACGCGCAGAACCTTACCAGCCTTTGACATCCTAGGACGACTTCTGGAGACAGATTTCTTCCCTTCGGGGACCTAGTGACAGGTGCTGCATGGCTGTCGTCAGCTCGTGCC
>Otu0341
GGATTAGATACCCTGGTAGTCCACGCCGTAAACGATGGTCACTAGCTGTTTGGACTTCGGTCTGAGTGGCTAAGCGAAAGTGATAAGTGACCCACCTGGGGAGTACGTTCGCAAGAATGAAACTCAAAGGAATTGACGGGGGCCCGCACAAGCGGTGGAGCATGTGGTTTAATTCGATGATACGCGAGGAACCTTACCAGGGCTTAAATGTAATGGGACAGATTCAGAGATGAATTTTTCTTCGGACTCATTACAAGGTGCTGCATGGTTGTCGTCAGCTCGTGCC
>Otu0342
GGATTAGATACCCTGGTAGTCCACGCCGTAAACGATGAATGCTAGGTGTTGGGGAGCAAAGCTCTTCGGTGCCGCCGCAAACGCATTAAGCATTCCACCTGGGGAGTACGTTCGCAAGAATGAAACTCAAAGGAATTGACGGGGACCCGCACAAGCGGTGGAGCATGTGGTTTAATTCGAAGCAACGCGAAGAACCTTACCAGGTCTTGACATCCCGATGACCGGCCCGTAACGGGGCCTTCTCTTCGGAGCATTGGAGACAGGTGGTGCATGGTTGTCGTCAGCTCGTGCC
>Otu0343
GGATTAGATACCCTGGTAGTCCACGCCCTAAACGATGATGACTAGTTGTTGGAGGAGTTAAATCCTTTAGTAACGCAGCTAACGCGAGAAGTCATCCGCCTGGGGAGTACGGTCGCAAGATTAAAACTCAAAGGAATTGACGGGGGCCCGCACAAGCGGTGGATGATGTGGTTTAATTCGACGCAACGCGAAAAACCTTACCTACCCTTGACATGTACGGAACCTCATAGAGATGTGAGGGTGCCCGAAAGGGAGCCGTAACACAGGTGCTGCATGGCTGTCGTCAGCTCGTGCC
>Otu0344
GGATTAGATACCCTGGTAGTCCACGCCGTAAACGATGTCTGCTAGATGTCGGGGGGTTGCCCCTCGGTGTCGCCGCTAACGCATTAAGCAGACCGCCTGGGAAGTACGGTCGCAAGATTAAAACTCAAAGGAATTGACGGGACCCCGCACAAGCGGCGGAGCATGCGGCTTAATTCGATGATACCCGTAGAACCTTACCTGGACTTGACATATAGGGTCTAGCTATAGAGATATAGTGTGCATTAGCGCCCTATACAGGTGGTGCATGGCTGTCGTCAGCTCGTGCC
>Otu0345
GGATTAGATACCCTGGTAGTCCATGCCGTAAACGGTGGGCGCTAGGTGTGAGGGTCTTTTCACGACTTTCGTGCCGTAGCTAACGCATTAAGCGCCCCGCCTGGGGAGTACGGCCGCAAGGCTAAAACTCAAAGGAATTGACGGGGGCCCGCACAAGCGGCGGAGCATGTGGATTAATTCGATGCAACGCGAAGAACCTTACCTGGGCTTGACATACACCGGATCGGGCTAGAGATAGTCTTTCCCTTTGTGGCTGGTGTACAGGTGGTGCATGGTTGTCGTCAGCTCGTGCC
>Otu0346
GGATTAGATACCCTGGTAGTCCACGCCGTAAACGATGGTCACTAGTTGTTGGGGCTTTATGCTTCAGTGATTAAGAGAAATTGATAAGTGACCCACCTGGGGAGTACGATCGCAAGATTGAAACTCAAAGGAATTGACGGGGGCCCGCACAAGCGGTGGAGCATGTGGTTTAATTCGATGATACGCGAGGAACCTTACCAGGGCTTAAATGTAAGTTGCATAGACCAGAGATGGTCTTTTCTTCGGACTACTTACAAGGTGCTGCATGGTTGTCGTCAGCTCGTGCC
>Otu0347
GGATTAGATACCCTGGTAGTCCACGCCCTAAACGATGTCTACTAGTTGTCGGGACTTAATTGTCTTGGTAACGCAGCTAACGCGTGAAGTAGACCGCCTGGGGAGTACGGTCGCAAGATTAAAACTCAAAGGAATTGACGGGGACCCGCACAAGCGGTGGATGATGTGGATTAATTCGATGCAACGCGAAAAACCTTACCTACCCTTGACATGGTTGGAATCCCGAAGAGATTTGGGAGTGCTCGCAAGAGAACCAATACACAGGTGCTGCATGGCTGTCGTCAGCTCGTGCC
>Otu0348
GGATTAGATACCCTGGTAGTCCACACCGTAAACGCTGTCTACTAGCTGTATGTGTATTTAATACGTGTGTAGCGAAGCTAACGCGCTAAGTAGACCGCCTGGGGAGTACGGTCGCAAGATTAAAACTCAAATGAATTGACGGGGGCCCGCACAAGCGGTGGAGCATGTGGTTTAATTCGATGCAACGCGAAGAACCTTACCTACACTTGACATTCAGCGAACTTAGCAGAGATGCTTTGGTGCCTTCGGGAACGCTGGGACAGGTGCTGCATGGCTGTCGTCAGCTCGTGCC
>Otu0349
GGATTAGATACCCTGGTAGTCCATGCCGTAAACGTTGGGCACTAGGTGTGGGGGACATTCCACGTTTTCCGCGCCGTAGCTAACGCATTAAGTGCCCCGCCTGGGGAGTACGGCCGCAAGGCTAAAACTCAAAGAAATTGACGGGGGCCCGCACAAGCGGCGGAGCATGCGGATTAATTCGATGCAACGCGAAGAACCTTACCAAGGCTTGACATGAACCGGAAAGGCGTAGAAATACGTCCCCCACTTGTGGTCGGTTTACAGGTGGTGCATGGTTGTCGTCAGCTCGTGCC
>Otu0350
GGATTAGATACCCTGGTAGTCCACGCCGTAAACGATGATAACTAGCTGTCCGGGCACTTGGTGCTTGGGTGGCGCAGCTAACGCATTAAGTTATCCGCCTGGGGAGTACGGCCGCAAGGTTAAAACTCAAAGGAATTGACGGGGGCCTGCACAAGCGGTGGAGCATGTGGTTTAATTCGAAGCAACGCGCAGAACCTTACCAACGTTTGACATGTCCAGTATGGTTTCCAGAGATGGATTCCTTCAGTTCGGCTGGCTGGAACACAGGTGCTGCATGGCTGTCGTCAGCTCGTGCC
>Otu0351
GGATTAGATACCCTGGTAGTCCACGCCGTAAACGATGGACACTAGTTGTTGGGATATATTTCAGTGACTAAGCGAAAGTGATAAGTGTCCCACCTGGGGAGTACGGTCGCAAGATTGAAACTCAAAGGAATTGACGGGGGCCCGCACAAGCGGTGGAGCATGTGGTTTAATTCGATGATACGCGAGGAACCTTACCAGGGCTTAAATGTAATTTGACGTTTTTAGAGATAAAGATTTCTTCGGACAAATTACAAGGTGCTGCATGGTTGTCGTCAGCTCGTGCC
>Otu0352
GGATTAGATACCCTGGTAGTCCACGCCATAAACGATGACAACTAGACGTTGGGGACATATGGTCCACAGTGTCGCAGCTAACGCGTTAAGTTGTCCGCCTGGGGAGTACGGCCGCAAGGTTGAAACTCAAAGGAATTGACGGGGACCCGCACAAGCGGTGGAGCATGTGGTTTAATTCGATGCAACGCGAAGAACCTTACCTGGTCTTGACATCCACGGAATTCTGCAGAGATGCGGAAGTGCCGCAAGGAACCGTGAGACAGGTGCTGCATGGCTGTCGTCAGCTCGTGCC
>Otu0353
GGATTAGATACCCTGGTAGTCCACGCCGTAAACGATGTCTACTAGCCGTTGGGGTCCTTAGTGACTTTGGTGGCGCAGCTAACGCGATAAGTAGACCGCCTGGGGAGTACGGCCGCAAGGTTAAAACTCAAATGAATTGACGGGGGCCCGCACAAGCGGTGGAGCATGTGGTTTAATTCGATGCAACGCGAAGAACCTTACCAGGCCTTGACATCCTGCGAACTTTCTAGAGATAGATTGGTGCCTTCGGGAGCGCAGTGACAGGTGCTGCATGGCTGTCGTCAGCTCGTGCC
>Otu0354
GGATTAGATACCCTGGTAGTCCGCACAGTAAACGATGATTACTAGATGTTGGCGAGAGCCAGTGTCCAAGGGAAACCGATAAGTAATCCACCTGGGGAGTACGCCGGCAACGGTGAAACTCAAAGGAATTGACGGGGGTCCGCACAAGCGGTGGAGCATGTGGTTTAATTCGATGATACGCGAGGAACCTTACCTGGACTAGAATGTGCGAGAAGTGCTCAGAAATGGGTACGCCAGCAATGGCTCAAAACAAGGTGCTGCATGGCTGTCGTCAGCTCGTGCC
>Otu0355
GGATTAGATACCCTGGTAGTCCACGCCGTAAACGATGAGTGCTAGATGCTGTGGGTATTGACCCCCGCGGTGTCGCAGCCAACGCGTTAAGCACTCCGCCTGGGGAGTACGGCCGCAAGGCTAAAACTCAAAGGAATTGACGGGGGCCCGCACAAGCGGTGGAGCATGTGGTTCAATTCGACGCAACGCGCAGAACCTTACCTGGGTTAAATCCACTAGAACCTGACAGAGATGTTGGGGTGCCTTTCGGGGAACTAGTGAGACGGTGCTGCATGGCTGTCGTCAGCTCGTGCC
>Otu0356
GGATTAGATACCCTGGTAGTCCACGCCATAAACGATGACAACTAGACGTTGGGGACATATGGTCCACAGTGTCGCAGCTAACGCGTTAAGTTGTCCGCCTGGGGAGTACGGCCGCAAGGTTGAAACTCAAAGGAATTGACGGGGACCCGCACAAGCGGTGGAGCATGTGGTTTAATTCGATGCAACGCGAAGAACCTTACCTGGTCTTGACATGTCTGGAATCCCGAAGAGATTTGGGAGTGCCGCAAGGAACCAGAACACAGGTGCTGCATGGCTGTCGTCAGCTCGTGCC
>Otu0357
GGATTAGATACCCTGGTAGTCCACGCCGTAAACGATGAACACTAGGTGTAGCGGATTGATTCATGTCTGCTGCGCCGTAGCTAACGCATTAAGTGTTCCGCCTGGGGAGTACGGCCGCAAGGCTAAAACTCAAAGGAATTGACGGGGCCCCGCACAAGCGGCGGAGCATGCGGCTTAATTCGATGCAACCCGAAGAACCTTACCTGGGTTTGACATCATGGGTCTAGCTGTGGAAACACAGTGTGCTTACGCGCCCATGACAGGTGGTGCATGGCTGTCGTCAGCTCGTGCC
>Otu0358
GGATTAGATACCCTGGTAGTCCACGCCGTAAACGATGAGAACTAGCCGTTGGGCAGATTTAACTGTTCAGTGGCACAGCTAACGCATTAAGTTCTCCGCCTGGGGAGTACGGCCGCAAGGCTAAAACTCAAATGAATTGACGGGGGCCCGCACAAGTGGTGGAGCATGTGGTTTAATTCGATGCAACGCGAAGAACCTTACCAACCCTTGAAATCTAGCGAAGTTCACAGAGATGAGAATGTGCCTTCGGGAACGCTATGACAGGTGTTGCATGGCTGTCGTCAGCTCGTGCC
>Otu0359
GGATTAGATACCCTGGTAGTCCACGCCGTAAACGATGAGAGCTAGTCGTTGGGGAGTTCGCTCTTCGGTGACGCAGCTAACGCATTAAGCTCTCCGCCTGGGGAGTACGGTCGCAAGATTAAAACTCAAAGGAATTGACGGGGGCCCGCACAAGCGGTGGAGCATGTGGTTTAATTCGAAGCAACGCGCAGAACCTTACCATCCCTTGACTTCCCTGTCGCGGGCTCAGAGATGAGCCTTTCAGTTCGGCTGGACAGGTGACAGGTGCTGCATGGCTGTCGTCAGCTCGTGCC
>Otu0360
GGATTAGATACCCTGGTAGTCCACGCCGTAAACGATGATCACTCGTTGCTAGCGATACACAGTTAGTGACCAAGCGAAAGTGTTAAGTGATCCACCTGGGAAGTACGTTCGCAAGAATGAAACTCAAAGGAATTGACGGGGGCCCGCACAAGCGGTGGAGCATGTGGTTTAATTCGATGATACGCGAGGAACCTTACCAGGGCTTAAATGCATAATGACAGATTGGGAAACCAGTCCTTCTTCGGACATTTTGCAAGGTGCTGCATGGTTGTCGTCAGCTCGTGCC
>Otu0361
GGATTAGATACCCTGGTAGTCCATGCTGTAAACGATGATCACTCGATATACACGCCTAGCGTGTGTGTCTAAGCGAAAGCGTTAAGTGATCCACCTGGGGAGTACGCGCGCAAGCGTGAAACTCAAAGGAATTGACGGGGGTCCGCACAAGCGGTGGAGCATGTGGTTTAATTCGATGATACGCGAGGAACCTTACCTGGGCTCGAATGCCTCTGCTACCTCGAGAAATCGGGGGTTCCTTCGGGACAGAGTGCAAGGTGCTGCATGGCCGTCGTCAGCTCGTGCC
>Otu0362
GGATTAGATACCCTGGTAGTCCACGCCCTAAACGATGCGAACTGGATGTTGGGCTCAACTTGGAGCTCAGTATCGAAGCTAACGCGTTAAGTTCGCCGCCTGGGGAGTACGGTCGCAAGACTGAAACTCAAAGGAATTGACGGGGGCCCGCACAAGCGGTGGAGTATGTGGTTTAATTCGATGCAACGCGAAGAACCTTACCTGGTCTTGACATCCACGGAACTTTCCAGAGATGGATTGGTGCCTTCGGGAACCGTGAGACAGGTGCTGCATGGCTGTCGTCAGCTCGTGCC
>Otu0363
GGATTAGATACCCTGGTAGTCTACGCCGTAAACGATGGTTACTAGCTGTTCGGTCTAATTGAGGACTGAGTGGTTAAGCGAAAGTGATAAGTAACCCACCTGGGGAGTACGTTCGCAAGAATGAAACTCAAAGGAATTGACGGGGGCCCGCACAAGCGGTGGAGCATGTGGTTTAATTCGATGATACGCGAGGAACCTTACCAGGGCTTAAATGCAGTTGGACAGGTCTGGAAACAGACCCTTCTTCGGACTAATTGCAAGGTGCTGCATGGTTGTCGTCAGCTCGTGCC
>Otu0364
GGATTAGATACCCTGGTAGTCCATGCCCTAAACGTTGATTACTCGTTGTTGGCGATACACTGTCAGCGACTAAGCGAAAGCGTTAAGTAATCCACCTGGGGAGTACGATCGCAAGGTTGAAACTCAAAGGAATTGACGGGGGCCCGCACAAGCGGTGGAGCATGTGGTTTAATTCGATGATACGCGAGGAACCTTACCAGGGCTTGAAAGTTAGTGACCGCTGCCGAAAGGTGGCTTCCCTTCGGGGCACGAAACTAGGTGCTGCATGGCTGTCGTCAGCTCGTGCC
>Otu0365
GGATTAGATACCCTGGTAGTCCACGCCGTAAACGATGAGAACTAGGTGCAGCGGATATTGACCTCTGCTGTGCCGTAGCTAACGCGTTAAGTTCTCCGCCTGGGGAGTACGGCCGCAAGGCTAAAACTCAAAGGAATTGACGGGGGCCCGCACAAGCAGTGGAGCATGTGGTTTAATTCGAAGCAACGCGCAGAACCTTACCAGGGCTAGAAAAACTGAGAATCCTGACGAAACTCGGGAGTGCTCGCAAGAGAACTCAGGTCCAGGTGCTGCATGGCTGTCGTCAGCTCGTGCC
>Otu0366
GGATTAGATACCCTGGTAGTCCACGCCGTAAACGATGAGTACTTGGTGTCGGGGGATTCGACCCCTTCGGTACCGGAGCTAACGCATTAAGTACTCCGCCTGGGAACTACGACCGCAAGGTTGAAACTCAAAGGAATTGACGGGGACCCGCACAAGCGGTGGAACATGTGGTTTAATTCGATGCAACGCGAAGAACCTTACCTGGGCTTGACATATTCATGAAAGTTTTGTGAAAGCAAAACCCTCAGAGACTTCGGTCAATGACATGTTTACAGGTGATGCATGGCTGTCGTCAGCTCGTGCC
>Otu0367
GGATTAGATACCCTGGTAGTCCATGCCGTAAACGATGATTACTGGCTGTGTGTGTTCAAGCATGCGTGGCTGAGCGAAAGCGTTAAGTAATCCACCTGGGGAGTACGCTGGCAACAGTGAAACTCAAAGGAATTGACGGGGGTCCGCACAAGCGGTGGAGCATGTGGTTTAATTCGATGATACGCGAGGAACCTTACCTGGGCTAGAATGTGCGTGAAGGTATCAGAAATGGTGCCGTGTAGCAATACACACAAAACAAGGTGCTGCATGGCTGTCGTCAGCTCGTGCC
>Otu0368
GGATTAGATACCCTGGTAGTCCACGCCGTAAACGATGAATGCCAGACGTCGGGCAGTATACTGTTCGGTGTCACACCTAACGGATTAAGCATTCCGCCTGGGGAGTACGGTCGCAAGATTAAAACTCAAAGGAATTGACGGGGGCCCGCACAAGCGGTGGAGCATGTGGTTTAATTCGAAGCAACGCGCAGAACCTTACCAACCCTTGACATCCTGATCGCGGTTACCCGAGTGGGTTTCCTTCAGTTCGGCTGGATCAGTGACAGGTGCTGCATGGCTGTCGTCAGCTCGTGCC
>Otu0369
GGATTAGATACCCTGGTAGTCCACGCTGTAAACGATGATTACTGGATGTGTGCGATAGACAGTACGCGTCTGAGCGAAAGCGTTAAGTAATCCACCTGGGGAGTACGATCGCAAGATTGAAACTCAAAGGAATTGACGGGGGTCCGCACAAGCGGTGGAGCATGTGGTTTAATTCGATGATACGCGAGGAACCTTACCTGGGCTAGAATGCGATTGACCTCTTCAGAGATGGAGATTTCTTCGGACATGAAGCAAGGTGCTGCATGGCTGTCGTCAGCTCGTGCC
>Otu0370
GGATTAGATACCCTGGTAGTCCACGCCCTAAACGATGTCAACTAGTTGTTGGGTATGTAAATACTTAGTAACGCAGCTAACGCGAGAAGTTGACCGCCTGGGGAGTACGGTCGCAAGATTAAAACTCAAAGAAATTGACGGGGACCCGCACAAGCGGTGGATGATGTGGATTAATTCGATGCAACGCGAAAAACCTTACCTACCCTTGACATGGATAGAATCCTCAAGAGATTGAGGAGTGCTCGAAAGAGAACTATTACACAGGTGCTGCATGGCTGTCGTCAGCTCGTGCC
>Otu0371
GGATTAGATACCCTGGTAGTCCACGCCGTAAACGATGACAGCTAGATGTCGGGGGGTTGCCTCTCGGTGTCGCCGCTAACGCATTAAGCTGTCCGCCTGGGAAGTACGGTCGCAAGATTAAAACTCAAAGGAATTGACGGGGGCCCGCACAAGCGGTGGAGCATGTGGTTTAATTCGAAGCAACGCGCAGAACCTTACCAGTCCTTGACATGGGTAGTTTGGTATTTGGAGACAGATACCTTCAGTTTGGCTGGCTACCACACAGGTGCTGCATGGCTGTCGTCAGCTCGTGCC
>Otu0372
GGATTAGATACCCTGGTAGTCCACGCCCTAAACGATGCATATTTGGTGTGGGCAGTTCATTCTGTCCGTGCCGGAGCTAACGCGTTAAATATGCCGCCTGGGGAGTACAGTCGCAAGGCTGAAACTCAAAGGAATTGACGGGGGCCCGCACAAGCGGTGGAGCATGTGGTTCAATTCGACGCAACGCGAAGAACCTTACCTGGGCTCGAACGGCTTCTCAACGCCGGTAGAAATACTGGTACCCCGCAAGGGGGTGGAGTCGAGGTGCTGCATGGCTGTCGTCAGCTCGTGCC
>Otu0373
GGATTAGATACCCTGGTAGTCCACGCCCTAAACGATGTCAACTGGTTGTTGGGAATTCACTTTCTCAGTAACGAAGCTAACGCGTGAAGTTGACCGCCTGGGGAGTACGGCCGCAAGGTTAAAACTCAAAGGAATTGACGGGGACCCGCACAAGCGGTGGATGATGTGGTTTAATTCGATGCAACGCGAAAAACCTTACCCACCTTTGACATGTATGGAAGATCGCAGAGACGCGATTGTGCTCGAAAGAGAGCCATAACACAGGTGCTGCATGGCTGTCGTCAGCTCGTGCC
>Otu0374
GGATTAGATACCCTGGTAGTCCACGCCGTAAACGATGAATGCTAGCTGTTGGGGTGCTTGCACCTCAGTAGCGCAGCTAACGCTTTAAGCATTCCGCCTGGGGAGTACGGTCGCAAGATTAAAACTCAAAGGAATTGACGGGGGCCCGCACAAGCGGTGGAGCATGTGGTTTAATTCGAAGCAACGCGCAGAACCTTACCATCCCTTGACATGTCGTGCCATCCGGAGAGATCCGGGGTTCCCTTCGGGGACGCGAACACAGGTGCTGCATGGCTGTCGTCAGCTCGTGCC
>Otu0375
GGATTAGATACCCTGGTAGTCCACGCCGTAAACGATGGTTACTAGCTGTTTGGACCTTGTGTCTGAGTGGCTAAGCGAAAGTGATAAGTAACCCACCTGGGGAGTACGTTCGCAAGAATGAAACTCAAAGGAATTGACGGGGGCCCGCACAAGCGGTGGAGCATGTGGTTTAATTCGATGATACGCGAGGAACCTTACCAGGGCTTAAATGTAAGTTGCATTAGTTAGAGATAGCTATTTCTTCGGACTACTTACAAGGTGCTGCATGGTTGTCGTCAGCTCGTGCC
>Otu0376
GGATTAGATACCCTGGTAGTCCACGCCGTAAACGATGTCAACTAGGTGTTGGGATGGGTAATCATCTCATTGCCGGAGCTAACGCATTAAGTTGACCGCCTGGGGAGTACGGTCGCAAGATTAAAACTCAAAGGAATTGACGGGGGCCCGCACAAGCGGTGGAGTATGTGGTTTAATTCGACGCAACGCGCAGAACCTTACCTGGTCTTGACATCCCGAGAATCTCTGTGAAAGCAGAGAGTGCCTCTTTTGAGGAATTCGGTGACAGGTGCTGCATGGCTGTCGTCAGCTCGTGCC
>Otu0377
GGATTAGATACCCTGGTAGTCCACGCCGTAAACGATGTCGACTAGCCGTTGGGACCTTTAAGGACTTAGTGGCGCAGTTAACGCGATAAGTCGACCGCCTGGGGAGTACGGCCGCAAGGTTAAAACTCAAATGAATTGACGGGGGCCCGCACAAGCGGTGGAGCATGTGGTTTAATTCGATGCAACGCGAAGAACCTTACCTACCCTTGACATCCAGAGAAGTTGGCAGAGATGCCTTCGTGCCTTCGGGAACTCTGAGACAGGTGCTGCATGGCTGTCGTCAGCTCGTGCC
>Otu0378
GGATTAGATACCCTGGTAGTCCACGCCCTAAACGATGTCAACTGGTTGTTGGGTCTTAACTGACTCAGTAACGAAGCTAACGCGTGAAGTTGACCGCCTGGGGAGTACGGCCGCAAGGTTGAAACTCAAAGGAATTGACGGGGACCCGCACAAGCGGTGGATGATGTGGTTTAATTCGATGCAACGCGAAAAACCTTACCCACCTTTGACATGTACGGAAGTCGCTAGAGATAGCTTCGTGCTCGAAAGAGAGCCGTAACACAGGTGCTGCATGGCTGTCGTCAGCTCGTGCC
>Otu0379
GGATTAGATACCCTGGTAGTCCACGCCGTAAACGATGTCGACTTGGAGGTTGTTCCCTTGAGGAGTGGCTTCCGGAGCTAACGCGTTAAGTCGACCGCCTGGGGAGTACGGCCGCAAGGTTAAAACTCAAATGAATTGACGGGGGCCCGCACAAGCGGTGGAGCATGTGGTTTAATTCGATGCAACGCGAAGAACCTTACCTACTCTTGACATCCACGGAATTTGGCAGAGATGCCTTAGTGCCTTCGGGAACCGTGAGACAGGTGCTGCATGGCTGTCGTCAGCTCGTGCC
>Otu0380
GGATTAGATACCCTGGTAGTCCTAGCCGTAAACGATGTACATTAGACGTGAGGGGTATCGACCCCCTTCGTGTCGACGCAAACGCATTAAATGTACCGCCTGGGGAGTACGGCCGCAAGGTTGAAACTCAAAGGAATTGACGGGGGCCCGCACAAGCGGTGGAGCATGTGGTTTAATTCGACGCAACGCGAAGAACCTTACCTAGGCTTGAACTGCTAGAAGTAGAATTGATGAAAGTCGAGACGACCTGTAAAGTCAGGAGCTAGTAGAGGTGCTGCATGGCTGTCGTCAGCTCGTGCC
>Otu0381
GGATTAGATACCCTGGTAGTCCACGCCGTAAACGTTGGGCACTAGGTGTGGGGATCTATCGACGGTTTCCGTGCCGAAGCTAACGCATTAAGTGCCCCGCCTGGGGAGTACGGCCGCAAGGCTAAAACTCAAAGGAATTGACGGGGGCCCGCACAAGCGGCGGAGCATGTGGCTTAATTCGATGCAACGCGAAGAACCTTACCAAGGCTTGACATTCTGGGTAATCCGTGGAAACACGGTGATCCTTCGGGATCCAGAACAGGTGGTGCATGGCTGTCGTCAGCTCGTGCC
>Otu0382
GGATTAGATACCCTGGTAGTCCATGCCGTAAACGATGAGTGCTAGACGTTGGAAATATATTTTTCAGTGTCGCAGCGAAAGCATTAAGCACTCCGCCTGGGGAGTACGACCGCAAGGTTAAAACTCAAATGAATTGACGGGGACCCGCACAAGCAGTGGAGCATGTGGTTTAATTCGAAGATACGCGCAGAACCTTACCAACGCTTGACATGTTCGTCGCGAGACTAAGAGATTAGTTTCTTCAGTTCGGCTGGACGAAACACAGGTGCTGCATGGCTGTCGTCAGCTCGTGCC
>Otu0383
GGATTAGATACCCTGGTAGTCCACGCCGTAAACGATGGTTACTAGCTGTCCGGCCTAATTGAGGGCTGGGTGGCCAAGCGAAAGTGATAAGTAACCCACCTGGGGAGTACGTTCGCAAGAATGAAACTCAAAGGAATTGACGGGGGCCCGCACAAGCGGTGGAGCATGTGGTTTAATTCGATGATACGCGAGGAACCTTACCAGGGCTTAAATGTAGTCTGACAGATTTGGAAACAGATTTTTCTTCGGACAGATTACAAGGTGCTGCATGGTTGTCGTCAGCTCGTGCC
>Otu0384
GGATTAGATACCCTGGTAGTCCACGCCGTAAACGTTGGGCGCTAGGTGTGGGGTTCCTTCCACGAACTCCGTGCCGCAGCTAACGCATTAAGCGCCCCGCCTGGGGAGTACGGCCGCAAGGCTAAAACTCAAAGGAATTGACGGGGGCCCGCACAAGCGGCGGAGCATGCGGATTAATTCGATGCAACGCGAAGAACCTTACCAAGGCTTGACATGCACGGGAAAGTTCCAGAGATGGTTCCCCCGCAAGGTCCGTGCACAGGTGGTGCATGGTTGTCGTCAGCTCGTGCC
>Otu0385
GGATTAGATACCCTGGTAGTCCACGCTGTAAACGATGAGAACTAGCCGTTGGAGCTCATAGTGGCTTTGGTGGCGCAGCTAACGCGATAAGTTCTCCGCCTGGGGAGTACGGCCGCAAGGTTAAAACTCAAATGAATTGACGGGGGCCCGCACAAGCGGTGGAGCATGTTGTTTAATTCGACGCAACGCGAAGAACCTTACCCACCTTTGACATGCCTGGAACTGCCCAGAGATGGGCGGGTGCCTTCGGGAACCAGGACACAGGTGCTGCATGGCTGTCGTCAGCTCGTGCC
>Otu0386
GGATTAGATACCCTGGTAGTCCACGCCCTAAACGATGTCAACTGGTTGTTGGTCCTTAGCTGGATCAGTAACGAAGCTAACGCGTGAAGTTGACCGCCTGGGGAGTACGGCCGCAAGGTTGAAACTCAAAGGAATTGACGGGGACCCGCACAAGCGGTGGATGATGTGGTTTAATTCGATGCAACGCGAAAAACCTTACCCACCTTTGACATGTACGGAAGTCGCCAGAGATGGCTTCGTGCTCGAAAGAGAACCGTAACACAGGTGCTGCATGGCTGTCGTCAGCTCGTGCC
>Otu0387
GGATTAGATACCCTGGTAGTCTATGCTGTAAACGATGTGCACTTGGTGTTGGGCCGATTAGGCTCAGTGCCGTAGCTAACGCGATAAGTGCACCGCCTGGGGAGTATGCCCGCAAGGGTGAAACTCAAAGGAATTGACGGGGGCCCGCACAAGCGGTGGATTATGTGGTTTAATTCGATGATACGCGAGGAACCTTACCAGGGTTTGACATGCACAGGAATAGTTTAGAGATAGGCTAGCCCGCAAGGGTCTGTGCACAGGTGCTGCATGGCTGTCGTCAGCTCGTGCC
>Otu0388
GGATTAGATACCCTGGTAGTCCACACTGTAAACGATGATGACTAACTGTTGGCTTTTGGGTCAGTGGTACAGAGAAATCGTTAAGTCATCCACCTGGGGAGTACGCCGGCAACGGTGAAACTCAAAGGAATTGACGGGGGTCCGCACAAGCGGTGGAGCATGTGGTTTAATTCGATGATACGCGAGGAACCTTACCTAGGCTAGAATGTGAGTGAATGATTTAGAGATAGATCAGTCTGCAAGGACACGAAACAAGGTGCTGCATGGCTGTCGTCAGCTCGTGCC
>Otu0389
GGATTAGATACCCTGGTAGTCCACGCCGTAAACGATGTCTACTAGTCGTTGGGAATCTTAGTATTCTTGGTGACGAAGTTAACGCGATAAGTAGACCGCCTGGGGAGTACGGCCGCAAGGTTAAAACTCAAATGAATTGACGGGGGCCCGCACAAGCGGTGGAGCATGTGGTTTAATTCGATGCAACGCGAAGAACCTTACCAGGCCTTGACATCCTTGGAACTTTCTAGAGATAGATTGGTGCCTTCGGGAGCCAAGTGACAGGTGCTGCATGGCTGTCGTCAGCTCGTGCC
>Otu0390
GGATTAGATACCCTGGTAGTCCACGCCGTAAACGATGGTCACTAGCTGTTCGGATTTATCTGAGTGGCTAAGCGAAAGTGATAAGTGACCCACCTGGGGAGTACGTTCGCAAGAATGAAACTCAAAGGAATTGACGGGGGCCCGCACAAGCGGTGGAGCATGTGGTTTAATTCGATGATACGCGAGGAACCTTACCAGGGCTTAAATGTAGAGTGACAGTTCTAGAGATAGAATTTTCTTCGGACACTTTACAAGGTGCTGCATGGTTGTCGTCAGCTCGTGCC
>Otu0391
GGATTAGATACCCTGGTAGTCCATGCCGTAAACGATGTGTGTTAGACGTTGGAAATTTATTTTCAGTGTCGCAGCGAAAGCGATAAACACACCGCCTGGGGAGTACGACCGCAAGGTTAAAACTCAAATGAATTGACGGGGACCCGCACAAGCGGTGGAGCATGTGGTTTAATTCGATGCAACGCGAAAAACCTTACCTACACTTGACATACTTGGAATCTTTTGTAATGAAAGAGTGCCTTTTGGAGCCAAGATACAGGTGCTGCATGGCTGTCGTCAGCTCGTGCC
>Otu0392
GGATTAGATACCCTGGTAGTCCACGCCGTAAACGATGAGTGCTAGCCGTTTGTGATTAATCACAAGTGGTGCAGCTAACGCGTTAAGCACTCCGCCTGGGGAGTACGATCGCAAGATTAAAACTCAAAGGAATTGACGGGGGCCCGCACAAGCGGTGGAGCATGTGGTTTAATTCGACGCAACGCGAAGAACCTTACCAGGTCTTGACATCCTGACTATGGTTGTTAGAAATAACTTCCTTCAGTTCGGCTGGGTCAGTGACAGGTGCTGCATGGCTGTCGTCAGCTCGTGCC
>Otu0393
GGATTAGATACCCTGGTAGTCTGCTGCTGTAAACGATGAGTACTAAATGTTGTCAATTTTGACAGTGTTGTAGTTAACACGTTAAGTACTCCGCCTGGGGATTACGAACGCAAGTTTAAAACTCAAAGGAATTGACGGGAACTCGCACAAGCGGTGGAGCATGTGGTTTAATTCGAAGATACGCGAAGAACCTTACCAGGACTTGACATTTGGTGCAAAGTTATGGAAACATAATGGAGGTCAACATCAAACAGATAGTGCATGGTTGTCGTCAGCTCGTGCC
>Otu0394
GGATTAGATACCCTGGTAGTCCACGCCCTAAACGATGAATACTCGCTGTTAGCGATATACAGTTAGCGGCTAAGCGAAAGCGTTAAGTATTCCACCTGGGGAGTACGCTCGCAAGAGTGAAACTCAAAGGAATTGACGGGGGCCCGCACAAGCGGAGGAGCATGTGGTTTAATTCGATGATACGCGAGGAACCTTACCCGGGCTTGAAAGTTAGTGAATTGTCCAGAGATGGATGAGTCCGCAAGGACACGAAACTAGGTGCTGCATGGCTGTCGTCAGCTCGTGCC
>Otu0395
GGATTAGATACCCTGGTAGTCCACGCCGTAAACTATCAATACTCGTTTTCAGCGATATACAGTTGGAGACTAAGCGAAAGTGATAAGTATTGCACCTGGGGAGTACGATCGCAAGGTTGAAACTCAAAGGAATTGACGGGGGCCCGCACAAGCGGTGGAGCATGTGGTTTAATTCGATGATACGCGAGGAACCTTACCAGGGCTTAAATGTAGAGGGAATGATTTGGAAACAGATCAGTCTTCGGACCGTCTACAAGGTGCTGCATGGCTGTCGTCAGCTCGTGCC
>Otu0396
GGATTAGATACCCTGGTAGTCCACGCCGTAAACGATGAGTACTTGGTGTCGGGGGATTCGACCCCTTCGGTACCGGAGCTAACGCATTAAGTACTCCGCCTGGGAACTACGACCGCAAGGTTGAAACTCAAAGGAATTGACGGGGACCCGCACAAGCGGTGGAACATGTGGTTTAATTCGATGCAACGCGAAGAACCTTACCTGGGCTTGACATATTCATGAAAACTCTGTGAAAGCAGAGCCTTCTGCGAGCTTGCTCAAAGACATGATTACAGGTGATGCATGGCTGTCGTCAGCTCGTGCC
>Otu0397
GGATTAGATACCCTGGTAGTCCTAGCCGTAAACGGTGCACGTTTGCTGTAAGAGGAATCGACCCCTTTTGTGGCGAAGCTAACGCGTTAAACGTGCCGCCTGGGAAGTACGGTCGCAAGATTAAAACTCAAAGAAATTGACGGGGGCCTGCACAAGCGGTGGAGTATGTGGCTTAATTCGATGCAACGCGAAGAACCTTACCTGGCCTTGACATGTACGTAGTAGAAGGGTGAAAGCCTGACGAGGTAGCAATACCAGCGTACACAGGTGCTGCATGGCTGTCGTCAGCTCGTGCC
>Otu0398
GGATTAGATACCCTGGTAGTCCTAGCCCTAAACGGTGCACGTTTGCTGTAAGAGGAATCGACCCCTTTTGTGGCGAAGCTAACGCGTTAAACGTGCCGCCTGGGAAGTACGGCCGCAAGGTTAAAACTCAAAGAAATTGACGGGGGCCTGCACAAGCGGTGGAGTATGTGGCTTAATTCGATGCAACGCGAAGAACCTTACCTGGCCTTGACATGCATATAGTAGAAGGGTGAAAGCCTGACGAGGTAGCAATACCAGTATGCACAGGTGCTGCATGGCTGTCGTCAGCTCGTGCC
>Otu0399
GGATTAGATACCCTGGTAGTCCACGCCGTAAACGATGAATGCCAGACGTCGGCAAGCATGCTTGTCGGTGTCACACCTAACGGATTAAGCATTCCGCCTGGGGAGTACGGTCGCAAGATTAAAACTCAAAGGAATTGACGGGGGCCCGCACAAGCGGTGGAGCATGTGGTTTAATTCGAAGCAACGCGCAGAACCTTACCAACCCTTGACATCCCTGGACCGGTCCGGAGACGGATCTTTCACTTCGGTGACCAGGAGACAGGTGCTGCATGGCTGTCGTCAGCTCGTGCC
>Otu0400
GGATTAGATACCCTGGTAGTCCACGCCCTAAACGATGTCAACTGGTTGTTGGGAGGGTTTCTTCTCAGTAACGTAGCTAACGCGTGAAGTTGACCGCCTGGGGAGTACGGCCGCAAGGTTGAAACTCAAAGGAATTGACGGGGACCCGCACAAGCGGTGGATGATGTGGTTTAATTCGATGCAACGCGAAAAACCTTACCTACCCTTGACATGTCTAGAAGTTACCAGAGATGGTTTCGTGCTCGAAAGAGAACTAGAACACAGGTGCTGCATGGCCGTCGTCAGCTCGTGCC
>Otu0401
GGATTAGATACCCTGGTAGTCCGCACTGTAAACGATGATTACTAGCTGTCGGGCTTTCGGGTTCGGTGGCACAGGGAAACCGTTAAGTAATCCACCTGGGGAGTACGCCGGCAACGGTGAAACTCAAAGGAATTGACGGGGGTCCGCACAAGCGGTGGAGCATGTGGTTTAATTCGATGATACGCGAGGAACCTTACCTGGGCTAGAATGTGAAGGAATGTATCAGAAATGGTGCAGTCAGCAATGACCTGAAACAAGGTGCTGCATGGCTGTCGTCAGCTCGTGCC
>Otu0402
GGATTAGATACCCTGGTAGTCCACGCCCTAAACGATGTCAACTAGCTGTTGGGGCCGTTAGGCCTTAGTAGCGCAGCTAACGCGTGAAGTTGACCGCCTGGGGAGTACGGTCGCAAGATTAAAACTCAAAGGAATTGACGGGGACCCGCACAAGCGGTGGATGATGTGGATTAATTCGATGCAACGCGAAAAACCTTACCTACCCTTGACATGTCTGGAAAGCCGAAGAGATTTGGCCGTGCTCGCAAGAGAACCGGAACACAGGTGCTGCATGGCTGTCGTCAGCTCGTGCC
>Otu0403
GGATTAGATACCCTGGTAGTCCACGCCCTAAACGATGTCAACTAGTTGTTGGGGATTCATTTCCTTAGTAACGTAGCTAACGCGTGAAGTTGACCGCCTGGGGAGTACGGTCGCAAGATTAAAACTCAAAGGAATTGACGGGGACCCGCACAAGCGGTGGATGATGTGGATTAATTCGATGCAACGCGAAAAACCTTACCTACCCTTGACATGGTCGGAATCCCGCTGAGAGGTGGGAGTGCTCGAAAGAGAACCGGCGCACAGGTGCTGCATGGCTGTCGTCAGCTCGTGCC
>Otu0404
GGATTAGATACCCTGGTAGTCCATGCCGTAAACGTTGGGCACTAGGTGTGGGGGACATTCCACGTTTTCCGCGCCGTAGCTAACGCATTAAGTGCCCCGCCTGGGGAGTACGGCCGCAAGGCTAAAACTCAAAGGAATTGACGGGGGCCCGCACAAGCGGCGGAGCATGCGGATTAATTCGATGCAACGCGAAGAACCTTACCAAGGCTTGACATGTGCTAGATCGCCATAGAAATATGGTTTCCCCTTTGGGGCTGGTTCACAGGTGGTGCATGGTTGTCGTCAGCTCGTGCC
>Otu0405
GGATTAGATACCCTGGTAGTCCACGCCGTAAACGATGATTACTCGGTATTGGCTTCGGTCAGTGCCCAAGCGAAAGTGATAAGTAATCCACCTGGGGAGTACGCCCGCAAGGGTGAAACTCAAAGGAATTGACGGGGGCCCGCACAAGCGGTGGAGCATGTGGTTTAATTCGATGATACGCGAGGAACCTTACCAGGGTTTAAATGCAGAACGACAGGGGTGGAAACACCCCCTTCTTCGGACGGACTGCAAGGTGCTGCATGGTTGTCGTCAGCTCGTGCC
>Otu0406
GGATTAGATACCCTGGTAGTCCACGCCGTAAACGATGGATACTAGCTGTTCGGAGCAATCTGAGTGGCTAAGCGAAAGTGATAAGTATCCCACCTGGGGAGTACGTTCGCAAGAATGAAACTCAAAGGAATTGACGGGGGCCCGCACAAGCGGTGGAGCATGTGGTTTAATTCGATGATACGCGAGGAACCTTACCAGGGCTTAAATGTAGTCTGACAGGCTTGGAAACAGGTTTTTCTTCGGACAGATTACAAGGTGCTGCATGGTTGTCGTCAGCTCGTGCC
>Otu0407
GGATTAGATACCCTGGTAGTCCACGCTGTAAACTATGATTACTCGATGTTTGCGATACACTGTAAGCGTCTAAGCGAAAGCGATAAGTAATCCACCTGGGGAGTACGCTCGCAAGAGTGAAACTCAAAGGAATTGACGGGGGCCCGCACAAGCGGAGGAGTATGTGGTTTAATTCGATGATACGCGAGGAACCTTACCTGGGCTTGAAAGTTAGTGACCGTTCCTGAAAGGGAATTTTCCGCAAGGACACGAAACTAGGTGCTGCATGGCTGTCGTCAGCTCGTGCC
>Otu0408
GGATTAGATACCCTGGTAGTCCATGCCGTAAACGATGTGTGTTAGACGTTGGAAATTTATTTTCAGTGTCGCAGCGAAAGCGATAAACACACCGCCTGGGGAGTACGACCGCAAGGTTAAAACTCAAATGAATTGACGGGGGCCCGCACAAGCGGTGGAGCATGTGGTTTAATTCGATGCAACGCGAAGAACCTTACCTACACTTGACATGCAGAGAACTTTCCAGAGATGGATTGGTGCCTTCGGGAACTCTGACACAGGTGCTGCATGGCTGTCGTCAGCTCGTGCC
>Otu0409
GGATTAGATACCCTGGTAGTCCACGCCGTAAACGATGATAACTAGCTGCCAGGGCTCTTGGAGCTTTGGTGGCGCAGCTAACGCATTAAGTTATCCGCCTGGGGAGTACGGTCGCAAGATTAAAACTCAAAGGAATTGACGGGGGCCTGCACAAGCGGTGGAGCATGTGGTTTAATTCGAAGCAACGCGCAGAACCTTACCAGCGTTTGACATCCTTGTCGCGGATTCCAGAGATGGATTCCTTCAGTTCGGCTGGACAAGTGACAGGTGCTGCATGGCTGTCGTCAGCTCGTGCC
>Otu0410
GGATTAGATACCCTGGTAGTCCACGCTGTAAACGATGATGACTAGCTGTCGGGGCTCATGGAGTTTCGGTGGCGCAGCTAACGCGTTAAGTCATCCGCCTGGGGAGTACGGCCGCAAGGTTAAAACTCAAAGAAATTGACGGGGGCCTGCACAAGCGGTGGAGCATGTGGTTTAATTCGAAGCAACGCGCAGAACCTTACCAGCGTTTGACATGGTAGGACGGTTTCCAGAGATGGATTCCTTCCCTTACGGGACCTACACACAGGTGCTGCATGGCTGTCGTCAGCTCGTGCC
>Otu0411
GGATTAGATACCCTGGTAGTCCACGCCGTAAACGATGATAACTAGTTGTTCGGGCACTTGGTGCCTGAGTGACGCAGCTAACGCATTAAGTTATCCGCCTGGGGAGTACGGTCGCAAGATTAAAACTCAAAGGAATTGACGGGGGCCTGCACAAGCGGTGGAGCATGTGGTTTAATTCGAAGCAACGCGCAGAACCTTACCAGCGTTTGACATCCCGCGCTATCCTGAGAGATCAGGGGTTCCCTTCGGGGACGCGGTGACAGGTGCTGCATGGCTGTCGTCAGCTCGTGCC
>Otu0412
GGATTAGATACCCTGGTAGTCCACGCCCTAAACGATGATAACTCGTTGTTGGCGATAAACCGTCCAGCGACTAAGCGAAAGCATTAAGTTATCCACCTGGGGAGTACGACCGCAAGGTTGAAACTCAAAGGAATTGACGGGGGCCCGCACAAGCGGAGGAGCATGTGGTTTAATTCGATGATACGCGAGGAACCTTACCCGGGCTTGAAAGTTAAGGAATGATGTGGAAATATGTCAGTCAGCAATGACCTGAAACTAGGTGCTGCATGGCTGTCGTCAGCTCGTGCC
>Otu0413
GGATTAGATACCCTGGTAGTCCACACCGTAAACGATGAATGCCAGTCGTCGGGTAGTATACTATTCGGTGACACACCTAACGGATTAAGCATTCCGCCTGGGGAGTACGGTCGCAAGATTAAAACTCAAAGGAATTGACGGGGGCCCGCACAAGCGGTGGAGCATGTGGTTTAATTCGAAGATACGCGCAGAACCTTACCAACACTTGACATGTTCGTCGCGACTTTAAGAGATTAAAGTTTTCGGTTCGGCCGGACGAAACACAGGTGCTGCATGGCTGTCGTCAGCTCGTGCC
>Otu0414
GGATTAGATACCCTGGTAGTCCACGCCGTAAACGATGAATGCCAGTTGTCGGATAGTATACTATTCGGTGACGCAGCTAACGCATTAAGCATTCCGCCTGGGGAGTACGGTCGCAAGATTAAAACTCAAAGGAATTGACGGGGGCCCGCACAAGCGGTGGAGCATGTGGTTTAATTCGAAGCAACGCGCAGAACCTTACCGACCCTTGACATCCTGATCGCGGATAGTGGAGACACTTTCCTTCAGTTCGGCTGGATCAGTGACAGGTGCTGCATGGCTGTCGTCAGCTCGTGCC
>Otu0415
GGATTAGATACCCTGGTAGTCCACGCCGTAAACGATGACAACTAGCTGTTGGGAGACAATGTCTTTCAGTGGCGCAGCTAACGTTTTAAGTTGTCCGCCTGGGGAGTACGGCCGCAAGGCTAAAACTCAAATGAATTGACGGGGACCCGCACAAGCGGTGGAGCATGTGGTTTAATTCGATGCAACGCGAAAAACCTTACCTACACTTGACATACTTCGAATTTTCTAGAGATAGATTAGTGCCTTCGGGAACGGAGATACAGGTGCTGCATGGCTGTCGTCAGCTCGTGCC
>Otu0416
GGATTAGATACCCTGGTAGTCCACACAGTAAACGATGAATACTCGCTGTTTGCGATATACAGTAAGCGGCCAAGCGAAAGCATTAAGTATTCCACCTGGGGAGTACGCCGGCAACGGTGAAACTCAAAGGAATTGACGGGGGCCCGCACAAGCGGAGGAACATGTGGTTTAATTCGATGATACGCGAGGAACCTTACCCGGGCTTAAATTGCATTTGAATAATCTGGAAACAGGTTAGCCGCAAGGCAAATGTGAAGGTGCTGCATGGTTGTCGTCAGCTCGTGCC
>Otu0417
GGATTAGATACCCTGGTAGTCCACGCCGTAAACGATGATAACTAGCTGTTCGGGCTCTACGAGCTTGAGTGGCGCAGCTAACGCATTAAGTTATCCGCCTGGGGAGTACGGTCGCAAGATTAAAACTCAAAGGAATTGACGGGGGCCTGCACAAGCGGTGGAGCATGTGGTTTAATTCGAAGCAACGCGCAGAACCTTACCAGCGTTTGACATCCTAATCGCGGTTTTCAGAGATGATTACCTTCAGTTCGGCTGGATTAGTGACAGGTGCTGCATGGCTGTCGTCAGCTCGTGCC
>Otu0418
GGATTAGATACCCTGGTAGTCCATGCCGTAAACGATGAGTGCTAGGTGTTGGGGGGCTTCCACCCCTCGGTGCCGAAGTTAACGCATTAAGCACTCCGCCTGGGGAGTACGGCCGCAAGGCTTAAACTCAAAGGAATTGACGGGGACCCGCACAAGCGGTGGAGCATGTGGTTTAATTCGAAGCAACGCGAAGAACCTTACCAGCTCTTGACATCTTCTGCCAACTCTAGAGATAGAGTGTTCCCTTCGGGGACAGAATGACAGGTGGTGCATGGTTGTCGTCAGCTCGTGCC
>Otu0419
GGATTAGATACCCTGGTAGTCCACGCCGTAAACGATGATAACTAGCTGCCGGGGCTCTTGGAGTTTCGGCGGCGCAGCTAACGCATTAAGTTATCCGCCTGGGGAGTACGGTCGCAAGATTAAAACTCAAAGGAATTGACGGGGGCCTGCACAAGCGGTGGAGCATGTGGTTTAATTCGAAGCAACGCGCAGAACCTTACCAGCGTTTGACATGTCTAGTGTGGTTTCCAGAGATGGATTCCTTCAGTTCGGCTGGCTAGAACACAGGTGCTGCATGGCTGTCGTCAGCTCGTGCC
>Otu0420
GGATTAGATACCCTGGTAGTCCACGCCGTAAACGATGAGTGCTAAGTGTTAGAGGGTTTCCGCCCTTTAGTGCTGCAGCTAACGCATTAAGCACTCCGCCTGGGGAGTACGGCCGCAAGGCTGAAACTCAAAGGAATTGACGGGGGCCCGCACAAGCGGTGGAGCATGTGGTTTAATTCGAAGCAACGCGAAGAACCTTACCAGGTCTTGACATCCTTTTGACCTTCCTAGAGATAGGAACTTCCCTTCGGGGACAAAAGTGACAGGTGGTGCATGGTTGTCGTCAGCTCGTGCC
>Otu0421
GGATTAGATACCCTGGTAGTCCACGCCCTAAACGATGGATACTCGACATCAGCGATACACTGTTGGTGTCTGAGCGAAAGCATTAAGTATCCCACCTGGGAAGTACGACCGCAAGGTTGAAACTCAAAGGAATTGGCGGGGGTCCGCACAAGCGGTGGAGCATGTGGTTTAATTCGATGATACGCGAGGAACCTTACCTGGGCTAGAATGCATTTTGACCGCTAGTGAAAGCTAGTTTTGTAGCAATACACAATTTGTAAGGTGCTGCATGGCTGTCGTCAGCTCGTGCC
>Otu0422
GGATTAGATACCCTGGTAGTCCACGCCCTAAACGATGATCGCTAAGTATCGGATCTGATTCGGTATTCAAGCTAACGCGTAAGCGATCCGCCTGGAGATTACGGTCGCAAGACTAAAATTTAAAGGAATTGACGGGAACCTGCACAAGCGGTGGAGTATGTGGTTTAATGCGAAGACACACGTCGAACCTTACCAGCTTTTGACATATATTTTCAGGTGCAAGAGATTGTGCTGTGCCTCGCAAGAGGAGAAATATACAGGTGTTGCACGGCCGTCGTCAGCTCGTGCC
>Otu0423
GGATTAGATACCCTGGTAGTCCACGCCGTAAACGATGTCAACTAGTTGTTGGAACCCTTGAGGTTTTAGTAACGCAGCTAACGCACTAAGTTGACCGCCTGGGGAGTACGGCCGCAAGGTTAAAACTCAAATGAATTGACGGGGGCCCGCACAAGCGGTGGAGCATGTGGTTTAATTCGATGCAACGCGAAGAACCTTACCTACTCTTGACATCCAGAGAATTTGCTAGAGATAGCTTAGTGCCTTCGGGAACTCTGAGACAGGTGCTGCATGGCTGTCGTCAGCTCGTGCC
>Otu0424
GGATTAGATACCCTGGTAGTCCACGCCGTAAACGATGAGTGCTAGACGTTGGAAATTAATTTTTCAGTGTCGTAGTTAACGCATTAAGCACTCCGCCTGGGGAGTACGGTCGCAAGATTAAAACTCAAAGGAATTGACGGGGGCCCGCACAAGCGGTGGAGCATGTGGTTTAATTCGACGCAACGCGAAGAACCTTACCAGCTCTTGACATTGCTAAGTCGCGAGTTTTAGAGATAAAACTCTTCAGTTCGGCTGGACTTAGTACAGGTGCTGCATGGCTGTCGTCAGCTCGTGCC
>Otu0425
GGATTAGATACCCTGGTAGTCCACACCGTAAACGATGAGAGCTAGTTGTCTGCAGGCATGCCTGTAGGTGACGCAGCTAACGCATTAAGCTCTCCGCCTGGGGAGTACGGTCGCAAGATTAAAACTCAAAGAAATTGACGGGGGCCCGCACAAGCGGTGGAGCATGTGGTTTAATTCGAAGCAACGCGCAGAACCTTACCTACCCTTGACATGCCGGTCGCGGTTTCCAGAGATGGATTCCTTCAGTTCGGCTGGACCGTGCACAGGTGCTGCATGGCTGTCGTCAGCTCGTGCC
>Otu0426
GGATTAGATACCCTGGTAGTCCACGCCCTAAACGATGTCAACTGGTTGTTGGGAATTCACTTTCTCAGTAACGAAGCTAACGCGTGAAGTTGACCGCCTGGGGAGTACGGCCGCAAGGTTGAAACTCAAAGGAATTGACGGGGACCCGCACAAGCGGTGGATGATGTGGTTTAATTCGATGCAACGCGAAAAACCTTACCCACCTTTGACATGTACGGAATCCTTTAGAGATAGAGGAGTGCTCGAAAGAGAGCCGTAACACAGGTGCTGCATGGCTGTCGTCAGCTCGTGCC
>Otu0427
GGATTAGATACCCTGGTAGTCCACGCCGTAAACGATGAGTGCTGGGTGTCGCGAGTTTTGACCCTCGCGGTGCCGTAGCTAACGCGTTAAGCACTCCGCCTGGGGAGTACGGCCGCAAGGCTAAAACTCAAAGGAATTGACGGGGGCCCGCACAAGCGGTGGAGCATGTGGTTTAATTCGACGCAACGCGCAGAACCTTACCTGGGCTAGAAAAGGCCGGAAACCCTCAGAAACGAGGGTGTGCCCGCAAGGGAGCCGGTATTCAGGTGCTGCATGGCTGTCGTCAGCTCGTGCC
>Otu0428
GGATTAGATACCCTGGTAGTCCACGCCGTAAACGATGAGTGCTAGTTGTCGGCATGCATGCATGTCGGTGACGCAGCTAACGCATTAAGCACTCCGCCTGGGGAGTACGGTCGCAAGATTAAAACTCAAAGGAATTGACGGGGGCCCGCACAAGCGGTGGAGCATGTGGTTTAATTCGAAGCAACGCGCAGAACCTTACCACCTTTTGACATGCCCGGACCACCAGAGAGATCTGGCTTTCCCTTCGGGGACTGGGACACAGGTGCTGCATGGCTGTCGTCAGCTCGTGCC
>Otu0429
GGATTAGATACCCTGGTAGTCCACGCCGTAAACGATGATAACTAGTTGTTCGGGCACTTGGTGCTTGAGTGACGCAGCTAACGCATTAAGTTATCCGCCTGGGGAGTACGGCCGCAAGGTTAAAACTCAAAGGAATTGACGGGGGCCTGCACAAGCGGTGGAGCATGTGGTTTAATTCGAAGCAACGCGCAGAACCTTACCAACGTTTGACATGGTTAGTATGGTTTCCAGAGATGGATTCCTTCAGTTCGGCTGGCTAACACACAGGTGCTGCATGGCTGTCGTCAGCTCGTGCC
>Otu0430
GGATTAGATACCCTGGTAGTCCACGCCGTAAACGATGAATACTAGGTGTAGGGGGTATCGACTCCCTCTGTGCCGAAGCTAACGCATTAAGTATTCCGCCTGGGGAGTACGGCCGCAAGGCTAAAACTCAAAGGAATTGACGGGGGCCCGCACAAGCAGCGGAGCATGTGGATTAATTCGACGCAACGCGAAGAACCTTACCTAGGCTTGACATGTTCAGGACCGCATTGGAAACAATGCTTCCCTTCGGGGCCTGATCACAGGTGGTGCATGGCTGTCGTCAGCTCGTGCC
>Otu0431
GGATTAGATACCCTGGTAGTCCACGCCGTAAACGATGATAACTAGTTGTTGGGTCAAATGATTCAGTAACCAAGCGAAAGTGATAAGTTATCCACCTGGGGAGTACGTTCGCAAGGATGAAACTCAAAGGAATTGACGGGGGCCCGCACAAGCGGTGGAGCATGTGGTTTAATTCGATGATACGCGAGGAACCTTACCAGGGCTTAAATGTATTTTGTTGGCTTTAGAGATAAAGTTTCCCTTCGGGGCAAATTACAAGGTGCTGCATGGTTGTCGTCAGCTCGTGCC
>Otu0432
GGATTAGATACCCTGGTAGTCCACGCCGTAAACGATGATAACTAGCTGTTCGGGCTCTCAGAGCTTGAGTGGCGCAGCTAACGCATTAAGTTATCCGCCTGGGGAGTACGGTCGCAAGATTAAAACTCAAAGGAATTGACGGGGGCCTGCACAAGCGGTGGAGCATGTGGTTTAATTCGAAGCAACGCGCAGAACCTTACCAGCGTTTGACATGTCTAGTATGAATTTCAGAGATGATTTTCTTCAGTTCGGCTGGCTAGAACACAGGTGCTGCATGGCTGTCGTCAGCTCGTGCC
>Otu0433
GGATTAGATACCCTGGTAGTCCACGCCCTAAACGTTGATTACTCGTTGTTGGCGATATACTGTCAGCGACTAAGCTAAAGCGTTAAGTAATCCACCTGGGAAGTACGACCGCAAGGTTGAAACTCAAAGGAATTGACGGGGGCCCGCACAAGCGGAGGAGCATGTGGTTTAATTCGATGATACGCGAGGAACCTTACCTGGGCTTGAAAGTTAGTGACCGCCTCTGAAAGGAGGCTTCTCTTCGGAGCACAAAACTAGGTGCTGCATGGCTGTCGTCAGCTCGTGCC
>Otu0434
GGATTAGATACCCTGGTAGTCCACACCGTAAACGATGAATGCCAGTCGTCGGGTAGTATACTATTCGGTGACACACCTAACGGATTAAGCATTCCGCCTGGGGAGTACGGTCGCAAGATTAAAACTCAAAGGAATTGACGGGGGCCCGCACAAGCGGTGGAGCATGTGGTTTAATTCGAAGCAACGCGCAGAACCTTACCAACCCTTGACATCCTGTGACAACTCGAGAGATCGAGCGTTCCTTAGGGACACAGTGACAGGTGCTGCATGGCTGTCGTCAGCTCGTGCC
>Otu0435
GGATTAGATACCCTGGTAGTCCACGCCCTAAACGATGATTACTCGATGTGTGCAATACACCGTACGCGTCTGAGCGAAAGCATTAAGTAATCCACCTGGGGAGTACGACCGCAAGGTTGAAACTCAAAGGAATTGACGGGGGCCCGCACAAGCGGAGGAGCATGTGGTTTAATTCGATGATACGCGAGGAACCTTACCAGGGCTTGAAAGTTAAGGAATGATGTAGAAATATGTCAGTCAGCAATGACCTAAAACTAGGTGCTGCATGGCTGTCGTCAGCTCGTGCC
>Otu0436
GGATTAGATACCCTGGTAGTCCATGCCGTAAACGTTGGGCACTAGGTGTGGGGAGAACTCAACTCTCTCCGCGCCGTAGCTAACGCATTAAGTGCCCCGCCTGGGGAGTACGGCCGCAAGGCTAAAACTCAAAGGAATTGACGGGGGCCCGCACAAGCGGCGGAGCATGTTGCTTAATTCGAGGCAACGCGAAGAACCTTACCTGGGTTGAACTACGTGGGAAAAGCCGCAGAGATGCGGTGTCCTTCGGGGTCCACGATAGGTGGTGCATGGCTGTCGTCAGCTCGTGCC
>Otu0437
GGATTAGATACCCTGGTAGTCCACACTGTAAACGTTGATTACTCGCTGTGTGCGATATACAGTACGCGGCCAAGCGAAAGCGATAAGTAATCCACCTGGGGAGTACGCCGGCAACGGTGAAACTCAAAGGAATTGACGGGGGTCCGCACAAGCGGTGGAGCATGTGGTTTAATTCGATGATACGCGAGGAACCTTACCTGGACTAGAATGCCCTTGACCGATCCAGAGATGGATTTTTCAGCAATGACAAGGAGCAAGGTGCTGCATGGCCGTCGTCAGCTCGTGCC
>Otu0438
GGATTAGATACCCTGGTAGTCCACGCTGTAAACGATGGATACTAGCTGTTTGGGGCAACCTGAGTGGCTAAGCGAAAGTGATAAGTATCCCACCTGGGGAGTACGCTCGCAAGAGTGAAACTCAAAGGAATTGACGGGGGCCCGCACAAGCGGAGGAGCATGTGGTTTAATTCGATGATACGCGAGGAACCTTACCAAGGCTTAAATGGGAAACGACAGGCGTAGAAATATGCTTTTCTTCGGACGTTTTTCAAGGTGCTGCATGGTTGTCGTCAGCTCGTGCC
>Otu0439
GGATTAGATACCCTGGTAGTCCACGCCCTAAACGATGGATACTCGACATCAGCGATACACTGTTGGTGTCTGAGCGAAAGCATTAAGTATCCCACCTGGGAAGTACGACCGCAAGGTTGAAACTCAAAGGAATTGACGGGGGTCCGCACAAGCGGTGGAGCATGTGGTTTAATTCGATGATACGCGAGGAACCTTACCTGGGCTAGAATGCGGTTTGACCGTGGGTGAAAGCCCATTTTGTAGCAATACACAGATCGTAAGGTGCTGCATGGCTGTCGTCAGCTCGTGCC
>Otu0440
GGATTAGATACCCTGGTAGTCCACGCCGTAAACGATGATCACTCGTGGTTGGCGATACACTGCCAGCCACCTAGCGAAAGCGTTAAGTGATCCACCTGGGGAGTACGGCCGCAAGGCTGAAACTCAAAGGAATTGACGGGGGCCCGCACAAGCGGTGGAGCATGTGGTTTAATTCGATGATACGCGAGGAACCTTACCAGGGCTCGAACGTGCGTTGACAGGGGCGGAAACGTCCTCTTCTTCGGACAACGTGCGAGGTGCTGCATGGCTGTCGTCAGCTCGTGCC
>Otu0441
GGATTAGATACCCTGGTAGTCCACGCCCTAAACGATGTTTACTTGCTGTTCGGTTTTCGGACTGAGTGGCGAAGCGAAAGCGATAAGTAAACCACCTGGGGAGTACGCTCGCAAGGGTGAAACTCAAAGGAATTGACGGGGGTCCGCACAAGCGGTGGAGCATGTGGTTTAATTCGATGATACGCGAGGAACCTTACCTGGGCTAGAATGTGAGAGACCGCTGGTGAAAGCCAGTTTTCCCGCAAGGGACTCGAAACAAGGTGCTGCATGGCTGTCGTCAGCTCGTGCT
>Otu0442
GGATTAGATACCCTGGTAGTCCATGCCGTAAACGATGTCAACTAGCCGTTGGGCTCCTTGAGGGCTTAGTGGCGCAGCTAACGCGATAAGTTGACCGCCTGGGGAGTACGGTCGCAAGACTAAAACTCAAATGAATTGACGGGGGCCCGCACAAGCGGTGGAGCATGTGGTTTAATTCGATGCAACGCGAAGAACCTTACCTGGCCTTGACATGTCTGGAATCCTGCAGAGATGCGGGAGTGCCTTCGGGAATCAGAACACAGGTGCTGCATGGCTGTCGTCAGCTCGTGCC
>Otu0443
GGATTAGATACCCTGGTAGTCCACGCCGTAAACGATGAATGCTAGCCGTTGGCGAGCTTGCTCGTCAGTGGCGCAGCTAACGCTTTAAGCATTCCGCCTGGGGAGTACGGTCGCAAGATTAAAACTCAAAGGAATTGACGGGGGCCCGCACAAGCGGTGGAGCATGTGGTTCAATTCGAAGCAACGCGAAGAACCTTACCAACTTTTGACATGTCCCGTATGGATTTCAGAGATGAGATCCTTCAGTTCGGCTGGCGGGAACACAGGTGCTGCATGGCTGTCGTCAGCTCGTGCC
>Otu0444
GGATTAGATACCCTGGTAGTCCACGCCGTAAACGATGAGTACTAGCTGTCGGAGGTTACCCCCTTCGGTGGCGCAGCTAACGCATTAAGTACTCCGCCTGGGAAGTACGCTCGCAAGAGTGAAACTCAAAGGAATTGACGGGGACCCGCACAAGTAGCGGAGCATGTGGTTTAATTCGAAGCAACGCGAAGAACCTTACCTAAGCTTGACATCCTTTTGACCTCTCCCTAATCGGAGATTTCCCTTCGGGGACAGAAGTGACAGGTGGTGCATGGTTGTCGTCAGCTCGTGCC
>Otu0445
GGATTAGATACCCTGGTAGTCCACGCTGTAAACGATGCATACTAGGTGTTGGCCTTTCGGGGCCAGTGCTGCAGTTAACGCATTAAGTATGCCACCTGGGGAGTACGTCGGCAACGATGAAACTCAAAGGAATTGACGGGGGCCCGCACAAGCGGTGGAGCATGTGGCTTAATTCGATGCAACGCGAGGAACCTTACCTGGGCTAAATCTACAGCGCTACCTCTGGAAACAGAGGGTTCTCTATGAGACGCTATAGAAGGTGCTGCATGGCTGTCGTCAGCTCGTGCC
>Otu0446
GGATTAGATACCCTGGTAGTCCACGCTGTAAACGATGAGTACTAGGTGTCGGCTTAGCCGGTGCCGCAGCTAACGCATTAAGTACTCCGCCTGAGTAGTATGCTCGCAAGAGTTAAACTCAAAGGAATTGACGGGGACCCGCACAAGCGGTGGAGCATGTGGTTTAATTCGAAGCAACGCGAAGAACCTTACCAGGGCTTGACATACAGTGCAAAACTATAGAGATATAGCAGAGGTTAACATTGATACAGGTGGTGCATGGTTGTCGTCAGCTCGTGCC
>Otu0447
GGATTAGATACCCTGGTAGTCCACGCCGTAAACGATGATTGCTAGTTGTCGGGATGCATGCATTTCGGTGACGCAGCTAACGCATTAAGCAATCCGCCTGGGGAGTACGGTCGCAAGATTAAAACTCAAAGGAATTGACGGGGGCCCGCACAAGCGGTGGAGCATGTGGTTTAATTCGAAGCAACGCGCAGAACCTTACCACCTTTTGACATGCCTGGACCGCCACGGAGACGTGGCTTTCCCTTCGGGGACTAGGACACAGGTGCTGCATGGCTGTCGTCAGCTCGTGCC
>Otu0448
GGATTAGATACCCTGGTAGTCCATGCCCTAAACGATGCTTACTCGTTGTTTGGTTGAAAGACTGAGTGACTAAGGGAAACCGATAAGTAAGCCACCTGGGGAGTACGACCGCAAGGTTGAAACTCAAAGGAATTGACGGGGGTCCGCACAAGCGGTGGAGCATGTGGTTTAATTCGATGATACGCGAGGAACCTTACCTGGACTAGAATGCGAGTGAATGATTCTGAAAGGGATCAGGCCCGCAAGGGACACAAAGCAAGGTGCTGCATGGCTGTCGTCAGCTCGTGCC
>Otu0449
GGATTAGATACCCTGGTAGTCCACGCCGTAAACGATGAGAGCTAGTTGTCAGGCAGTATACTGTTTGGTGACGCAGCTAACGCATTAAGCTCTCCGCCTGGGGAGTACGGTCGCAAGATTAAAACTCAAAGGAATTGACGGGGGCCCGCACAAGCGGTGGAGCATGTGGTTTAATTCGAAGCAACGCGCAGAACCTTACCAACCCTTGACATCCCGATCGCGGTTACCAGAGATGGTTTCCTTCAGTTAGGCTGGATCGGTGACAGGTGTTGCATGGCTGTCGTCAGCTCGTGCC
>Otu0450
GGATTAGATACCCTGGTAGTCCACGCCCTAAACGATGTCAACTGGTTGTTGGGAGGGTTTCTTCTCAGTAACGTAGCTAACGCGTGAAGTTGACCGCCTGGGGAGTACGGCCGCAAGGTTGAAACTCAAAGGAATTGACGGGGACCCGCACAAGCGGTGGATGATGTGGTTTAATTCGATGCAACGCGAAAAACCTTACCTACCCTTGACATGCCAGGAATCCTGAAGAGATTTGGGAGTGCTCGAAAGAGAACCTGGACACAGGTGCTGCATGGCCGTCGTCAGCTCGTGCC
>Otu0451
GGATTAGATACCCTGGTAGTCCACGCCCTAAACGATGCATACTCGCTGTTGGGATTTATTTTCAGCGGCCAAGAGAAATCGATAAGTATGCCACCTGGGGAGTACGTCCGCAAGGATGAAACTCAAAGGAATTGACGGGGGTCCGCACAAGCGGTGGAGCATGTGGTTTAATTCGATGATACGCGAGGAACCTTACCTAGGCTAGAATGTGACTGAATACCTTTGAAAGGGGGTAGGCCAGCAATGGACAGGAAACAAGGTGCTGCATGGTTGTCGTCAGCTCGTGCC
>Otu0452
GGATTAGATACCCTGGTAGTCCACGCCCTAAACGATGAGTATTAGGTATTGGGAGTTTAGCTTTCAGTATCGTAGCTAACGCGTTAAGTACTCCGCCTGAGGATTACGGTCGCAAGATTAAAACTCAAAGGAATTGACGGGGACTCGCACAAGCGGTGGAGCATGTGGTTTAATTCGATGTCACGCGAAAAACCTTACCACACTTTGACATGTGAATCGTATCTCTGCGAAGGTAGAGAGTCAGGTTAAGCTGGATTCAACACAGGTGTTGCATGGCTGTCGTCAGCTCGTGCC
>Otu0453
GGATTAGATACCCTGGTAGTCCACGCCGTAAACGATGGGCACTAGGTGTGGGAGGTGTCGACTCCTCCCGTGCCGTCGCTAACGCACTAAGTGCCCCGCCTGGGGAGTACGGCCGCAAGGCTAAAACTCAAAGGAATTGACGGGGGCCCGCACAAGCAGCGGAGCATGTGGTTTAATTCGACGCAACGCGAAGAACCTTACCTGGGCTTGACATGTTGGTGACCGCCGTGGAAACACGGTTTTCCTTCGGGACACCATCACAGGTGGTGCATGGCTGTCGTCAGCTCGTGCC
>Otu0454
GGATTAGATACCCTGGTAGTCCACACTGTAAACGATGATTACTAGGTGTTGGAGGATTGACCCCTTCAGTGCCGCAGTTAACACAATAAGTAATCCACCTGGGGAGTACGACCGCAAGGTTGAAACTCAAAGGAATTGACGGGGGCCCGCACAAGCAGTGGAGTATGTGGTTTAATTCGACGCAACGCGAAGAACCTTACCAAGTCTTGACATCCTGCGACGCACATAGAAATATGTGTTTCCTTCGGGACGCAGAGACAGGTGGTGCATGGTTGTCGTCAGCTCGTGCC
>Otu0455
GGATTAGATACCCTGGTAGTCCACGCCGTAAACGATGAGTGCTAGGTGTCACGGGCTTTGACCCTCGTGGTGCCGAAGCTAACGCGTTAAGCACTCCGCCTGGGGAGTACGGTCGCAAGACTAAAACTCAAAGGAATTGACGGGGGCCCGCACAAGCGGTGGAGCATGTTGTTTAATTCGACGCAACGCGAAGAACCTTACCTGGGCTAGAAAGTACAGGAAGTCGGTCGAAAGGTCGATGTGCCCTTCGGGGAACCTGTGGTTAGGTGCTGCATGGCTGTCGTCAGCTCGTGCC
>Otu0456
GGATTAGATACCCTGGTAGTCCACGCCCTAAACGATGTCAACTGGTTGTTGGGTCTTAACTGACTCAGTAACGAAGCTAACGCGTGAAGTTGACCGCCTGGGGAGTACGGCCGCAAGGTTGAAACTCAAAGGAATTGACGGGGACCCGCACAAGCGGTGGATGATGTGGTTTAATTCGATGCAACGCGAAAAACCTTACCCACCTTTGACATGGCAGGAACTTACCAGAGATGGTTTGGTGCTCGAAAGAGAACCTGCACACAGGTGCTGCATGGCTGTCGTCAGCTCGTGCC
>Otu0457
GGATTAGATACCCTGGTAGTCCACGCCGTAAACGATGGACACTAGTTGTTGGAATTATTCAGTGACTAAGCGAAAGTGATAAGTGTCCCACCTGGGGAGTACGATCGCAAGATTGAAACTCAAAGGAATTGACGGGGGCCCGCACAAGCGGTGGAGCATGTGGTTTAATTCGATGATACGCGAGGAACCTTACCAGGGCTTAAATGTAGTCTGACAGCTTTAGAGATAGAGTTTTCTTCGGACAGATTACAAGGTGCTGCATGGTTGTCGTCAGCTCGTGCC
>Otu0458
GGATTAGATACCCTGGTAGTCCACGCCGTAAACGTTGGGCACTAGGTGTGGGTCTCAACCAACGAGATCCGCGCCGTCGCTAACGCATTAAGTGCCCCGCCTGGGGAGTACGGCCGCAAGGTTAAAACTCAAAGGAATTGACGGGGGCCCGCACAAGCAGCGGAGCGTGTTGCTTAATTCGATGCAACGCGAAGAACCTTACCTGGGCTTGACATGTACGGAAAAGCCGTAGAGATACGGTGTCCTTCGGGGCCGTACACAGGTGGTGCATGGCTGTCGTCAGCTCGTGCC
>Otu0459
GGATTAGATACCCTGGTAGTCCACGCCCTAAACTATGTCAACTGGGTGTTGGGGAAGCGATTCCTCAGTACCGTAGCTAACGCGTGAAGTTGACCGCCTGGGGAGTACGGCCGCAAGGTTAAAACTCAAAGGAATTGACGGGGACCCGCACAAGCGGTGGATGATGTGGATTAATTCGATGCAACGCGAACAACCTTACCTACCCTTGACATGTCCGGAAGCCCGCTGAGAAGCGGGTGTGCCCGAAAGGGAATCGGAACACAGGTGCTGCATGGCTGTCGTCAGCTCGTGCC
>Otu0460
GGATTAGATACCCTGGTAGTCCACGCCCTAAACGATGAATACTCGATGTATGCGATATACTGTATGCGTCTAAGCGAAAGCGTTAAGTATTCCACCTGGGGAGTACGTTCGCAAGAATGAAACTCAAAGAAATTGGCGGGGGTCCGCACAAGCGGTGGATTATGTGGTTTAATTCGATGATACGCGAGGAACCTTACCAGGGCTAGAATGGGAGGAGAATATAGAGGAAACTTTATAGCTAGCAATAGCTGCTTCCAAGGTGCTGCATGGTTGTCGTCAGCTCGTGCC
>Otu0461
GGATTAGATACCCTGGTAGTCCACGCCCTAAACGATGAATACTCGCTGTTAGCGATACACAGTTAGCGGCTAAGCGAAAGCGTTAAGTATTCCACCTGGGGAGTACGGTCGCAAGATTGAAACTCAAAGGAATTGACGGGGGCCCGCACAAGCGGAGGAGCATGTGGTTTAATTCGATGATACGCGAGGAACCTTACCCGGGCTTGAAAGTTAGTGAATCATTTAGAGATAGATGAGTCCGCAAGGACACGAAACTAGGTGCTGCATGGCTGTCGTCAGCTCGTGCC
>Otu0462
GGATTAGATACCCTGGTAGTCCACGCCGTAAACGATGTCAACTAGTTGTTGGGTTCCTTGTGGACTTAGTAACGCAGCTAACGCATTAAGTTGACCGCCTGGGGAGTACGGCCGCAAGGTTAAAACTCAAATGAATTGACGGGGGCCCGCACAAGCGGTGGAGCATGTGGTTTAATTCGATGCAACGCGAAGAACCTTACCTACTCTTGACATCCAGAGAATTCGCTAGAGATAGCTTAGTGCCTTCGGGAACTCTGAGACAGGTGCTGCATGGCTGTCGTCAGCTCGTGCC
>Otu0463
GGATTAGATACCCTGGTAGTCCACGCCGTAAACGATGGACACTAGTTGTTGGACTTTTAGTTCAGTGACTAAGCGAAAGTAATAAGTGTCCCACCTGGGGAGTACGGTCGCAAGATTGAAACTCAAAGGAATTGACGGGGGCCCGCACAAGCGGTGGAGCATGTGGTTTAATTCGATGATACGCGAGGAACCTTACCAGGGCTTAAATGTAGAGTGACAGTCTGAGAGATCGGATTTTCTTCGGACACTTTACAAGGTGCTGCATGGTTGTCGTCAGCTCGTGCC
>Otu0464
GGATTAGATACCCTGGTAGTCCGCACTGTAAACGATGATTACTCGCTGCTGGGAGGTAACTTTCAGTGGCTTAGCGAAAGCGATAAGTAATCCACCTGGGGAGTACGCCGGCAACGGTGAAACTCAAAGGAATTGACGGGGGCCCGCACAAGCGGAGGAGCATGTGGTTTAATTCGATGATACGCGAGGAACCTTACCAGGGCTTGAAAGTTAGTGACCGATCCTGAAAGGGATCTTTCCGCAAGGACACGAAACTAGGTGCTGCATGGCTGTCGTCAGCTCGTGCC
>Otu0465
GGATTAGATACCCTGGTAGTCCACGCTGTAAACGATGTCTACTTGAAGGTTGTGAACATGATTTATGGCTTTCGAAGCTAACGCGATAAGTAGACCGCCTGGGGAGTACGGTCGCAAGATTAAAACTCAAATGAATTGACGGGGGCCCGCACAAGCGGTGGAGCATGTGGTTTAATTCGATGCAACGCGAAGAACCTTACCTACTCTTGACATCCAGAGAATCCTGAAGAGATTTAGGAGTGCCGAAAGGAGCTCTGAGACAGGTGCTGCATGGCTGTCGTCAGCTCGTGCC
>Otu0466
GGATTAGATACCCTGGTAGTCCACGCCCTAAACGATGATAACTCGATGTTGGCGATATACAGTCAGCGTCCAAGCGAAAGCGTTAAGTTATCCACCTGGGGAGTACGCCCGCAAGGGTGAAACTCAAAGGAATTGACGGGGGCCCGCACAAGCGGAGGAGCATGTGGTTTAATTCGATGATACGCGAGGAACCTTACCCGGGCTTGAAAGTTACTGAAGGATCTAGAGATAGGTCCGTCCCTCGGGACAGGAAACTAGGTGCTGCATGGCTGTCGTCAGCTCGTGCC
>Otu0467
GGATTAGATACCCTGGTAGTCCACGCCGTAAACGATGAATACTAGGTGTCGGGGCCGTATAGGCTTCGGTGCCGCCGCAAACGCAGTAAGTATTCCACCTGGGGAGTACGTTCGCAAGAATGAAACTCAAAGGAATTGACGGGGACCCGCACAAGCGGTGGAGCATGTGGTTTAATTCGAAGCAACGCGAAGAACCTTACCAGGTCTTGACATCCTTCTGACCGCACCTTAATCGGTGCTTTCCTTCGGGACAGAAGAGACAGGTGGTGCATGGTTGTCGTCAGCTCGTGCC
>Otu0468
GGATTAGATACCCTGGTAGTCCACGCCGTAAACGGTGGGTACTAGGTGTGGGTTTCCTTCCTTGGGATCCGTGCCGTAGCTAACGCATTAAGTACCCCGCCTGGGGAGTACGGCCGCAAGGCTAAAACTCAAAGAAATTGACGGGGGCCCGCACAAGCGGCGGAGCATGTGGATTAATTCGATGCAACGCGAAGAACCTTACCTGGGTTTGACATGCACAGGACGACGGCAGAGATGTCGTTTCCCTTGTGGCCTGTGTGCAGGTGGTGCATGGCTGTCGTCAGCTCGTGCC
>Otu0469
GGATTAGATACCCTGGTAGTCCACGCCGTAAACGATGAGAACTAGATGTCGGGAGGGATTAGCCTCTCGGTGTCGCAGCTAACGCGTTAAGTTCTCCGCCTGGGGAGTACGGTGGCAACACTAAAACTCAAAGGAATTGACGGGGACCCGCACAAGCGGTGGAGCATGTGGTTTAATTCGATGCAACGCGAAGAACCTTACCTGCCCTTGACATTGACAGAACCCTTTAGAGATAGAGGGGTGCTTCGGCCTGGAAAACAGGTGCTGCATGGCTGTCGTCAGCTCGTGCC
>Otu0470
GGATTAGATACCCTGGTAGTCCACGCCGTAAACTATGATCACTAGATGTTGGCAATATATCGTCAGTGTTTTAGAGAAATCGTTAAGTGATCCACCTGGGGAGTACGTTCGCAAGAATGAAACTCAAAGGAATTGACGGGGGCCCGCACAAGCGGTGGAGCATGTGGTTTAATTCGATGATACGCGAGGAACCTTACCAAGGCTTAAATGTAGATTGACAGATTGTGAAAACAGTTTTTCTTCGGACAATTTACAAGGTGCTGCATGGTTGTCGTCAGCTCGTGCC
>Otu0471
GGATTAGATACCCTGGTAGTCCACGCCGTAAACGATGGATACTAGCTGTTGGGCGCAAGCTCAGTGGTTAAGCGAAAGTGATAAGTATCCCACCTGGGGAGTACGGGCGCAAGCCTGAAACTCAAAGGAATTGACGGGGGCCCGCACAAGCGGTGGAGCATGTGGTTTAATTCGATGATACGCGAGGAACCTTACCAAGGCTTAAATGGGAATTGACCGTTTTGGAAACAGAACTTTCGCAAGACAATTTTCAAGGTGCTGCATGGTTGTCGTCAGCTCGTGCC
>Otu0472
GGATTAGATACCCTGGTAGTCCACACCGTAAACGATGAGTGCTAGATGTTCGAGGGTTTCCGCCCTTGAGTGTCGCAGCTAACGCATTAAGCACTCCGCCTGGGGAGTACGACCGCAAGGTTGAAACTCAAAGGAATTGACGGGGACCCGCACAAGCGGTGGAGCATGTGGTTTAATTCGAAGCAACGCGAAGAACCTTACCAGGTCTTGACATCCCTTGACAACGCTAGAAATAGCGCGTTCCCTTCGGGGACAAGGTGACAGGTGGTGCATGGTTGTCGTCAGCTCGTGCC
>Otu0473
GGATTAGATACCCTGGTAGTCCTTGCCCTAAACGATGCATACTTGGTGTAGTTGGACTCAACCCCGACTGTGCCGTAGCTAACGCGTTAAGTATGCCACCTGGGGAGTACGCCCGCAAGGGTGAAACTCAAAAGAATTGACGGGGGCCCGCACAAGCAGTGGAGCATGTGGTTTAATTCGATGCAACGCGAAGAACCTTACCCAGGTTTGACATATAGAGAACCGCGTTAGAAATAACGCTTTCCGCAAGGATCTTTATACAGGTGCTGCATGGCTGTCGTCAGCTCGTGCC
>Otu0474
GGATTAGATACCCTGGTAGTCCACGCCCTAAACGATGATTACTCGACATTGGCGATATACCGATCAGTGTCCTAGCGAAAGCGTTAAGTAATCCACCTGGGGAGTACGCCCGCAAGGGTGAAACTCAAAGGAATTGACGGGGGTCCGCACAAGCGGAGGAGCATGTGGTTTAATTCGATGATACGCGAGGAACCTTACCTGGGCTAGAATGTGAGTGACGTTTACTGAAAGGTAAATTTCTAGCAATAGACACGAAACAAGGTGCTGCATGGCTGTCGTCAGCTCGTGCC
>Otu0475
GGATTAGATACCCTGGTAGTCCACGCCGTAAACGATGGATACTAGGTGTCGGGGGGGTGCCCTTCGGCGCCGCAGCTAACGCGTTAAGTATCCCGCCTGGGGAGTACGGTCGCAAGGCTGAAACTCAAAGAAATTGACGGGGGCCCGCACAAGCGGTGGAGTATGTGGTTTAATTCGATGCAACGCGAAGAACCTTACCTAGGCTTGACATCCCGGGAACCCTCCCGAAAAGGAGGGGTGCTCTTCGGAGAACCCGGTGACAGGTGCTGCATGGCTGTCGTCAGCTCGTGCC
>Otu0476
GGATTAGATACCCTGGTAGTCCACGCCGTAAACGGTGGATGCTGGATGTGGGGACCATTCCACGGTCTCCGTGTCGGAGCCAACGCGTTAAGCATCCCGCCTGGGGAGTACGGCCGCAAGGCTAAAACTCAAAGAAATTGACGGGGGCCCGCACAAGCGGCGGAGCATGCGGATTAATTCGATGCAACGCGAAGAACCTTACCTGGGCTTGACATGTTCCCGACAGCCCCAGAGATGGGGCCTCCCTTCGGGGCGGGTTCACAGGTGGTGCATGGTCGTCGTCAGCTCGTGCC
>Otu0477
GGATTAGATACCCTGGTAGTCCACGCCCTAAACGATGACAACTGGATGTCGGGAGGGTTTGCCTTCCGGTGTCGTAGCTAACGCGTTAAGTTGTCCGCCTGGGAAGTACGGCCGCAAGGTTGAAACTCAAAGGAATTGACGGGGACCCGCACAAGCGGTGGAGCATGTGGTTTAATTCGATGCAACGCGAAGAACCTTACCTGGTCTTGACATCCTAGGAATCCTGCAGAGATGCGGGAGTGCCTTCGGGAACCTGGAGACAGGTGCTGCATGGCTGTCGTCAGCTCGTGCC
>Otu0478
GGATTAGATACCCTGGTAGTCCACGCCGTAAACGTTGGGCACTAGGTATGGGGTCTTATCAACGGATTCCGTGCCGTAGCTAACGCATTAAGTGCCCCGCCTGGGGAGTACGGCCGCAAGGCTAAAACTCAAAGGAATTGACGGGGGCCCGCACAAGCGGCGGAGCATGTTGCTTAATTCGAGGCAACGCGAAGAACCTTACCTGGGTTTGACATGTAGGGAAAAGCCATAGAGATATGGTGTCCTTTTGGGCCCTACACAGGTGGTGCATGGCTGTCGTCAGCTCGTGCC
>Otu0479
GGATTAGATACCCTGGTAGTCCACGCCCTAAACGATGTTTACTTGCTGTTTGCCCCTTGAGGGTGAGTGGCGAAGCGAAAGCGATAAGTAAACCACCTGGGGAGTACGCCCGCAAGGGTGAAACTCAAAGGAATTGACGGGGGTCCGCACAAGCGGTGGAGCATGTGGTTTAATTCGATGATACGCGAGGAACCTTACCTGGGCTAGAATGTGCTTTGAAAGCGGGTGAAAGCCCGTCGGTCGCAAGAACAGAGTGCAAGGTGCTGCATGGCTGTCGTCAGCTCGTGCC
>Otu0480
GGATTAGATACCCTGGTAGTCCACGCCGTAAACGTTGGGCGCTAGGTGTGGGGAACCTTCCACGTTCTCCGTGCCGTAGCTAACGCATTAAGCGCCCCGCCTGGGGAGTACGGCCGCAAGGCTAAAACTCAAAGGAATTGACGGGGGCCCGCACAAGCGGCGGAGCATGCGGCTTAATTCGATGCAACGCGAAGAACCTTACCTAGGCTTGACATATACCGAAAACTCATAGAGATATGGGGTCCGCAAGGGCGGTATACAGGTGGTGCATGGTTGTCGTCAGCTCGTGCC
>Otu0481
GGATTAGATACCCTGGTAGTCCACGCCGTAAACGATGTCTGCTAGGTGTCGGGAGGTAACCTTTCGGTGCCGCAGCTAACGCATTAAGCAGACCGCCTGGGAAGTACGGCCGCAAGGCTAAAACTCAAAGGAATTGACGGGGGCCCGCACAAGCGGTGGAGCATGTGGTTTAATTCGAGGCAACGCGAAGAACCTTACCAGCCCTTGACATGGGTAGTATGGATTTTGGAGACAATTTCCTTCAGTTCGGCTGGCTACCACACAGGTGCTGCATGGCTGTCGTCAGCTCGTGCC
>Otu0482
GGATTAGATACCCTGGTAGTCCACGCCCTAAACGATGTCAACTAGTTGTTGGAAGAGGAGACTCTTTAAGTAACGAAGCTAACGCGTGAAGTTGACCGCCTGGGGAGTACGGTCGCAAGATTAAAACTCAAAGGAATTGACGGGGACCCGCACAAGCGGTGGATGATGTGGATTAATTCGATGCAACGCGAAAAACCTTACCTACCCTTGACATGTGCAGAACTTTATAGAGATATATTGGTGCCCGAAAGGGAGCTGCAACACAGGTGCTGCATGGCTGTCGTCAGCTCGTGCC
>Otu0483
GGATTAGATACCCTGGTAGTCCACGCCGTAAACGATGTTCACTCGCTGTTTGCGATACACAGCAAGCGGCCAAGCGAAAGCATTAAGTGAACCACCTGGGGAGTACGATCGCAAGGTTGAAACTCAAAGGAATTGACGGGGGCCCGCACAAGCGGAGGAACATGTGGTTTAATTCGATGATACGCGAGGAACCTTACCTGGGCTTAAATGTAGAGCGACAGATTGTGAAAGCAGTCCTTCTTCGGACGATCTACAAGGTGCTGCATGGTTGTCGTCAGCTCGTGCC
>Otu0484
GGATTAGATACCCTGGTAGTCCACGCCGTAAACGATGAGAACTAGATGTCGGGAGGATCTGCCTTTCGGTGTCGCAGCTAACGCGTTAAGTTCTCCGCCTGGGGAGTACGCCGGCAACGGTAAAACTCAAAGGAATTGACGGGGACCCGCACAAGCGGTGGAGCATGTGGTTTAATTCGATGCAACGCGAAGAACCTTACCTGCCCTTGACATTGACAGAATCCTGTAGAGATACGGGAGTGCTTCGGCCTGGAAAACAGGTGCTGCATGGCTGTCGTCAGCTCGTGCC
>Otu0485
GGATTAGATACCCTGGTAGTCCACGCCGTAAACGATGTCAACTAACCGTTGGTTTGGTCTTTCGATCAAATTAGTGGTGAAGCTAACGCGATAAGTTGACCGCCTGGGGAGTACGGCCGCAAGGTTAAAACTCAAATGAATTGACGGGGACCCGCACAAGCGGTGGAGCATGTGGTTTAATTCGATGCAACGCGAAGAACCTTACCTACTCTTGACATCCTTGGAAGCTCTTGTAATGAGAGTGTGCCTTCGGGAGCCAAGTGACAGGTGCTGCATGGCTGTCGTCAGCTCGTGCC
>Otu0486
GGATTAGATACCCTGGTAGTCCACGCCGTAAACGATGTCAACTAGCCGTTGGGGGGGTTACCCTTTAGTGGCGCAGCTAACGCGATAAGTTGACCGCCTGGGGAGTACGGTCGCAAGATTAAAACTCAAAGGAATTGACGGGGGCCCGCACAAGCGGTGGAGCATGTGGTTTAATTCGATGCAACGCGAAGAACCTTACCTACCCTTGACATTGACAGAACCTTGTAGAGATACGAGGGTGCCTTCGGGCCTGGAAAACAGGTGCTGCATGGCTGTCGTCAGCTCGTGCC
>Otu0487
GGATTAGATACCCTGGTAGTCCATGCCGTAAACGTTGGGAACTAGATGTGGGGGCCATTCCACGGCTTCCGTGTCGCAGCTAACGCATTAAGTTCCCCGCCTGGGGAGTACGGCCGCAAGGCTAAAACTCAAAGGAATTGACGGGGGCCCGCACAAGCGGCGGAGCATGCGGATTAATTCGATGCAACGCGAAGAACCTTACCAAGGCTTGACATATACGAGAACGCTGCAGAAATGTAGAACTCTTTGGACACTCGTATACAGGTGGTGCATGGTTGTCGTCAGCTCGTGCC
>Otu0488
GGATTAGATACCCTGGTAGTCCACGCTGTAAACGATGGGTACTAGGCTTTGTGGGAATAGACCCCTGCAGAGCCGGAGCTAACGCAATAAGTACCCCGCCTGGGAAGTACGGTCGCAAGACTAAAACTCAAAGGAATTGACGGGGGCCCGCACAAGCGGTGGATCATGTGGTTTAATTCGAAGCAACGCGCAAAACCTTACCTGGGTTTGACATCCTCGGACCGCTGTAGAAATACAGTTTTTGTAGCAATACAACCGAGAGACAGGTGCTGCATGGCTGTCGTCAGCTCGTGCC
>Otu0489
GGATTAGATACCCTGGTAGTCCACGCTGTAAACGATGAATACTAGGTGTTGGTGGGCAATGCCCATCAGTGCCGCAGCTAACGCAATAAGTATTCCACCTGGGGAGTACGTTCGCAAGAATGAAACTCAAAGGAATTGACGGGGACCCGCACAAGCGGTGGAGCATGTGGTTTAATTCGAAGCAACGCGAAGAACCTTACCAGATCTTGACATCCCGATGACCGGCATTTAATCATGCCTTCCCTTCGGGGCATCGGAGACAGGTGGTGCATGGTTGTCGTCAGCTCGTGCC
>Otu0490
GGATTAGATACCCTGGTAGTCCACGCCGTAAACGATGATTACTCGATGTTAGCGATATACAGTTAGCGTCCAAGGGAAACCGATAAGTAATCCACCTGGGGAGTACGCTCGCAAGAGTGAAACTCAAAGGAATTGACGGGGGTCCGCACAAGCGGTGGAGCATGTGGTTTAATTCGATGATACGCGAGGAACCTTACCTGGGCTAGAATGTGAAGGAATATTTCAGAAATGAGATAGTCAGCAATGACCTGAAACAAGGTGCTGCATGGCTGTCGTCAGCTCGTGCC
>Otu0491
GGATTAGATACCCTGGTAGTCCACGCCCTAAACTATGGATACTCGACATATGCGATACACTGTATGTGTCTGAGCGAAAGCATTAAGTATCCCACCTGGGAAGTACGACCGCAAGGTTGAAACTCAAAGGAATTGGCGGGGGTCCGCACAAGCGGTGGAGCATGTGGTTTAATTCGATGATACGCGAGGAACCTTACCTGGGCTAGAATGCTAGTAGACCGATAGTGAAAGCTATTTTTGTAGCAATACACTGCTAGTAAGGTGCTGCATGGCTGTCGTCAGCTCGTGCC
>Otu0492
GGATTAGATACCCTGGTAGTCCACGCCGTAAACGATGTATATTAGTTGTCGGGCATTAGCTCGGTGACGCAGCTAACGCATTAAGTATACCGCCTGGGGAGTACGGTCGCAAGATTAAAACTCAAAGAAATTGACGGGGACCCGCACAAGCGGTGGAGCATGTGGTTTAATTCGAAGCAACGCGAAGAACCTTACCCACCTTTGACATACTAGTTTGGGATAGTGGAGACACTTTCTTTCAGTTCGGCTGGGCTAGATACAGGTGCTGCATGGCTGTCGTCAGCTCGTGCC
>Otu0493
GGATTAGATACCCTGGTAGTCCTAGCCGTAAACGGTGCATATTTGCTGTAAAAGGAATCGACCCCTTTTGTGGCGTAGCAAACGCGATAAATATGCCGCCTGGGAAGTACGGTCGCAAGATTAAAACTCAAAGAAATTGACGGGGGCCTGCACAAGCGGTGGAGTATGTGGCTTAATTCGATGCAACGCGAAGAACCTTACCTGGCCTTGACATGTATCTAGTAGAAGGGTGAAAGCCTGACGAGGTAGCAATACCAGGATACACAGGTGCTGCATGGCTGTCGTCAGCTCGTGCC
>Otu0494
GGATTAGATACCCTGGTAGTCCACGCCCTAAACGATGTCTACTTGCTGTTGGGGGTAACCTTAGTAGCGAAGCTAACGCGAGAAGTAGACCGCCTGGGGAGTACGGTCGCAAGATTAAAACTCAAAGGAATTGACGGGGACCCGCACAAGCGGTGGATGATGTGGATTAATTCGATGCAACGCGAAAAACCTTACCTGCTCTTGACATGTACGGAATGCTGAAGAGATTCGGCAGTGCCTTCGGGAACCGTAACACAGGTGCTGCATGGCTGTCGTCAGCTCGTGCC
>Otu0495
GGATTAGATACCCTGGTAGTCCACGCCGTAAACGATGCACACTAGCAATATGGAGTATCGACCCTCTGTGTTGCGAAGCTAACGCGTTAAGTGTGCCGCCTGGGGAGTACGAGCGCAAGCTTAAAACTCAAAGGAATTGACGGGGACCCGCACAAGCAGTGGAGGATGTGGTTTAATTCGAAGCTACGCGAAGAACCTTACCGAGGCTTGACATCCCAGGAAGGCCGCCGAAAGGTGGCTGTGCCTTCGGGAACCTGGTGACAGGTGCTGCATGGCCGTCGTCAGCTCGTGCC
>Otu0496
GGATTAGATACCCTGGTAGTCCACACCGTAAACGCTGTCTACTAGCTGTTTGTGACTTTAAGTCGTGAGTAGCGAAGCTAACGCGATAAGTAGACCGCCTGGGGAGTACGGCCGCAAGGTTAAAACTCAAATGAATTGACGGGGACCCGCACAAGTAGTGGAGCATGTGGTTTAATTCGAAGATACGCGCAGAACCTTACCAACACTTGACATGTTCGTCGCGACTTTAAGAGATTAAAGTTTTCGGTTCGGCCGGACGAAACACAGGTGCTGCATGGCTGTCGTCAGCTCGTGCC
>Otu0497
GGATTAGATACCCTGGTAGTCCACGCCGTAAACGATGTCAACTAGGTGTTGGGATGGTTAATCATCTCATTGCCGCAGCTAACGCATTAAGTTGACCGCCTGGGGAGTACGGTCGCAAGATTAAAACTCAAAGGAATTGACGGGGGCCCGCACAAGCGGTGGAGTATGTGGTTTAATTCGACGCAACGCGCAGAACCTTACCTGGTCTTGACATCCCGAGAATCCTGTGGAAACACGGGAGTGCCCTTCGGGGAATTCGGTGACAGGTGCTGCATGGCTGTCGTCAGCTCGTGCC
>Otu0498
GGATTAGATACCCTGGTAGTCTACGCCGTAAACGATGGTTACTAGCTGTCCGGCCTAATTGAGGGCTGGGTGGTTAAGCGAAAGTGATAAGTAACCCACCTGGGGAGTACGTTCGCAAGAATGAAACTCAAAGGAATTGACGGGGGCCCGCACAAGCGGTGGAGCATGTGGTTTAATTCGATGATACGCGAGGAACCTTACCAGGGCTTAAATGCAGTCTGACGTACTTGGAAACAGGTATTTCTTCGGACAGATTGCAAGGTGCTGCATGGTTGTCGTCAGCTCGTGCC
>Otu0499
GGATTAGATACCCTGGTAGTCCACGCCGTAAACGATGGGTGCTAGGTGTGGGAGATAATCCACTTCTTCCGTGCCGCAGCTAACGCATTAAGCACCCCGCCTGGGGACTACGGCCGCAAGGCTAAAACTCAAAGGAATTGACGGGGGCCCGCACAAGCGGCGGAGCATGTGGCTTAATTCGAAGCAACGCGAAGAACCTTACCAGGGCTTGAAATATACCGGACCGCCACGGAAACGTGGTTTCTTTTAGTCGGTATACAGGTGGTGCATGGTTGTCGTCAGCTCGTGCC
>Otu0500
GGATTAGATACCCTGGTAGTCCACACCGTAAACGATGAACACTAGGTGTTAGGAGGTTTCCGCCTCTTAGTGCCGAAGCTAACGCATTAAGTGTTCCGCCTGGGGAGTACGACCGCAAGGTTGAAACTCAAAGGAATTGACGGGGACCCGCACAAGCGGTGGAGCATGTGGTTTAATTCGAAGCAACGCGAAGAACCTTACCAGGTCTTGACATCCTTTGAAGCTTTTAGAGATAGAAGTGTTCTCTTCGGAGACAAAGTGACAGGTGGTGCATGGTCGTCGTCAGCTCGTGCC
>Otu0501
GGATTAGATACCCTGGTAGTCCACGCCCTAAACTATGGATACTCGACATTTGCGATACACTGTAAGTGTCTGAGCGAAAGCATTAAGTATCCCACCTGGGAAGTACGATCGCAAGATTGAAACTCAAAGGAATTGGCGGGGGTCCGCACAAGCGGTGGAGCATGTGGTTTAATTCGATGATACGCGAGGAACCTTACCTGGGCTAGAATGCTGGGAGATCGTGGGTGAAAGCTCATTTTGTAGCAATACACTACCAGTAAGGTGCTGCATGGCTGTCGTCAGCTCGTGCC
>Otu0502
GGATTAGATACCCTGGTAGTCCACGCCGTAAACGATGTCTACTAGTTGTCGGGACTCTTGCAGTCTTGGTAACGCAGCTAACGCGATAAGTAGACCGCCTGGGGAGTACGGCCGCAAGGTTAAAACTCAAATGAATTGACGGGGGCCCGCACAAGCGGTGGAGCATGTGGTTTAATTCGAAGCAACGCGAAGAACCTTACCTGGCCTTGACATACTGTGAACTTTCCAGAGATGGATTGGTGCCTTCGGGAACACAGATACAGGTGCTGCATGGCTGTCGTCAGCTCGTGCC
>Otu0503
GGATTAGATACCCTGGTAGTCCACGCCGTAAACGATGATAACTAGCTGTCCGGGTTCACAGAACTTGGGTGGCGCAGCTAACGCATTAAGTTATCCGCCTGGGGAGTACGGTCGCAAGATTAAAACTCAAAGGAATTGACGGGGGCCTGCACAAGCGGTGGAGCATGTGGTTTAATTCGAAGCAACGCGCAGAACCTTACCAGCCTTTGACATCCTTCGACGGTTTCTGGAGACAGATTCCTTCCTTCGGGACGAAGTGACAGGTGCTGCATGGCTGTCGTCAGCTCGTGCC
>Otu0504
GGATTAGATACCCTGGTAGTCCACGCCGTAAACGATGACTACTAGGTGTCGGGCAGCAAAGCTGTTCGGTGCCGCAGCAAACGCAATAAGTAGTCCACCTGGGGAGTACGTTCGCAAGAATGAAACTCAAAGGAATTGACGGGGACCCGCACAAGCGGTGGAGCATGTGGTTTAATTCGAAGCAACGCGAAGAACCTTACCTGCTCTTGACATCTCCCTGACCGGCAAGTAATGTTGCCTTTCCTTCGGGACAGGGATGACAGGTGGTGCATGGTTGTCGTCAGCTCGTGCC
>Otu0505
GGATTAGATACCCTGGTAGTCCACGCCGTAAACGATGTCAACTAGCCGTTGGGAACCTTGAGTTCTTAGTGGCGCAGCTAACGCACTAAGTTGACCGCCTGGGGAGTACGGTCGCAAGATTAAAACTCAAATGAATTGACGGGGGCCCGCACAAGCGGTGGAGCATGTGGTTTAATTCGAAGCAACGCGAAGAACCTTACCTGGCCTTGACATGCTGAGAACTTTCCAGAGATGGATTGGTGCCTTCGGGAACTCAGACACAGGTGCTGCATGGCTGTCGTCAGCTCGTGCC
>Otu0506
GGATTAGATACCCTGGTAGTCCACGCCGTAAACGATGGAAGCTAGCCGTCGGGCAGTATACTGTTCGGTGGCGCAGTTAACGCATTAAGCTTCCCGCCTGGGGAGTACGGTCGCAAGATTAAAACTCAAAGGAATTGACGGGGGCCCGCACAAGCGGTGGAGCATGTGGTTTAATTCGAAGCAACGCGCAGAACCTTACCAGCCCTTGACATCCCGATCGCGGTTTCCAGAGATGGATTCCTTCAGTTAGGCTGGATCGGTGACAGGTGCTGCATGGCTGTCGTCAGCTCGTGCC
>Otu0507
GGATTAGATACCCTGGTAGTCCACGCCGTAAACGATGAGAGCTAGTTGTCAGGCAGCATGCTGTTTGGTGACGCAGCTAACGCATTAAGCTCTCCGCCTGGGGAGTACGGCCGCAAGGTTAAAACTCAAAGAAATTGACGGGGGCCCGCACAAGCGGTGGAGCATGTGGTTTAATTCGAAGCAACGCGCAGAACCTTACCTACCCTTGACATCCCGATCGCGGATTACAGAGATGTTTTCCTTCAGTTAGGCTGGATCGGTGACAGGTGCTGCATGGCTGTCGTCAGCTCGTGCC
>Otu0508
GGATTAGATACCCTGGTAGTCCATACTGTAAACGATGATTGTTAGATGTTGGAAATTTATTTTCAGTATCACAGCTAACGCGTTAAACAATCCGCCTGGGGAGTACGACCGCAAGGTTAAAACTCAAATGAATTGACGGGGACCCGCACAAGTAGTGGAGCATGTGGTTTAATTCGAAGATACGCGCAGAACCTTACCAACACTTGACATGTTCGTCGCGACTTTAAGAGATTAAAGTTTTCGGTTCGGCCGGACGAAACACAGGTGCTGCATGGCTGTCGTCAGCTCGTGCC
>Otu0509
GGATTAGATACCCTGGTAGTCCACGCCGTAAACGATGTCTACTAGCCGTTGGGAGACTTGATTTCTTAGTGGCGCAGCTAACGCACTAAGTAGACCGCCTGGGGAGTACGGCCGCAAGGTTAAAACTCAAATGAATTGACGGGGGCCCGCACAAGCGGTGGAGCATGTGGTTTAATTCGATGCAACGCGAAGAACCTTACCAGGCCTTGACATCCTCGGAACTTTCTAGAGATAGATTGGTGCCTTCGGGAACCGAGTGACAGGTGCTGCATGGCTGTCGTCAGCTCGTGCC
>Otu0510
GGATTAGATACCCTGGTAGTCCACGCCCTAAACGATGTCTACTAGTTGTCGGGTTTTAATTAACTTGGTAACGCAGCTAACGCGTGAAGTAGACCGCCTGGGGAGTACGGTCGCAAGATTAAAACTCAAAGGAATTGACGGGGACCCGCACAAGCGGTGGATGATGTGGATTAATTCGATGCAACGCGAAAAACCTTACCTACCCTTGACATGGTTGGAATCCTTGAGAGATTGAGGAGTGCCCGAAAGGGAACCAATACACAGGTGCTGCATGGCTGTCGTCAGCTCGTGCC
>Otu0511
GGATTAGATACCCTGGTAGTCCATGCCGTAAACGGTGGGCGCTAGGTGTGAGGGTCTTTTCACGACTTTCGTGCCGTAGCTAACGCATTAAGCGCCCCGCCTGGGGAGTACGGCCGCAAGGCTAAAACTCAAAGGAATTGACGGGGGCCCGCACAAGCGGCGGAGCATGTGGATTAATTCGATGCAACGCGAAGAACCTTACCTGGGCTTGACATACACTGGTTCGCTGCAGAGATGTAGTTTCCCTTTGTGGCTGGTGTACAGGTGGTGCATGGTTGTCGTCAGCTCGTGCC
>Otu0512
GGATTAGATACCCTGGTAGTCCACGCTGTAAACGATGAATACTAGATGTTGGAACACTCTTACTGTACCAGCGTCGCAGCTAACGCGTTAAGTATTCCGCCTGGGAAGTACGGTCGCAAGATTAAAACTCAAAGAAATTGGCGGGGGCCCGCACAAGCGGTGGAGTATGTGGTTTAATTCGACGCAACGCGAAGAACCTTACCTGGGCTTGACATCCTGTGCTACCTCATGAAAGTGAGGGTTTCCTTCGGGAACGCAGTGACAGGTGCTGCATGGCTGTCGTCAGCTCGTGCC
>Otu0513
GGATTAGATACCCTGGTAGTCCTAGCCGTAAACGATGGGCACTAGGTGTGGGGGGACGATCCCTCCGTGCCGCAGCTAACGCATTAAGTGCCCCGCCTGGGGAGTACGGCCGCAAGGCTAAAACTCAAAGGAATTGACGGGGGCCCGCACAAGCAGCGGAGCATGTGGCTTAATTCGAAGCAACGCGAAGAACCTTACCAGGGCTTGACATACGGGTGAAGCGGGGGAAACCCCGTGGCCGAGAGGAGCCCGTACAGGTGGTGCATGGCTGTCGTCAGCTCGTGCC
>Otu0514
GGATTAGATACCCTGGTAGTCCACGCTGTAAACGATGAGTGCTAGATATCGGGATTTTTCGGTGTCGAAGCTAACGCGTTAAGCACTCCGCCTGAGGAGTACGATCGCAAGATTAAAACTTAAAGGAATTGACGGGGGCTCGCACAAGTGGTGGAGCATGCGGTTTAATTCGATGCTACGCGAAAAACCTTACCAACCCTTGACATGGTGATTATGAGTATTAGAGATAGTACTCTTCAGTTCGGCTGGGTCACACACAGGTGTTGCATGGCTGTCGTCAGCTCGTGCC
>Otu0515
GGATTAGATACCCTGGTAGTCCACGCCCTAAACTATGTCAACTAGTTGTCGGGGAAGAAATTCCTTGGTAACGAAGCTAACGCGTGAAGTTGACCGCCTGGGGAGTACGGCCGCAAGGTTAAAACTCAAAGGAATTGACGGGGACCCGCACAAGCGGTGGATTATGTGGATTAATTCGATGCAACGCGAAAAACCTTACCTACCCTTGACATGCTAGGAAGCCCGCAGAGATGTGGGTGTGCCCGAAAGGGAACCTAGACACAGGTGCTGCATGGCTGTCGTCAGCTCGTGCC
>Otu0516
GGATTAGATACCCTGGTAGTCCTAGCCCTAAACGATGCTCATTAGGTGTGGGAGGTATCGACCCCTTCCGCGCCGTAGCTAACGCATTAAATGAGCCGCCTGGGGAGTACGGCCGCAAGGTTGAAACTCAAAGGAATTGACGGGGGCCCGCACAAGCGGTGGAGCATGTGGTTTAATTCGACGCAACGCGAAGAACCTTACCTGGGCTTGAACTACTGGTAGTAAGTCTTTGGAAACATGGACTGATCCGCAAGGAAGCCAGCAGAGGTGCTGCATGGTTGTCGTCAGCTCGTGCC
>Otu0517
GGATTAGATACCCTGGTAGTCCACGCCGTAAACGATGTGTGCTAGTTGTCGGGCATTAGCTCGGTGACGCAGCTAACGCATTAAGCACACCGCCTGGGGAGTACGGTCGCAAGATTAAAACTCAAAGGAATTGACGGGGACCCGCACAAGTAGTGGAGCATGTGGTTTAATTCGAAGCAACGCGAAGAACCTTACCCACCCTTGACATACTAGTTATGGATATTGGAGACAGTATCTTTCAGTTCGGCTGGGCTAGATACAGGTGCTGCACGGCTGTCGTCAGCTCGTGCC
>Otu0518
GGATTAGATACCCTGGTAGTCCACGCTGTAAACGATGGTCACTGATTGTTGGATTGCTTAGGCGATTCAATGGTTAAGCGAAAGTGATAAGTGACCCACCTGGGGAGTACGTTCGCAAGGATGAAACTCAAAGGAATTGACGGGGGCCCGCACAAGCGGTGGAGCATGTGGTTTAATTCGATGATACGCGAGGAACCTTACCAAAACTTAAATGTAGATTGAATATACTAGAAATAGTATAGTCTTCGGACAATTTACAAGGTGCTGCATGGTTGTCGTCAGCTCGTGCC
>Otu0519
GGATTAGATACCCTGGTAGTCCACGCCGTAAACGATGGTCACTAGCTGTCCGGACTTAGGTCTGGGTGGCCAAGCGAAAGTGATAAGTGACCCACCTGGGGAGTACGTTCGCAAGAATGAAACTCAAAGGAATTGACGGGGGCCCGCACAAGCGGTGGAGCATGTGGTTTAATTCGATGATACGCGAGGAACCTTACCAGGGCTTAAATGCATTATGACAGGGGTGGAGACACCCTTTTCTTCGGACATTTTGCAAGGTGCTGCATGGTTGTCGTCAGCTCGTGCC
>Otu0520
GGATTAGATACCCTGGTAGTCCACGCCCTAAACGATGTCTACTAGTTGTTGGGTCTTAATTGACTTAGTAACGCAGCTAACGCGTGAAGTAGACCGCCTGGGGAGTACGGTCGCAAGATTAAAACTCAAAGGAATTGACGGGGACCCGCACAAGCGGTGGATGATGTGGATTAATTCGATGCAACGCGAAAAACCTTACCTACCCTTGACATGTACAGAATGCCGAAGAGATTTGGCGGTGCTCGCAAGAGAACTGTAACACAGGTGCTGCATGGCTGTCGTCAGCTCGTGCC
>Otu0521
GGATTAGATACCCTGGTAGTCCACGCCGTAAACGATGATAACTAGCTGTCCGGGTTCATGGAACTTGGGTGGCGCAGCTAACGCATTAAGTTATCCGCCTGGGGAGTACGGTCGCAAGATTAAAACTCAAAGGAATTGACGGGGGCCTGCACAAGCGGTGGAGCATGTGGTTTAATTCGAAGCAACGCGCAGAACCTTACCAGCTTTTGACATCCTCATCGCGATTTCCAGAGATGGATTTCTTCAGTTCGGCTGGATGAGTGACAGGTGCTGCATGGCTGTCGTCAGCTCGTGCC
>Otu0522
GGATTAGATACCCTGGTAGTCCACGCCGTAAACTATGATCACTAGATGTTGGCGATATAATGTCAGCGTTCAAGAGAAATCGTTAAGTGATCCACCTGGGGAGTACGTTCGCAAGAATGAAACTCAAAGGAATTGACGGGGGCCCGCACAAGCGGTGGAGCATGTGGTTTAATTCGATGATACGCGAGGAACCTTACCAAGGCTTAAATGTAATACGACCGATTGAGAAATCAATCTTTTTTCGAACGGATTACAAGGTGCTGCATGGTTGTCGTCAGCTCGTGCC
>Otu0523
GGATTAGATACCCTGGTAGTCCACGCCCTAAACGATGTAAACTCGACATCAGCGATACACTGTTGGTGTCCAAGCGAAAGCGTTAAGTTTACCACCTGGGAAGTACGTCCGCAAGGATGAAACTCAAAGGAATTGGCGGGGGTCCGCACAAGCGGTGGAGCATGTGGTTTAATTCGATGATACGCGAGGAACCTTACCTAGGCTAGAATGTAGTTTGACCGATCCTGAAAGGGGTCTTTGTAGCAATACACAAATTACAAGGTGCTGCATGGTTGTCGTCAGCTCGTGCC
>Otu0524
GGATTAGATACCCTGGTAGTCCACACAGTAAACGATGAATACTCGCTGTTTGCGATATACAGTAAGCGGCCAAGCGAAAGCGTTAAGTATTCCACCTGGGGAGTACGCCGGCAACGGTGAAACTCAAAGGAATTGACGGGGGCCCGCACAAGCGGAGGAACATGTGGTTTAATTCGATGATACGCGAGGAACCTTACCCGGGCTTGAATTGCAACTGAATGATGTGGAGACATGTCAGCCGCAAGGCAGTTGTGAAGGTGCTGCATGGTTGTCGTCAGCTCGTGCC
>Otu0525
GGATTAGATACCCTGGTAGTCCACGCCGTAAACGATGGTCACTAGCTGTTTGGACTTCGGTCTGAGTGGCTAAGCGAAAGTGATAAGTGACCCACCTGGGGAGTACGTTCGCAAGAATGAAACTCAAAGGAATTGACGGGGGCCCGCACAAGCGGTGGAGCATGTGGTTTAATTCGATGATACGCGAGGAACCTTACCAGGGCTTAAATGTAGTATGACCGGTCTGGAAACAGACCTTCCCTTCGGGGCAGATTACAAGGTGCTGCATGGTTGTCGTCAGCTCGTGCC
>Otu0526
GGATTAGATACCCTGGTAGTCCACGCTGTAAACGATGGATGCTCGGCGTCACTCCGCTTTAGGAGTGGTGCCCAAGCTAACGCGTTAAGCATCCCACCTGGGGAGTACGACCGCAAGGTTGAAACTCAAAGGAATTGACGGGGGCCCGCACAAGCGGTGGAGCATGTGGATTAATTCGATGCAACGCGAAGAACCTTACCCAGGCTCGAACGCTAGGGGACAGGTCCTGAAAGGGACCCTTCTTCGGACTCCTAGTGAGGTGCTGCATGGCTGTCGTCAGCTCGTGCC
>Otu0527
GGATTAGATACCCTGGTAGTCCACGCCGTAAACGATGAGTACTTGGTGGTGGAGGATTCGACCCCTTCACTATCGGAGCTAACGCGTTAAGTACTCCGCCTGGGAACTACGGCCGCAAGGCTGAAACTCAAAGGAATTGACGGGGACCCGCACAAGAGGTGGAACATGTGGTTTAATTCGATGCAACGCGAAGAACCTTACCTGGGCTTGACATGTTAGTGAAAACATAATGAAAATTGTGCCTTTTTTAAGCTTGCTTAAAAACACTATCACAGGTGATGCATGGCTGTCGTCAGCTCGTGCC
>Otu0528
GGATTAGATACCCTGGTAGTCCACGCCGTAAACGGTGGGTGCTAGTTGTGGGCCACATTCCACGTGGTCTGTGACGAAGTTAACACATTAAGCACCCCGCCTGGGGAGTACGGTCGCAAGACTAAAACTCAAAGGAATTGACGGGGGCCCGCACAAGCGGCGGAGCATGCGGATTAATTCGATGCAACGCGAAGAACCTTACCAAGACTTGACATATAGTAGAAAAGCGTAGAAATACGCTCCCCGCAAGGCTGCTATACAGGTGGTGCATGGTTGTCGTCAGCTCGTGCC
>Otu0529
GGATTAGATACCCTGGTAGTCCGCACCGTAAACGTTGTATACTAGTTGTTGGTGGTTTCAACGCCATCAGTGACGTCGCTAACGCATTAAGTATACCGCCTGGGGAGTATGCTCGCAAGGGTGAAACTCAAAGAAATTGACGGGGGCCCGCACAAGCGGTGGAGCATGTGGTTTAATTCGACGATACGCGAGAAACCTTACCTGGGTTTGACATGGATTTGACTGGGGTAGAGATACCCCTTCCCGCAAGGGCAGATTCACAGGTGTTGCATGGTCGTCGTCAGCTCGTGCC
>Otu0530
GGATTAGATACCCTGGTAGTCCACGCAGTAAACGATGAATACTAATTGTTGGCGATATACAGTCAGTGATACAGCGAAAGCGTTAAGTATTCCACCTGGGGAGTACGCCGGCAACGGTGAAACTCAAAGGAATTGACGGGGGCCCGCACAAGCGGAGGAACATGTGGTTTAATTCGATGATACGCGAGGAACCTTACCCGGGCTTGAACGTAGGGAGACAGATTGGGAAACCAGTTCTCTAGCAATAGCTGCCTACGAGGTGCTGCATGGTTGTCGTCAGCTCGTGCC
>Otu0531
GGATTAGATACCCTGGTAGTCCACGCCGTAAACGATGATAACTCGCTGTTGGCGATACACAGTCAGCGGCTTAGCGAAAGCGTTAAGTTATCCACCTGGGGAGTACGCTCGCAAGAGTGAAACTCAAAGGAATTGACGGGGGCCCGCACAAGCGGAGGAACATGTGGTTTAATTCGATGATACGCGAGGAACCTTACCTGGGCTTAAATGTGCTATGACCGCTGGAGAAATTCGGCTTCCCGCAAGGGCAGAGTACAAGGTGCTGCATGGTTGTCGTCAGCTCGTGCC
>Otu0532
GGATTAGATACCCTGGTAGTCCACGCCGTAAACGATCATTACTCGATATTGGCGATATACAGTCGGTGTCCAAGCGAAAGTGATAAGTAATGCACCTGGGGAGTACGATCGCAAGGTTGAAACTCAAAGGAATTGACGGGGGCCCGCACAAGCGGTGGAGCATGTGGTTTAATTCGATGATACGCGAGGAACCTTACCAGGGCTTAAATGTAGGAGGAATAATTTGGAAACAGATTAGCCTTCGGGCTTCCTACAAGGTGCTGCATGGCTGTCGTCAGCTCGTGCC
>Otu0533
GGATTAGATACCCTGGTAGTCCACACCGTAAACGATGAATGCCAGTCGTCAGCAAGCATGCTTGTTGGTGACACACCTAACGGATTAAGCATTCCGCCTGGGGAGTACGGTCGCAAGATTAAAACTCAAAGGAATTGACGGGGGCCCGCACAAGCGGTGGAGCATGTGGTTTAATTCGAAGCAACGCGCAGAACCTTACCAACCCTTGACATCCTGTGCTACATCCAGAGATGGATGGTTCCCTTCGGGGACGCAGTGACAGGTGCTGCATGGCTGTCGTCAGCTCGTGCC
>Otu0534
GGATTAGATACCCTGGTAGTCCACGCTGTAAACGATGAGTGCTAGGCGTTGGCACGCTTGCGTGTCAGTGCCGCAGCTAACGCGTGAAGCACTCCGCCTGGGGAGTACGGTCGCAAGATTAAAACTCAAAGGAATTGACGGGGGCCCGCACAAGCGGTGGAGCATGTGGTTTAATTCGACGCAACGCGCAGAACCTTACCAGCCCTTGACATGCCGTGCTACTCACAGAGATGTGGGGTTCCAGCAATGGACGCGGACACAGGTGCTGCATGGCTGTCGTCAGCTCGTGCC
>Otu0535
GGATTAGATACCCTGGTAGTCCACGCCGTAAACGATGTCGACTAGCCGTTGGGGACCTTAGAGTCTTTAGTGGCGCAGCTAACGCACTAAGTCGACCGCCTGGGGAGTACGGCCGCAAGGTTAAAACTCAAATGAATTGACGGGGGCCCGCACAAGCGGTGGAGCATGTGGTTTAATTCGAAGCAACGCGAAGAACCTTACCAAGTCTTGACATCCTGCGAACTTTCCAGAAATGGATTGGTGCCTTCGGGAACGCAGTGACAGGTGCTGCATGGCTGTCGTCAGCTCGTGCC
>Otu0536
GGATTAGATACCCTGGTAGTCCACGCCGTAAACGATGAGTGCTAGGTGTTAGGCCCTTTCCGGGGCTTAGTGCCGCAGCTAACGCATTAAGCACTCCGCCTGGGGAGTACGACCGCAAGGTTGAAACTCAAAGGAATTGACGGGGGCCCGCACAAGCGGTGGAGCATGTGGTTTAATTCGAAGCAACGCGAAGAACCTTACCAGGTCTTGACATCCCGATGCTATTCCTAGAGATAGGAAGTTTCTTCGGAACATCGGTGACAGGTGGTGCATGGTTGTCGTCAGCTCGTGCC
>Otu0537
GGATTAGATACCCTGGTAGTCCACGCCGTAAACGATGGATGCTAGCCGTTGGTGGGTTTACCCTTCAGTGGCGCAGCTAACGCATTAAGCATCCCGCCTGGGGAGTACGGTCGCAAGATTAAAACTCAAAGGAATTGACGGGGGCCCGCACAAGCGGTGGAGCATGTGGTTCAATTCGAAGCAACGCGCAGAACCTTACCAGCCTTTGACATCCCGGTCGCGAGCACCAGAGATGGAGCTCTTCAGTTCGGCTGGACCGGAGACAGGTGCTGCATGGCTGTCGTCAGCTCGTGCC
>Otu0538
GGATTAGATACCCTGGTAGTCCACGCTGTAAACGATGAGCACTCGATGTGCGAGGTATCCACTCCTCGCGTGTCACAGCTAACGCATTAAGTGCTCCGCCTGGGGACTACGGTCGCAAGACTAAAACTCAAAGGAATTGACGGGGGCCCGCACAAGCGGTGGAGGATGTGGTTTAATTCGACGCAACGCGAAGAACCTTACCTGGGCTTGACATCCCGTGACCGCTCCAGAGATGGAGTTTTCCTTTCGGGGACACGGAGACAGGTGCTGCATGGCTGTCGTCAGCTCGTGCC
>Otu0539
GGATTAGATACCCTGGTAGTCCACGCCCTAAACGATGTCGACTGGTTGTTGGGGGTTTGACACTCTCAGTAACGAAGCTAACGCGTGAAGTCGACCGCCTGGGGAGTACGGCCGCAAGGTTAAAACTCAAAGGAATTGACGGGGACCCGCACAAGCGGTGGATTATGTGGATTAATTCGATGCAACGCGAAAAACCTTACCTACCCTTGACATGTCCGAGAGCCCGCAGAGATGTGGGTGTGCTCGAAAGAGAATCGGAACACAGGTGCTGCATGGCTGTCGTCAGCTCGTGCC
>Otu0540
GGATTAGATACCCTGGTAGTCCGCACCGTAAACGATGTACACTAGGTGTCGGGGCATGAGTCTCGGTGCCAAAGCTAACGTAATAAGTGTACCGCCTGGGAAGTATGCCCGCAAGGGTGAAACTCAAAGGAATTGACGGGGGCCCGCACAAGCGGTGGAGCATGTGGTTTAATTCGATGATACGCGAGGAACCTTACCTGGGTTTGACATCTAGTGGAATGGTATAGAGATATATCAGCGTAGCAATACGCCGCTAGACAGGTGCTGCATGGCTGTCGTCAGCTCGTGCC
>Otu0541
GGATTAGATACCCTGGTAGTCCACGCCGTAAACGATGAATACTAGGTGTCGGGGAGCATGGCTCTTCGGTGCCGTCGCAAACGCAGTAAGTATTCCACCTGGGGAGTACGTTCGCAAGAATGAAACTCAAAGGAATTGACGGGGACCCGCACAAGCGGTGGAGCATGTGGTTTAATTCGAAGCAACGCGAAGAACCTTACCAAATCTTGACATCCCTCTGACCGGTCTTTAATCGGACCTTCTCTTCGGAGCAGAGGTGACAGGTGGTGCATGGTTGTCGTCAGCTCGTGCC
>Otu0542
GGATTAGATACCCTGGTAGTCCACGCCGTAAACGATGATAACTAGATGTAGGAGGTATTGACCCCTTCTGTATCGCAGCTAACGCATTAAGTTATCCGCCTGGGGAGTACGGTCGCAAGATTAAAACTCAAAGAAATTGACGGGGGCCCGCACAAGCGGTGGAGTATGTGGTTTAATTCGACGCAACACGAAGAACCTTACCTGGGTTAGAAATCAACTAGACGGTTTCCAGAGATGGATTCCTTCCCTCACGGGACTGGTTGACAGGTGCTGCATGGCTGTCGTCAGCTCGTGCC
>Otu0543
GGATTAGATACCCTGGTAGTCCACGCAGTAAACGATGAGTACTAGCTTTTGGATTCGGTGTTAAGGATTTAGAAGCGAAGCTAACGCATTAAGTACTCCGCCTGGGGATTACGGCCGCAAGGCTAAAACTCAAAGGAATTGACGGGGACCCGCACAAGCGGTGGAGCATGTGGTTTAATTCGATGCAACGCGAAGAACCTTACCTACCCTTGACATACCAAGAATCCTGCAGAGATGCGGGAGTGCCTTCGGGAATTTGGATACAGGTGCTGCATGGCTGTCGTCAGCTCGTGCC
>Otu0544
GGATTAGATACCCTGGTAGTCCACGCCGTAAACGATGAGTGCTAAGTGTTAGGGGGTTTCCGCCCCTTAGTGCTGCAGCTAACGCATTAAGCACTCCGCCTGGGGAGTACGGCCGCAAGGTTGAAACTCAAAGGAATTGACGGGGACCCGCACAAGCGGTGGAGCATGTGGTTTAATTCGAAGCAACGCGAAGAACCTTACCAAATCTTGACATCCTCTGACCACCCTGGAGACAGGGTTTCCCTTCGGGGCAGAGTGACAGGTGGTGCATGGTTGTCGTCAGCTCGTGCC
>Otu0545
GGATTAGATACCCTGGTAGTCCATGCCGTAAACGATGTGTGTTAGACGTTGGAAATTTATTTTCAGTGTCGCAGCGAAAGCGATAAACACACCGCCTGGGGAGTACGACCGCAAGGTTAAAACTCAAATGAATTGACGGGGACCCGCACAAGTAGTGGAGCATGTGGTTTAATTCGAAGCAACGCGCAGAACCTTACCAGCCCTTGACATGTGGAGTTTGGTTATCAGAGATGATTTCCTTCAGTTCGGCTGGCTCCAACACAGGTGCTGCATGGCTGTCGTCAGCTCGTGCC
>Otu0546
GGATTAGATACCCTGGTAGTCCACGCCCTAAACGATGTCTACTGGTTGTTGGGTATATATAAATACTTAGTAACGAAGCTAACGCGTGAAGTAGACCGCCTGGGGAGTACGGTCGCAAGATTAAAACTCAAAGAAATTGACGGGGACCCGCACAAGCGGTGGATGATGTGGATTAATTCGATGCAACGCGAAAAACCTTACCTACCCTTGACATGTCAAGAATTTCGCAGAGATGTGGAAGTACTCGCAAGAGAACTTGAACACAGGTGCTGCATGGCTGTCGTCAGCTCGTGCC
>Otu0547
GGATTAGATACCCTGGTAGTCCACACTGTAAACGATGATTACTCGATGTTGGCGATACACAGCCAGCGTCTTAGCAAAAGCGATAAGTAATCCACCTGGGGAGTACGCCGGCAACGGTGAAACTCAAAGGAATTGACGGGGGTCCGCACAAGCGGTGGAGCATGTGGTTTAATTCGATGATACGCGAGGAACCTTACCTGGGCTAGAATGCCCTTGACACTTCCAGAGATGGGAGGTTCCGCAAGGACAAGGAGCAAGGTGCTGCATGGCTGTCGTCAGCTCGTGCC
>Otu0548
GGATTAGATACCCTGGTAGTCCACGCCCTAAACGATGTCAACTAGTTGTTGGTAGAGTAAAATATATGAGTAACGCAGCTAACGCGTGAAGTTGACCGCCTGGGGAGTACGATCGCAAGATTAAAACTCAAATGAATTGACGGGGGCCCGCACAAGCGGTGGATTATGTGGATTAATTCGATGCAACGCGAAAAACCTTACCTGGCCTTGACATGTACGGAACTTTCCAGAGATGGATTGGTGCTCGAAAGAGAACCGTAACACAGGTGCTGCATGGCTGTCGTCAGCTCGTGCC
>Otu0549
GGATTAGATACCCTGGTAGTCCTTGCCGTAAACGATGTGGATTAGGTATCAGGGGTGTTGATCCCTCTGGCGCCGACGCTAACGCATTAAATCCACCACCTGGGGAGTACGGTCGCAAGACTGAAACTCAAAGAAATTGACGGGGACCCGCACAAGCGGTGGAGCATGTGGTTTAATTCGAGGCTACGCGAAGAACCTTACCCAGGCTTGACATGTAGTTGAATAACTGTGAAAGCAGTTAGGCCCGCAAGGGACAATTACACAGGTGCTGCATGGCTGTCGTCAGCTCGTGCC
>Otu0550
GGATTAGATACCCTGGTAGTCCACACCGTAAACGATGAATGCCAGACGTCAGGCTGCTTGCAGCTTGGTGTCACACCTAACGGATTAAGCATTCCGCCTGGGGAGTACGGTCGCAAGATTAAAACTCAAAGGAATTGACGGGGGCCCGCACAAGCGGTGGAGCATGTGGTTTAATTCGAAGCAACGCGCAGAACCTTACCAACCCTTGACATCCTGATCGCGGTTACCAGAGATGGTTTCCTTCAGTTCGGCTGGATCAGTGACAGGTGCTGCATGGCTGTCGTCAGCTCGTGCC
>Otu0551
GGATTAGATACCCTGGTAGTCCACGCAGTAAACGATGAATACTAGCTGTATGCGATATACTGTATGTGGCAAAGCGAAAGCGTTAAGTATTCCACCTGGGGAGTACGTTCGCAAGAATGAAACTCAAAGGAATTGACGGGGGCCCGCACAAGCGGAGGAACATGTGGTTTAATTCGATGATACGCGAGGAACCTTACCCGGGCTTGAAATGCATCTGACCGACGAGGAAACTTGTCTTCTAGCAATAGCAGATGTGTAGGTGCTGCATGGTTGTCGTCAGCTCGTGCC
>Otu0552
GGATTAGATACCCTGGTAGTCCACGCCCTAAACGATGTTTACTTGCTGTTTGCCCTTCGGGGTGAGTGGCGAAGCGAAAGCGATAAGTAAACCACCTGGGGAGTACGCCCGCAAGGGTGAAACTCAAAGGAATTGACGGGGGTCCGCACAAGCGGTGGAGCATGTGGTTTAATTCGATGATACGCGAGGAACCTTACCTAGGTTAGAATGTGAGAGACCGGTGGTGAAAGCCATTTTCCCCGCAAGGGGCTCGAAACAAGGTGCTGCATGGCTGTCGTCAGCTCGTGCC
>Otu0553
GGATTAGATACCCTGGTAGTCCACACCGTAAACGATGAATGCCAGACGTCGGGATGCTTGCATCTCGGTGTCACACCTAACGGATTAAGCATTCCGCCTGGGGAGTACGGTCGCAAGATTAAAACTCAAAGGAATTGACGGGGGCCCGCACAAGCGGTGGAGCATGTGGTTTAATTCGAAGCAACGCGCAGAACCTTACCAACCCTTGACATCCTGATCGCGGTTACCGGAGACGGTTTCCTTCAGTTCGGCTGGATCAGTGACAGGTGCTGCATGGCTGTCGTCAGCTCGTGCT
>Otu0554
GGATTAGATACCCTGGTAGTCCACGCCGTAAACGATGAATACTAGTTATTGGGGGTATTGACTCCCTCAGTGACGCAGCTAACGCATTAAGTATTCCGCCTGGGGAGTACGGTCGCAAGACTAAAACTCAAACAAATTGACGGGGGCCCGCACAAGCGGTGGATTATGTGGTTTAATTCGAAGCAACGCGCAGAACCTTACCTAGGCTTGAACTCCTACGAATCCGGCGTAATGGCTGGAGTGTCCGCAAGGAAATGTAGTGAGAGGTGCTGCATGGCTGTCGTCAGCTCGTGCC
>Otu0555
GGATTAGATACCCTGGTAGTCCACGCCGTAAACGATGAATGCCAGTCGTCGGGCAGCATGCTGTTCGGTGACGCAGTTAACGCATTAAGCATTCCGCCTGGGGAGTACGGTCGCAAGATTAAAACTCAAAGGAATTGACGGGGGCCCGCACAAGCGGTGGAGCATGTGGTTTAATTCGAAGCAACGCGCAGAACCTTACCATCCCTTGACATCCTGATCGCGGTTACTTGAGAGAGTTTCCTTCAGTTCGGCTGGATCAGTGACAGGTGCTGCATGGCTGTCGTCAGCTCGTGCC
>Otu0556
GGATTAGATACCCTGGTAGTCCACACCGTAAACGTTGGGCGCTAGGTGTGGGATCCATTCCACGGGTTCCGTGCCGCAGCTAACGCATTAAGCGCCCCGCCTGGGGAGTACGGCCGCAAGGCTAAAACTCAAAGGAATTGACGGGGGCCCGCACAAGCGGCGGAGCATGCGGATTAATTCGATGCAACGCGAAGAACCTTACCTGGGTTTGACATATGCCGGAAAGCGCCAGAGATGGTGCCCCTTTTTGTCGGTATACAGGTGGTGCATGGCTGTCGTCAGCTCGTGCC
>Otu0557
GGATTAGATACCCTGGTAGTCCACGCTGTAAACGATGAGTACTAGCTGTTGGAGTCGGTGTAAAGGCTTTAGTGGCGTAGCTAACGCGATAAGTACTCCGCCTGGGGACTACGGCCGCAAGGCTAAAACTCAAAGGAATTGACGGGGACCCGCACAAGCGGTGGAGCATGTGGTTTAATTCGATGCAACGCGAAGAACCTTACCTGGTCTTGACATCCACAGAATTTTCCAGAGATGGATTAGTGACTTCGGTAACTGTGTGACAGGTGCTGCACGGCTGTCGTCAGCTCGTGCC
>Otu0558
GGATTAGATACCCTGGTAGTCCACGCCCTAAACGATGTCAACTGGTTGTTGGGAGGGTTTCTTCTCAGTAACGAAGCTAACGCGTGAAGTTGACCGCCTGGGGAGTACGGCCGCAAGGTTGAAACTCAAAGGAATTGACGGGGACCCGCACAAGCGGTGGATGATGTGGTTTAATTCGATGCAACGCGAAAAACCTTACCTACCCTTGACATGCCAGGAACTTGCCAGAGATGGCTCGGTGCTCGAAAGAGAACCTGGACACAGGTGCTGCATGGCCGTCGTCAGCTCGTGCC
>Otu0559
GGATTAGATACCCTGGTAGTCCACGCCATAAACGATGAGGACTAGACGTTGGGGGCTATAAGCTTTCAGTGTCGCAGCTAACGCGCTAAGTCCTCCGCCTGGGGAGTACGGCCGCAAGGTTGAAACTCAAAGGAATTGACGGGGACCCGCACAAGCGGTGGAGCATGTGGTTTAATTCGATGCAACGCGAAGAACCTTACCTGGCCTTGACATCTACGGAAGACTGAAGAGATTCGGTTGTGCCGCAAGGAACCGTAAGACAGGTGCTGCATGGCTGTCGTCAGCTCGTGCC
>Otu0560
GGATTAGATACCCTGGTAGTCCACGCCCTAAACTATGGATACTCGACATATGCGATACACTGTATGTGTCTGAGCGAAAGCATTAAGTATCCCACCTGGGAAGTACGTCCGCAAGGATGAAACTCAAAGGAATTGGCGGGGGTCCGCACAAGCGGTGGAGCATGTGGTTTAATTCGATGATACGCGAGGAACCTTACCTGGGCTAGAATGCTGGGAGACCGTGGGTGAAAGCTCACTTTGTAGCAATACACTGCCAGTAAGGTGCTGCATGGCTGTCGTCAGCTCGTGCC
>Otu0561
GGATTAGATACCCTGGTAGTCCACGCCGTAAACGATGTCAACTAGGTGTTGGGATGGGTAATCATCTCATTGCCGGAGCTAACGCATTAAGTTGACCGCCTGGGGAGTACGGTCGCAAGATTAAAACTCAAAGGAATTGACGGGGGCCCGCACAAGCGGTGGAGTATGTGGTTTAATTCGACGCAACGCGCAGAACCTTACCTGGTCTTGACATCCCGAGAATCTTTGTGAAAGCAGAGAGTGCCTCTTTTGAGGAATTCGGTGACAGGTGCTGCATGGCTGTCGTCAGCTCGTGCC
>Otu0562
GGATTAGATACCCTGGTAGTCCACGCTGTAAACGATGTCTACTAGCCGTTGGGGTACTTGAGACCTTAGTGGCGCAGCTAACGCACTAAGTAGACCGCCTGGGGAGTACGGCCGCAAGGTTAAAACTCAAATGAATTGACGGGGGCCCGCACAAGCGGTGGAGCATGTGGTTTAATTCGATGCAACGCGAAGAACCTTACCAGGTCTTGACATCCTCAGAACTTTCCAGAGATGGATTGGTGCCTTCGGGAACTGAGTGACAGGTGCTGCATGGCTGTCGTCAGCTCGTGCC
>Otu0563
GGATTAGATACCCTGGTAGTCCACGCCCTAAACGATGAATACTCGCTGTTAGCGATACACAGTTAGCGGCTAAGCGAAAGCGTTAAGTATTCCACCTGGGGAGTACGGTCGCAAGATTGAAACTCAAAGGAATTGACGGGGGCCCGCACAAGCGGAGGAGCATGTGGTTTAATTCGATGATACGCGAGGAACCTTACCCGGGCTTGAAAGTTAGTGAATGGGCTAGAGATAACCCAGTCCGCAAGGACACGAAACTAGGTGCTGCATGGCTGTCGTCAGCTCGTGCC
>Otu0564
GGATTAGATACCCTGGTAGTCCACGCCGTAAACGTTGGGCACTAGGTGTGGGGGGCTGTCAACGCCCTCCGTGCCGTAGCTAACGCATTAAGTGCCCCGCCTGGGGAGTACGGCCGCAAGGCTAAAACTCAAAGGAATTGACGGGGGCCCGCACAAGCGGCGGAGCATGTTGCTTAATTCGATGCAACGCGAAGAACCTTACCTGGGTTTGACATGTAGGGAAAAGCCATAGAGATATGGTGTCCTTCGGGGCCCTACACAGGTGGTGCATGGCTGTCGTCAGCTCGTGCC
>Otu0565
GGATTAGATACCCTGGTAGTCCACGCCGTAAACGATGAGAGCTAGTCGTCGGAAGGCATGCTTTTCGGTGACGCAGTTAACGCGTTAAGCTCTCCGCCTGGGGAGTACGATCGCAAGATTAAAACTCAAAGGAATTGACGGGGGCCCGCACAAGCGGTGGAGCATGTGGTTTAATTCGAAGCAACGCGCAGAACCTTACCATCCCTTGACATCCCTGTCGCGGATCCAGAGATGGATCTTTCAGTTAGGCTGGACAGGTGACAGGTGCTGCATGGCTGTCGTCAGCTCGTGCC
>Otu0566
GGATTAGATACCCTGGTAGTCCATACTGTAAACGATGATTGTTAGATGTTGGAAATTTATTTTCAGTATCACAGCTAACGCGTTAAACAATCCGCCTGGGGAGTACGACCGCAAGGTTAAAACTCAAATGAATTGACGGGGACCCGCACAAGCGGTGGAGCATGTGGTTTAATTCGAAGCTACGCGCAGAACCTTACCAACACTTGACATGTCTGTCGCGGATTCCAGAGATGGATTCCTTCGGTTCGGCCGGACAGAACACAGGTGCTGCATGGCTGTCGTCAGCTCGTGCC
>Otu0567
GGATTAGATACCCTGGTAGTCCACGCCCTAAACGATGTCGACTAGGTGTTGGGGAAGGAGACTTCCTTAGTACCGCAGCTAACGCGTGAAGTCGACCGCCTGGGGAGTACGGTCGCAAGATTAAAACTCAAAGGAATTGACGGGGACCCGCACAAGCGGTGGATGATGTGGATTAATTCGATGCAACGCGAAAAACCTTACCTACCCTTGACATGTCAGGAAGTCCGCTGAGAGGTGGATGTGCCCGAAAGGGAACCTGAACACAGGTGCTGCATGGCTGTCGTCAGCTCGTGCC
>Otu0568
GGATTAGATACCCTGGTAGTCCACGCCCTAAACGATGTCAACTGGTTGTTGGGGGATTTATTCTCTTAGTAACGAAGCTAACGCGTGAAGTTGACCGCCTGGGGAGTACGGTCGCAAGATTAAAACTCAAAGGAATTGACGGGGGCCCGCACAAGCGGTGGATGATGTGGATTAATTCGATGCAACGCGAAAAACCTTACCTACGCTTGACATGTCCGAGATCCCGAAGAGATTTGGGAGTGCTCGAAAGAGAATCGGAACACAGGTGCTGCATGGCTGTCGTCAGCTCGTGCC
>Otu0569
GGATTAGATACCCTGGTAGTCCACGCTGTAAACGATGGATGCTAGCCGTTGGCGAGCTTGCTCGTCAGTGGCGCAGCTAACGCTTTAAGCATCCCGCCTGGGGAGTACGGTCGCAAGATTAAAACTCAAAGGAATTGACGGGGGCCCGCACAAGCGGTGGAGCATGTGGTTCAATTCGAAGCAACGCGAAGAACCTTACCAGCCCTTGACATCCCGGTCGCGGAGAGCAGAGACGCACTCCTTCAGTTCGGCTGGACCGGAGACAGGTGCTGCATGGCTGTCGTCAGCTCGTGCC
>Otu0570
GGATTAGATACCCTGGTAGTCCACGCCGTAAACGATGAATACTAGGTGTAGGGGTTGTCATGACCTCTGTGCCGCCGCTAACGCATTAAGTATTCCGCCTGGGGAGTACGGTCGCAAGATTAAAACTCAAAGGAATTGACGGGGGCCCGCACAAGCAGCGGAGCATGTGGTTTAATTCGAAGCAACGCGAAGAACCTTACCTAGACTTGACATCTCCTGAATTACCTTTAATCGGGGAAGTCCCTTCGGGGACAGGAAGACAGGTGGTGCATGGTTGTCGTCAGCTCGTGCC
>Otu0571
GGATTAGATACCCTGGTAGTCCACGCCGTAAACGATGGTCACTAGCTGTTTGGACTTCGGTCTGAGTGGCTAAGCGAAAGTGATAAGTGACCCACCTGGGGAGTACGTTCGCAAGAATGAAACTCAAAGGAATTGACGGGGGCCCGCACAAGCGGTGGAGCATGTGGTTTAATTCGATGATACGCGAGGAACCTTACCAGGGTTTAAATGCAGAACGACAGGGGTGGAAACACCCCCTTCTTCGGACGGACTGCAAGGTGCTGCATGGTTGTCGTCAGCTCGTGCC
>Otu0572
GGATTAGATACCCTGGTAGTCCACGCCGTAAACGATGAATGCCAGACGTCGGGAGGCTTGCCTCTCGGTGTCACACCTAACGGATTAAGCATTCCGCCTGGGGAGTACGGTCGCAAGATTAAAACTCAAAGGAATTGACGGGGGCCCGCACAAGCGGTGGAGCATGTGGTTTAATTCGACGCAACGCGCAGAACCTTACCAACCCTTGACATCCCTGTCGCGGTTACCGGAGACGGTTTCCTTCAGTTCGGCTGGACAGGTGACAGGTGCTGCATGGCTGTCGTCAGCTCGTGCC
>Otu0573
GGATTAGATACCCTGGTAGTCCACGCCCTAAACGATGATAACTCGATGTTGGCGATACACTGTCAGCGTCCAAGCGAAAGCATTAAGTTATCCACCTGGGGAGTACGACCGCAAGGTTGAAACTCAAAGGAATTGACGGGGGCCCGCACAAGCGGAGGAGCATGTGGTTTAATTCGATGATACGCGAGGAACCTTACCAGGGCTTGAAAGTTAGTGAATGTCGTAGAAATATGACAGCAAGCAATTGCACGAAACTAGGTGCTGCATGGCTGTCGTCAGCTCGTGCC
>Otu0574
GGATTAGATACCCTGGTAGTCCTAGCCCTAAACGATGCTCATTAGATGTGGGAGGTATCGACCCCTTCCGCGTCGCAGCTAACGCATTAAATGAGCCGCCTGGGGAGTACGGCCGCAAGGTTGAAACTCAAAGGAATTGACGGGGGCCCGCACAAGCGGTGGAACATGTGGTTTAATTCGACGCAACGCGAAGAACCTTACCCGGGCTTGAACTACGGATGGTAAGTCCCTAGAAACAGGGGCTGACCCGCAAGGGAGTCCGCAGAGGTGCTGCATGGTTGTCGTCAGCTCGTGCC
>Otu0575
GGATTAGATACCCTGGTAGTCCACGCCGTAAACGATGTGTGCTAGCCGTTTGTGATTTATCGCAAGTGGTGCAGCTAACGCGTTAAGCACACCGCCTGGGGAGTACGATCGCAAGATTAAAACTCAAAGGAATTGACGGGGGCCCGCACAAGCGGTGGAGCATGTGGTTTAATTCGACGCAACGCGAAGAACCTTACCAGGTCTTGACATCCTGATTATGGTCGTTAGAAATAACTTCCTTCAGTTCGGCTGGATCAGTGACAGGTGCTGCATGGCTGTCGTCAGCTCGTGCC
>Otu0576
GGATTAGATACCCTGGTAGTCCACGCCCTAAACGATGCTCACTAGGTGTTGGGGAAGCGATTCCTTGGTACCGAAGCTAACGCGTGAAGTGAGCCGCCTGGGGAGTACGGCCGCAAGGTTAAAACTCAAAGGAATTGACGGGGACCCGCACAAGCGGTGGATGATGTGGATTAATTCGATGCAACGCGAACAACCTTACCTACCCTTGACATGTCTGGAAGGCTTCCGAGAGGAGGCTGTGCCTGAAAGGGAACCGGAACACAGGTGCTGCATGGCTGTCGTCAGCTCGTGCC
>Otu0577
GGATTAGATACCCTGGTAGTCCACGCCGTAAACGATGTCTACTCGGAGTTTGGTGCCTTGAGCACTGGGCTCTCAAGCTAACGCATTAAGTAGACCGCCTGGGGAGTACGGCCGCAAGGTTAAAACTCAAATGAATTGACGGGGGCCCGCACAAGCGGTGGAGCATGTGGTTTAATTCGATGCAACGCGAAGAACCTTACCTACTCTTGACATCCAGAGAATTCGCTAGAGATAGCTTAGTGCCTTCGGGAACTCTGAGACAGGTGCTGCATGGCTGTCGTCAGCTCGTGCC
>Otu0578
GGATTAGATACCCTGGTAGTCCATGCTGTAAACGATGAGAACTAGACGTTGGGAGGATATAACCTCTTAGTGTTGAAGTTAACGCATTAAGTTCTCCGCCTGGGGAGTACGCCGGCAACGGTAAAACTCAAAGGAATTGACGGGGGCCCGCACAAGCGGTGGAGCATGTGGTTTAATTCGATGCAACGCGAAGAACCTTACCAGCCCTTGACATCCTGGGAACTTGGTAGAAATACCTTGGTGCCTTCGGGAACCCAGTGACAGGTGCTGCATGGCTGTCGTCAGCTCGTGCC
>Otu0579
GGATTAGATACCCTGGTAGTCCACGCCGTAAACGATGAGTGCTAGATGTTTCTGGTATTGACCCCGGAGGTGTCGTAGCTAACGCGTTAAGCACTCCGCCTGGGGAGTACGGCCGCAAGGCTAAAACTCAAAGGAATTGACGGGGGCCCGCACAAGCGGTGGAGCATGTGGTTCAATTCGACGCAACGCGAAGAACCTTACCTGGGTTGGAACCCTCCAGAAGTCCGCAGAGACGTGGATGTGCTCGCAAGAGAACTGGATGTCCAGGTGCTGCATGGCTGTCGTCAGCTCGTGCC
>Otu0580
GGATTAGATACCCTGGTAGTCCACGCCGTAAACGATGAGTGCTAAGTGTTGGTCTCATAAGAGATCAGTGCTGCAGCTAACGCATTAAGCACTCCGCCTGGGGAGTACGACCGCAAGGTTGAAACTCAAAGGAATTGACGGGGACCCGCACAAGCGGTGGAGCATGTGGTTTAATTCGAAGCAACGCGAAGAACCTTACCAAGTCTTGACATACTGTGAGGACACAAGAGATTGTGTTGTTCTGACCTTTGGTTAGACACAGATACAGGTGGTGCATGGTTGTCGTCAGCTCGTGCC
>Otu0581
GGATTAGATACCCTGGTAGTCCACGCTGTAAACGATGGATACTAGGTGTGGGAGGTATCGACCCCTTCCGTGCCGCAGTAAACGCAATAAGTATCCCGCCTGGGGAGTACGGCCGCAAGGCTGAAACTCAAAGGAATTGACGGGGGCCCGCACAAGCAGCGGAGCATGTGGTTTAATTCGAAGCAACGCGAAGAACCTTACCAGAGCTTGACATCTTCCTGCATAGTCCGTAATGGGACGAAATCCTTCGGGACAGGAAGACAGGTGGTGCATGGTTGTCGTCAGCTCGTGCC
>Otu0582
GGATTAGATACCCTGGTAGTCCACGCCGTAAACGATGATTACTAGTTGTTGGGGTTTAAGCCTCAGTGACCAAGGGAAACCGATAAGTAATCCACCTGGGGAGTACGCCGGCAACGGTGAAACTCAAAGGAATTGACGGGGGTCCGCACAAGCGGTGGAGCATGTGGTTTAATTCGATGATACGCGAGGAACCTTACCTAGGCTAGAATGTGAGCGAATGTATCAGAGATGGTACAGTCAGCAATGACGCGAAACAAGGTGCTGCATGGCCGTCGTCAGCTCGTGCC
>Otu0583
GGATTAGATACCCTGGTAGTCCACGCAGTAAACGATGAATACTAGCTGTATGCGATATACTGTATGTGGCAAAGCGAAAGCGTTAAGTATTCCACCTGGGGAGTACGTTCGCAAGAATGAAACTCAAAGGAATTGACGGGGGCCCGCACAAGCGGAGGAACATGTGGTTTAATTCGATGATACGCGAGGAACCTTACCCGGGCTTGAAATGCAGAGGAATGACGAGGAAACTTGTCCGCCAGCAATGGTCTCTGTGTAGGTGCTGCATGGTTGTCGTCAGCTCGTGCC
>Otu0584
GGATTAGATACCCTGGTAGTCCACGCCCTAAACGATGTCAACTGGTTGTTGGACGGCTTGCTGTTCAGTAACGAAGCTAACGCGTGAAGTTGACCGCCTGGGGAGTACGGCCGCAAGGTTGAAACTCAAAGGAATTGACGGGGACCCGCACAAGCGGTGGATGATGTGGTTTAATTCGATGCAACGCGAAAAACCTTACCTACCCTTGACATGCTAGGAATCTTGCAGAGATGTGAGAGTGCTCGAAAGAGAACCTAGACACAGGTGCTGCATGGCCGTCGTCAGCTCGTGCC
>Otu0585
GGATTAGATACCCTGGTAGTCCATGCCGTAAACGTTGGGCACTAGGTGTGGGGGACATTCCACGTTTTCCGCGCCGTAGCTAACGCATTAAGTGCCCCGCCTGGGGAGTACGGCCGCAAGGCTAAAACTCAAAGGAATTGACGGGGGCCCGCACAAGCGGCGGAGCATGCGGATTAATTCGATGCAACGCGAAGAACCTTACCAAGGCTTGACATGGACTAGATCGCCGCAGAGATGTGGTTTCCCTTCGGGGCTGGTTCACAGGTGGTGCATGGTTGTCGTCAGCTCGTGCC
>Otu0586
GGATTAGATACCCTGGTAGTCCACGCCCTAAACTATGATCACTAACTGTTGGCGATATACTGTCAGCGGTTGAGCGAAAGCATTAAGTGATCCACCTGGGGAGTACGACCGCAAGGTTGAAACTCAAAGGAATTGACGGGGGCCCGCACAAGCGGAGGAGCATGTGGTTTAATTCGATGATACGCGAGGAACCTTACCTGGGCTTGAAAGTTAGTGAAGCAAACAGAAACGTTTGCGTCCGCAAGGACACGAAACTAGGTGCTGCATGGCTGTCGTCAGCTCGTGCC
>Otu0587
GGATTAGATACCCTGGTAGTCCACGCCCTAAACGATGAATACTCGATGTTAGCGATATACAGTTAGCGTCAAAGCGAAAGCGTTAAGTATTCCACCTGGGGAGTACGCCCGCAAGGGTGAAACTCAAAGGAATTGACGGGGGCCCGCACAAGCGGAGGAGCATGTGGTTTAATTCGATGATACGCGAGGAACCTTACCCGGGCTTGAAAGTTAGTGAATTGAGCAGAGACGCTCAAGTCCTTCGGGACACGAAACTAGGTGCTGCATGGCTGTCGTCAGCTCGTGCC
>Otu0588
GGATTAGATACCCTGGTAGTCCACGCCGTAAACGATGGTCACTAGCTGTTTGGACTTCGGTCTGAGTGGCTAAGCGAAAGTGATAAGTGACCCACCTGGGGAGTACGTTCGCAAGAATGAAACTCAAAGGAATTGACGGGGGCCCGCACAAGCGGTGGAGCATGTGGTTTAATTCGATGATACGCGAGGAACCTTACCAGGGCTTAAATGTAGAGTGACAGGTTTAGAAATAAACTTTTCTTCGGACACTTTACAAGGTGCTGCATGGTTGTCGTCAGCTCGTGCC
>Otu0589
GGATTAGATACCCTGGTAGTCCACGCCATAAACGATGAGGACTAGACGTTGGAGGGTTAAGCCTTTCAGTGTCGTAGCTAACGCGCTAAGTCCTCCGCCTGGGGAGTACGGCCGCAAGGTTGAAACTCAAAGGAATTGACGGGGACCCGCACAAGCGGTGGAGCATGTGGTTTAATTCGATGCAACGCGAAGAACCTTACCTGGTCTTGACATCCATGGAATCCCGCAGAGATGTGGGAGTGCCGTAAGGAACCATGAGACAGGTGCTGCATGGCTGTCGTCAGCTCGTGCC
>Otu0590
GGATTAGATACCCTGGTAGTCCACGCCGTAAACGATGAATACTAGGTGTCAGGGAGCACAGCTCTTTGGTGCCGCCGCAAACGCATTAAGTATTCCACCTGGGGAGTACGTTCGCAAGAATGAAACTCAAAGGAATTGACGGGGACCCGCACAAGCGGTGGAGCATGTGGTTTAATTCGAAGCAACGCGAAGAACCTTACCAAATCTTGACATCCCTCTGACCGGGACTTAACCGTCCCTTTCCTTCGGGACAGGGGAGACAGGTGGTGCATGGTTGTCGTCAGCTCGTGCC
>Otu0591
GGATTAGATACCCTGGTAGTCCACGCCGTAAACGATGAGTGCTAGGTGTCACGGGCTTTGACCCTCGTGGTGCCGTAGCTAACGCAATAAGCACTCCGCCTGGGGAGTACGGCCGCAAGGCTAAAACTCAAAGGAATTGACGGGGGCCCGCACAAGCGGTGGAGCATGTGGTTTAATTCGACGCGACGCGCAGAACCTTACCTGGGCTAGAAAACACAGGAACCCGGGTGAAAACTCGGGGTGCTCTTCGGAGAATCTGTGGTTAGGTGTTGCATGGCTGTCGTCAGCTCGTGCC
>Otu0592
GGATTAGATACCCTGGTAGTCCACGCCGTAAACTATGGATGCTAGCCGTCAGACAGCTTGCTGTTTGGTGGCGCAGCTAACGCATTAAGCATCCCGCCTGGGGAGTACGGCCGCAAGGTTAAAACTCAAAGGAATTGACGGGGGCCCGCACAAGCGGTGGAGCATGTGGTTTAATTCGACGCAACGCGAAGAACCTTACCAGCTCTTGACATTTACTGATCGTTTCCAGAGATGGATTCATCCCAGCAATGGGCAGTAGGACAGGTGCTGCATGGCTGTCGTCAGCTCGTGCC
>Otu0593
GGATTAGATACCCTGGTAGTCCACGCCGTAAACGGTGGGTACTAGGTGTGGGTTTCCTTCCTTGGGATCCGTGCCGTAGCTAACGCATTAAGTACCCCGCCTGGGGAGTACGGCCGCAAGGCTAAAACTCAAAGAAATTGACGGGGGCCCGCACAAGCGGCGGAGCATGTGGATTAATTCGATGCAACGCGAAGAACCTTACCTGGGTTTGACATGCACAGGACGTGCCTAGAGATAGGTATTCCCTTGTGGCCTGTGTGCAGGTGGTGCATGGCTGTCGTCAGCTCGTGCC
>Otu0594
GGATTAGATACCCTGGTAGTCCACGCCGTAAACGATGAATACTAGGTGTTGGGGGTCAAACCTCGGTGCCGCAGCTAACGCATTAAGTATTCCGCCTGGGGAGTACGCACGCAAGTGTGAAACTCAAAGGAATTGACGGGGACCCGCACAAGTAGCGGAGCATGTGGTTTAATTCGAAGCAACGCGAAGAACCTTACCAAATCTTGACATCCTAATGACCGATCCTTAATCGGATCTTCTCTTCGGAGCATTAGTGACAGGTGGTGCATGGTTGTCGTCAGCTCGTGCC
>Otu0595
GGATTAGATACCCTGGTAGTCCACGCCGTAAACTATGATTACTCGATATTGGCGATACACTGTCAGTGTCTAAGCGAAAGTGATAAGTAATCCACCTGGGGAGTACGGTCGCAAGATTGAAACTCAAAGGAATTGACGGGGGCCCGCACAAGCGGTGGAGCATGTGGTTTAATTCGATGATACGCGAGGAACCTTACCAGGGCTTAAATGTAGTCTGACAGATTTGGAAACAGATTTTTCTTCGGACAGATTACAAGGTGCTGCATGGCTGTCGTCAGCTCGTGCC
>Otu0596
GGATTAGATACCCTGGTAGTCCACGCCGTAAACTATGCACACAAGCTGTAGTGGGATTTTACTCCTGCTGTGGCGAAGCTAACGCAATTAGTGTGCCGCCTGGGGAGTACGGTCGCAAGACTAAAACTCAAAGGAATTGACGGGGGCCCGCACAAGCGGTGGATTATGTGGTTTAATTCGAAGCAACGCGCAGAACCTTACCTAGGCTTGACATCCCATGACAAAGGTAGAAATACCTCTTTGTAGCAATACACATGGAGACAGGTGCTGCATGGCTGTCGTCAGCTCGTGCT
>Otu0597
GGATTAGATACCCTGGTAGTCCACGCCGTAAACGTTGGGCACTAGGTGTGGGACTCTATCGACGGGTTCCGTGCCGTAGCTAACGCATTAAGTGCCCCGCCTGGGGAGTACGGCCGCAAGGCTAAAACTCAAAGGAATTGACGGGGGCCCGCACAAGCGGCGGAGCATGTGGCTTAATTCGATGCAACGCGAAGAACCTTACCTGGGCTGAACTATGCGGGAAAAGCAGCAGAGATGCTGTGTCCTTCGGGGTCCGCGATAGGTGGTGCATGGCTGTCGTCAGCTCGTGCC
>Otu0598
GGATTAGATACCCTGGTAGTCCACGCCGTAAACGATGTCAACTAGTCGTTGGTTCCATTAAAGGGATCAGTGATGCAGCAAACGCATTAAGTTGACCGCCTGGGGAGTACGCGCGCAAGCGTAAAACTCAAAGGAATTGACGGGGGCCCGCACAAGCGGTGGAGCATGTGGTTTAATTCGATGCAACGCGAAGAACCTTACCAGCCCTTGACATTTAGCGAATTTTCCAGAGATGGATTAGTGCCTTCGGGAACGCTAGGACAGGTGCTGCACGGCTGTCGTCAGCTCGTGCC
>Otu0599
GGATTAGATACCCTGGTAGTCCACGCCCTAAACGATGCGAACTGGATGTTGATTTCAAGTGAGAGATCAGTGTCGAAGCTAACGCGTTAAGTTCGCCGCCTGGGGAGTACGGTCGCAAGACTGAAACTCAAAGGAATTGACGGGGGCCCGCACAAGCGGTGGAGTATGTGGTTTAATTCGATGCAACGCGAAGAACCTTACCTGGCCTTGACATGTCCGGAACCTGGCGGAGACGCTGGGGTGCCTTCGGGAGCCGGAACACAGGTGCTGCATGGCTGTCGTCAGCTCGTGCC
>Otu0600
GGATTAGATACCCTGGTAGTCCACGCCGTAAACGATGGTCACTAGCTGTTTGGACTTCGGTCTGAGTGGCTAAGCGAAAGTGATAAGTGACCCACCTGGGGAGTACGTTCGCAAGAATGAAACTCAAAGGAATTGACGGGGGCCCGCACAAGCGGTGGAGCATGTGGTTTAATTCGATGATACGCGAGGAACCTTACCAGGGCTTAAATGTAGTCTGACAGCTTTAGAGATAGAGTTTTCTTCGGACAGATTACAAGGTGCTGCATGGTTGTCGTCAGCTCGTGCC
>Otu0601
GGATTAGATACCCTGGTAGTCCACGCCGTAAACGATGGTCACTAGCTGTTTGATTAACATTGGTTAATTAAGTGGCTAAGCGAAAGTGATAAGTGACCCACCTGGGGAGTACGCTCGCAAGAGTGAAACTCAAAGGAATTGACGGGGGCCCGCACAAGCGGTGGAGCATGTGGTTTAATTCGATGATACGCGAGGAACCTTACCAGGGCTTAAATGTAGATTGCATAAGCTAGAGATAGCTTTTTCTTCGGACTATCTACAAGGTGCTGCATGGTTGTCGTCAGCTCGTGCC
>Otu0602
GGATTAGATACCCTGGTAGTCCACGCCGTAAACGATGAATGCTAGACGTCGGGAAACTTGTTTTTCGGTGTCGCCGCTAACGCATTAAGCATTCCGCCTGGGGAGTACGGCCGCAAGGTTAAAACTCAAAGGAATTGACGGGGGCCCGCACAAGCGGTGGAGCATGTGGTTTAATTCGAAGCAACGCGCAGAACCTTACCAGCCCTTGACATGGGGAGTTTGGTCGCCGGAGACGGCGTCCTTCAGTTCGGCTGGCTCCCACACAGGTGCTGCATGGCTGTCGTCAGCTCGTGCC
>Otu0603
GGATTAGATACCCTGGTAGTCCACGCCGTAAACGATGAGAACTAGATGTCGCGGGTGTTGACCCCTGCGGTGTCGCAGCTAACGCATTAAGTTCTCCGCCTGGGAAGTACGGTCGCAAGATTAAAACTCAAAGGAATTGACGGGGGCCCGCACAAGCGGTGGAGCATGTGGTTTAATTCGACGCAACGCGCAGAACCTTACCTGGTCTTGACATCCTTCGAAGCCGGCCCAAAAGCTGGCGTGCCCGCAAGGGAGCGGAGAGACAGGTGCTGCATGGCTGTCGTCAGCTCGTGCC
>Otu0604
GGATTAGATACCCTGGTAGTCCACGCCGTAAACGATGGGTACTAGGTGTCGGGGGTCGAACCTCGGTGCCGCAGTTAACACAATAAGTACCCCGCCTGGGGAGTACGGTCGCAAGATTAAAACTCAAAGGAATTGACGGGGGCCCGCACAAGTAGCGGAGCATGTGGTTTAATTCGAAGCAACGCGAAGAACCTTACCTGGGCTTGACATCCCGAGAATCCGATGGAAACATCGGAGTGCCCTTCGGGGAATTCGGTGACAGGTGGTGCATGGTTGTCGTCAGCTCGTGCC
>Otu0605
GGATTAGATACCCTGGTAGTCCACGCTGTAAACGATGAATGCTAAGTATTGGGGCAACTCAGTGCTGAAGCTAACGCGTTAAGCATTCCGCCTGGGGAGTACGGTCGCAAGACTAAAACTCAAAGGAATTGACGGGGACCCGCACAAGCGGTGGAACATGCTGTTTAATTCGATACTACGCGAAGAACCTTACCAGTTCTTGACATCTGGATCGCGATCTCAGAGATGAGATTTTCAGTTAGGCTGGATCCAAGACAGGTATTGCATGGCTGTCGTCAGCTCGTGCC
>Otu0606
GGATTAGATACCCTGGTAGTCCACGCCGTAAACTATCAATACTCGTTCTCGGGGTCGTAAGACTTCGGGGACTAAGCGAAAGTGATAAGTATTGCACCTGGGGAGTACGATCGCAAGGTTGAAACTCAAAGGAATTGACGGGGGCCCGCACAAGCGGTGGAGCATGTGGTTTAATTCGATGATACGCGAGGAACCTTACCAGGGCTTAAATGTAGAGGGAATGTAGTGGAAACATTACAGTCTTCGGACCGTCTACAAGGTGCTGCATGGCTGTCGTCAGCTCGTGCC
>Otu0607
GGATTAGATACCCTGGTAGTCCACGCCGTAAACGATGATTGCTAGCCGTTGGGCAGCTTGCTGTTCAGTGGCGCAGCTAACGCATTAAGCAATCCGCCTGGGGAGTACGGCCGCAAGGTTGAAACTCAAAGGAATTGACGGGGGCCCGCACAAGCGGTGGAGCATGTGGTTTAATTCGACGCAACGCGCAGAACCTTACCAGGGTTTGACATCCTGTGACCGCTCCTTAATGGGAGTTTTCCCGCAAGGGACACAGAGACAGGTGCTGCATGGCTGTCGTCAGCTCGTGCC
>Otu0608
GGATTAGATACCCTGGTAGTCCACGCCGTAAACGATGAGCACTAGGTGTTGCGGGTATTGACCCCTGCAGTGCCGTAGCTAACGCATTAAGTGCTCCGCCTGGGGACTACGGCCGCAAGGCTAAAACTCAAAGGAATTGACGGGGGCCCGCACAAGCGGTGGAGTATGTGGTTTAATTCGACGCAACGCGCAGAACCTTACCCGGGCTTGACATCGAGGGAAAGCCCTTAGAAATAAGGGCCCTCATCTTCGGATGACCCAAAGACAGGTGCTGCATGGCTGTCGTCAGCTCGTGCC
>Otu0609
GGATTAGATACCCTGGTAGTCCACGCCGTAAACGATGAGTGCTAGATATCGGGAATTAAATTTTCGGTTTCGCAGCTAACGCATTAAGCACTCCGCCTGGGGACTACGATCGCAAGATTAAAACTCAAAGGAATTGACGGGGGCTCGCACAAGTGGTGGAGCATGCGGTTTAATTCGATGCTACGCGAAAAACCTTACCAACCCTTGACATGGTGGTCGCGAGAGACAGAGATGACTCTCTTCAGTTCGGCTGGACCACACACAGGTGTTGCATGGCTGTCGTCAGCTCGTGCC
>Otu0610
GGATTAGATACCCTGGTAGTCCACGCCCTAAACGATGCGAACTGGATGTTGGGTGCAATTTGGCACGCAGTATCGAAGCTAACGCGTTAAGTTCGCCGCCTGGGGAGTACGGTCGCAAGACTGAAACTCAAAGGAATTGACGGGGGCCCGCACAAGCGGTGGAGTATGTGGTTTAATTCGATGCAACGCGAAGAACCTTACCTGGCCTTGACATGTCGAGAACTTTCCAGAGATGGATTGGTGCCTTCGGGAACTCGAACACAGGTGCTGCATGGCTGTCGTCAGCTCGTGCC
>Otu0611
GGATTAGATACCCTGGTAGTCCACACCGTAAACGATGAATGCTAGTTGTCAGGGGGCATGCCCTTTGGTGACGCAGCTAACGCATTAAGCATTCCGCCTGGGGAGTACGGTCGCAAGATTAAAACTCAAAGGAATTGACGGGGGCCCGCACAAGCGGTGGAGCATGTGGTTTAATTCGAAGCAACGCGCAGAACCTTACCACTCCTTGACATGGAGGTCGCGATTAGAGGAGACTCTTTTCTTCAGTTCGGCTGGACCTCACACAGGTGCTGCATGGCTGTCGTCAGCTCGTGCC
>Otu0612
GGATTAGATACCCTGGTAGTCCACGCCGTAAACGATGGATGCTAGCTGTTTGGGGTATCGACCCCCTGAGTAGCGAAGCTAACGCGTTAAGCATCCCGCCTGGGGAGTACGGTCGCAAGATTAAAACTCAAAGGAATTGACGGGGACCCGCACAAGCGGTGGAGCGTGTTGTTTAATTGGACGATAAGCCAAGAACCTTACCCAGGTTTGACATCCTTCGAAGTTCTGGGAAACCAGAGTGTGCCTTTTGGAACGAAGTGACAGGTGCTGCATGGCCGTCGTCAGCTCGTGCC
>Otu0613
GGATTAGATACCCTGGTAGTCCACGCCGTAAACGATGATTACTCGTTTTTGGATTTTAGGATTCAGAGACTAAGCGAAAGTGATAAGTAATCCACCTGGGGAGTACGTTCGCAAGAATGAAACTCAAAGGAATTGACGGGGGCCCGCACAAGCGGTGGAGCATGTGGTTTAATTCGATGATACGCGAGGAACCTTACCAAGACTTAAATGGGAAATGACAGATTTAGAAATAGATCCTTCTTCGGACATTTTTCAAGGTGCTGCATGGTTGTCGTCAGCTCGTGCC
>Otu0614
GGATTAGATACCCTGGTAGTCCACGCCGTAAACGATGAATGCCAGTCGTCGGGTAGCATGCTATTCGGTGACACACCTAACGGATTAAGCATTCCGCCTGGGGAGTACGGTCGCAAGATTAAAACTCAAAGGAATTGACGGGGGCCCGCACAAGCGGTGGAGCATGTGGTTTAATTCGAAGCAACGCGCAGAACCTTACCAACCCTTGACATGGATATCGCGGCTCTGGAGACAGAGCTTTCAGTTCGGCTGGATATCACACAGGTGCTGCATGGCTGTCGTCAGCTCGTGCC
>Otu0615
GGATTAGATACCCTGGTAGTCCACACCGTAAACGATGATTACTAGGTGTTGGAGGATTGACCCCTTCAGTGCCGCAGTTAACACAATAAGTAATCCACCTGGGGAGTACGACCGCAAGGTTGAAACTCAAAGGAATTGACGGGGGCCCGCACAAGCAGTGGAGTATGTGGTTTAATTCGACGCAACGCGAAGAACCTTACCAAGTCTTGACATCCCTTGACGATGCTGGAAACAGTATTTCTCTTCGGAGCAAGGAGACAGGTGGTGCATGGTTGTCGTCAGCTCGTGCC
>Otu0616
GGATTAGATACCCTGGTAGTCCACGCCGTAAACGATGAATACTAGGTGTCGGGGCCGTAGAGGCTTCGGTGCCGCAGCCAACGCAGTAAGTATTCCACCTGGGGAGTACGTTCGCAAGAATGAAACTCAAAGGAATTGACGGGGACCCGCACAAGCGGTGGAGCATGTGGTTTAATTCGAAGCAACGCGAAGAACCTTACCTGGTCTTGACATCCTTCTGACCGGTCCTTAACCGGACCTTTCCTTCGGGACAGGAGAGACAGGTGGTGCATGGTTGTCGTCAGCTCGTGCC
>Otu0617
GGATTAGATACCCTGGTAGTCCACGCCCTAAACTATGGATACTCGACATATGCGATACACTGTATGTGTCTGAGCGAAAGCATTAAGTATCCCACCTGGGAAGTACGATCGCAAGATTGAAACTCAAAGGAATTGGCGGGGGTCCGCACAAGCGGTGGAGCATGTGGTTTAATTCGATGATACGCGAGGAACCTTACCTGGGCTAGAATGCATTTTGACCGTGGGTGAAAGCCCATTTTGTAGCAATACACAATTTGTAAGGTGCTGCATGGCTGTCGTCAGCTCGTGCC
>Otu0618
GGATTAGATACCCTGGTAGTCCACGCTGTAAACGATGGGCACTAGGTGTTCGGGGTATTGACCCCCTGAGTGCCGCAGCTAACGCATTAAGTGCCCCGCCTGGGGACTACGGCCGCAAGGTTAAAACTCAAAGGAATTGACGGGGGCCCGCACAAGCGGTGGAGCATGTGGTTCAATTCGACGCAACGCGAAGAACCTTACCTGGGCTAGACAACATCGGACAGCTCTAGAAATAGGGTCTTCCCGCAAGGGACCGGTGGTTCAGGTGCTGCATGGCTGTCGTCAGCTCGTGCC
>Otu0619
GGATTAGATACCCTGGTAGTCCACGCCGTAAACGATGAGAACTAGCCGTTGGACCCCTTGAGGGTTTAGTGGCGTAGCTAACGCGATAAGTTCTCCGCCTGGGGAGTACGGCCGCAAGGCTAAAACTCAAATGAATTGACGGGGGCCCGCACAAGCGGTGGAGCATGTTGTTTAATTCGATGCAACGCGAAGAACCTTACCACCCCTTGACATCCTCGGAACTTGGCAGAGATGCCTTGGTGCCTTCGGGAACCGAGTGACAGGTGCTGCATGGCTGTCGTCAGCTCGTGCC
>Otu0620
GGATTAGATACCCTGGTAGTCCACGCCGTAAACGATGTCAACTAGGTGTTGGGATGGTTAATCGTCTCATTGCCGGAGCTAACGCATTAAGTTGACCGCCTGGGGAGTACGGTCGCAAGATTAAAACTCAAAGGAATTGACGGGGGCCCGCACAAGCGGTGGAGTATGTGGTTTAATTCGACGCAACGCGCAGAACCTTACCTGGTCTTGACATCCCGAGAATCCCGTAGAAATACGGGAGTGCCTCTTTGAGGAGCTTGGTGACAGGTGCTGCATGGCTGTCGTCAGCTCGTGCC
>Otu0621
GGATTAGATACCCTGGTAGTCCACGCAGTAAACGATGAGTGCTAGGTATTTGGGTTTTTATGATCTGAGTATCGTAGTTAACGCGTTAAGCACTCCGCCTGGGAAGTACGATCGCAAGGTTGAAACTCAAAGGAATTGACGGGGACCCGCACAAGCGGTGGAACATGTGGTTTAATTCGATGCTACGCGAAAAACCTTACCAGGCTTTGACATGGTAGTCATACGGCTAAGAGATTAGCTGGTCAGTTCGGCTGGACTATCACAGATGTTGCATGGCTGTCGTCAGCTCGTGCC
>Otu0622
GGATTAGATACCCTGGTAGTCCCAGCAGTAAACGGTGTGAGCTTGATGTGGGGGGATTCGACCCCTTCCGTGTCGAAGCTAACGCGATAAGCTCACCGCCTGGGAAGTACGGCCGCAAGGCTAAAACTCAAAGAAATTGACGGGGACCCGCACAAGCGGTGGAGTATGTGGCTTAATTCGATGCAACGCGAAGAACCTTACCTGGCCTTGACATGTATCTCTAAGCCGGTGAAAGCCGGTGAGTTTGCCGAAAGGTAAACAATTTACACAGGTGCTGCATGGCTGTCGTCAGCTCGTGCC
>Otu0623
GGATTAGATACCCTGGTAGTCCACGCCGTAAACGATGAGCACTAGTTATTGGAGGTATTGACTCCTCCAGTGACGCAGCTAACGCATTAAGTGCTCCGCCTGGGAAGTACGGCCGCAAGGCTAAAACTCAAACAAATTGACGGGGGCCCGCACAAGCGGTGGATTATGTGGTTTAATTCGAAGCAACGCGCAGAACCTTACCTAGGCTTGAACTCCTCAGAATCCGGGGTAATGCCTGGAGTGTCCGCAAGGAAATTGAGTGAGAGGTGCTGCATGGCTGTCGTCAGCTCGTGCC
>Otu0624
GGATTAGATACCCTGGTAGTCCACGCCGTAAACGATGTCTACTAGCCGTTGGGAGGCTTGACCTTTTAGTGGCGAAGCTAACGCGATAAGTAGACCGCCTGGGGAGTACGGTCGCAAGATTAAAACTCAAATGAATTGACGGGGGCCCGCACAAGCGGTGGAGCATGTGGTTTAATTCGATGCAACGCGAAAAACCTTACCAGGCCTTGACATCCAGAGAACTTACCAGAGATGGTTTGGTGCCTTCGGGAACTCTGAGACAGGTGTTGCATGGCTGTCGTCAGCTCGTGCC
>Otu0625
GGATTAGATACCCTGGTAGTCCACGCCCTAAACGATGCATACTTGGTGTGAGCGATTCATTTCGTTCGTGCCGGAGCTAACGCGTTAAGTATGCCGCCTGGGGAGTACGGTCGCAAGGCTGAAACTCAAAGGAATTGACGGGGGCCCGCACAAGCGGTGGAGCATGTGGTTCAATTCGACGCAACGCGAAGAACCTTACCTGGGCTCGAACGGCTTTGGATCATCTTTGGAAACAGAGACTTCTCGCAAGAGACCGGAGTCGAGGTGCTGCATGGCTGTCGTCAGCTCGTGCC
>Otu0626
GGATTAGATACCCTGGTAGTCCACACCGTAAACGATGGAAGCTAGCTGTCAGAATGTATACATTTTGGTGGCGCAGCTAACGCATTAAGCTTCCCGCCTGGGGAGTACGGTCGCAAGATTAAAACTCAAAGGAATTGACGGGGGCCCGCACAAGCGGTGGAGCATGTGGTTTAATTCGAAGCAACGCGCAGAACCTTACCAGCCCTTGACATACCGATCGCGGTTTCCAGAGATGGATTCCTTCAGTTAGGCTGGATCGGATACAGGTGCTGCATGGCTGTCGTCAGCTCGTGCC
>Otu0627
GGATTAGATACCCTGGTAGTCCACGCCGTAAACGATGTGTGCTATTAGTTCGAGGTATCGACCCCTTGGGCTGAACAGCTAACGCGTTAAGCACACCGCCTGGGGAGTACGAGCGCAAGCTTAAAACTCAAAGGAATTGACGGGGACCCGCACAAGCAGAGGATGATGTGGTTTAATATGAAGCTACGCGTAGAACCTTACCGAGGTTTGACATCCCAGGAAGTCAGTCGAAAGACAGATGTGCCTTTTGGAACCTGGTGACAGGTGCTGCATGGCCGTCGTCAGCTCGTGCC
>Otu0628
GGATTAGATACCCTGGTAGTCCACGCCGTAAACGATGTCAACTAGCTGTTGGTTATATAAAAATAATTAGTGGCGCAGCAAACGCGATAAGTTGACCGCCTGGGGAGTACGGTCGCAAGATTAAAACTCAAAGGAATTGACGGGGGCCCGCACAAGCGGTGGAGCATGTGGTTTAATTCGATGCAACGCGAAGAACCTTACCTACCCTTGACATACAGTGAATTTTGCAGAGATGTGAAAGTGCCTTCGGGAACACTGATACAGGTGCTGCATGGCTGTCGTCAGCTCGTGCC
>Otu0629
GGATTAGATACCCTGGTAGTCCACGCCATAAACGATGAGAACTAGACGTTGGGGGGGTAAGCCTCTCAGTGTCGCAGCTAACGCGCTAAGTTCTCCGCCTGGGGAGTACGGCCGCAAGGTTGAAACTCAAAGGAATTGACGGGGACCCGCACAAGCGGTGGAGCATGTGGTTTAATTCGATGCAACGCGAAGAACCTTACCTGGCCTTGACATCCATGGAATCCCGAAGAGATTTGGGAGTGCCGTAAGGAACCATGAGACAGGTGCTGCATGGCTGTCGTCAGCTCGTGCC
>Otu0630
GGATTAGATACCCTGGTAGTCCACGCTGTAAACGATGAGAACTTGCTGTTGGATGCATAGAGGCATTTAGTAGCGAAGCTAACGCGCTAAGTTCTCCGCCTGGGGAGTACGGCCGCAAGGTTAAAACTCAAAGGAATTGACGGGGGCCCGCACAAGCGGTGGAGCATGTGGTTTAATTCGATGCAACGCGAAGAACCTTACCTACCCTTGAATCCACGAGAGTCTATAGAGATATAGATGTGCCTTCGGGAATCGTGAGACAGGTGCTGCATGGCTGTCGTCAGCTCGTGCC
>Otu0631
GGATTAGATACCCTGGTAGTCCACACCGTAAACGATGGATGCTAGCCGTTGGGCAGTTTACTGTTCAGTGGCGCAGCTAACGCATTAAGCATCCCGCCTGGGGAGTACGGTCGCAAGATTAAAACTCAAAGGAATTGACGGGGGCCCGCACAAGCGGTGGAGCATGTGGTTTAATTCGAAGCAACGCGCAGAACCTTACCAGCCCTTGACATACCAATCGCGATTTCCGGAGACGGATTTCTTCAGTTCGGCTGGATTGGATACAGGTGCTGCATGGCTGTCGTCAGCTCGTGCC
>Otu0632
GGATTAGATACCCTGGTAGTCCACGCCGTAAACGATGAATGCCAGTCGTCGGGTAGCATGCTATTCGGTGACACACCTAACGGATTAAGCATTCCGCCTGGGGAGTACGGCCGCAAGGTTAAAACTCAAAGGAATTGACGGGGGCCCGCACAAGCGGTGGAGCATGTGGTTTAATTCGAAGCAACGCGCAGAACCTTACCAACCCTTGACATGGATATCGCGGCTCTGGAGACAGAGCTTTCAGTTCGGCTGGATATCACACAGGTGCTGCATGGCTGTCGTCAGCTCGTGCC
>Otu0633
GGATTAGATACCCTGGTAGTCCACGCCGTAAACGATGGATGCTAGATGTTTCCGGTATTGACCCCGGAGGTGTCGTAGCTAACGCGTTAAGCATCCCGCCTGGGGAGTACGGCCGCAAGGCTAAAACTCAAAGGAATTGACGGGGGCCCGCACAAGCGGTGGAGCATGTGGTTTAATTCGACGCAACGCGAAGAACCTTACCTGGGTTGGAACCCTCCAGAAGTTTGCAGAGATGCAGATGTGCCCGCAAGGGAATTGGATGTCCAGGTGCTGCATGGCTGTCGTCAGCTCGTGCC
>Otu0634
GGATTAGATACCCTGGTAGTCCACGCCGTAAACGATGAGAACTAAGTGTTGGCCATAAGGTCAGTGCTGCAGTTAACGCATTAAGTTCTCCGCCTGAGTAGTACGTACGCAAGTATGAAACTCAAAGGAATTGACGGGACCCCGCACAAGCGGTGGATCATGTTGTTTAATTCGAAGATACACGAAAAACCTTACCAGGTCTTGACATACTCTGCAAAGGCTTAGAAATAAGTTCGGAGGCTAACAGATGTACAGGTGGTGCACGGTTGTCGTCAGCTCGTGCC
>Otu0635
GGATTAGATACCCTGGTAGTCCATGCCGTAAACGTTGGGCACTAGGTGTGGGTTCCAACCAACGGAATCCGCGCCGTCGCTAACGCATTAAGTGCCCCGCCTGGGGAGTACGGCCGCAAGGTTAAAACTCAAAGGAATTGACGGGGGCCCGCACAAGCAGCGGAGCGTGTTGCTTAATTCGATGCTACGCGAAGAACCTTACCTGGGCTTGACATGTGGGGAAAAGCACTAGAGATAGTGTGTCCTTCGGGGCCTCACACAGGTGGTGCATGGCTGTCGTCAGCTCGTGCC
>Otu0636
GGATTAGATACCCTGGTAGTCCACGCCGTAAACGATGGATGCTAGCCGTTGGGCAGTTTACTGTTCAGTGGCGCAGTTAACGCATTAAGCATCCCGCCTGGGGAGTACGGTCGCAAGATTAAAACTCAAAGGAATTGACGGGGGCCCGCACAAGCGGTGGAGCATGTGGTTTAATTCGAAGCAACGCGCAGAACCTTACCAGCCCTTGACATCCTGGTCGCGGTTTTCAGAGATGAATTCCTTCAGTTCGGCTGGACCAGTGACAGGTGCTGCATGGCTGTCGTCAGCTCGTGCC
>Otu0637
GGATTAGATACCCTGGTAGTCCACGCCGTAAACGATGACAACTAGCTGTTGGGAAGCTATGCTTTTCAGTGGCGCAGCTAACGTCTTAAGTTGTCCGCCTGGGGAGTACGGCCGCAAGGTTAAAACTCAAATGAATTGACGGGGACCCGCACAAGCGGTGGAGCATGTGGTTTAATTCGATGCAACGCGAAAAACCTTACCTACTCTTGACATACTTGGAAGCTCTTGTAATGAGAGTGTGCTTTTAGAGCCAAGATACAGGTGCTGCATGGCTGTCGTCAGCTCGTGCC
>Otu0638
GGATTAGATACCCTGGTAGTCCACGCCGTAAACGATGATAACTAGCTGTCCGGGCACTTGGTGCCTGGGTGGCGCAGCTAACGCATTAAGTTATCCGCCTGGGGAGTACGGTCGCAAGATTAAAACTCAAAGGAATTGACGGGGGCCTGCACAAGCGGTGGAGCATGTGGTTTAATTCGAAGCAACGCGCAGAACCTTACCAGCGTTTGACATGGCTAGTATGGTTTCCAGAGATGGATTCCTTCAGTTCGGCTGGCTAGCACACAGGTGCTGCATGGCTGTCGTCAGCTCGTGCC
>Otu0639
GGATTAGATACCCTGGTAGTCCACGCCCTAAACGATGATTACTCGATGTTGGCGATACACTGTCAGCGTCTTAGCGAAAGCGTTAAGTAATCCACCTGGGGAGTACGCTCGCAAGAGTGAAACTCAAAGGAATTGACGGGGGTCCGCACAAGCGGTGGAGTATGTGGTTTAATTCGATGATACGCGAAGAACCTTACCAAGGTTAGAATGTTTTTGGACCGCTGCTGAAAGGTGGCTTTCTCTTCGGAGACCGATTGCAAGGTGCTGCATGGCTGTCGTCAGCTCGTGCC
>Otu0640
GGATTAGATACCCTGGTAGTCCACGCCCTAAACGATGCTCACTCGACGTGTGTCTTAGATGATGCGCGTCCAAGGGAAACCGTTAAGTGAGCCACCTGGGGAGTACGTTCGCAAGAATGAAACTCAAAGGAATTGACGGGGGTCCGCACAAGCGGTGGAGCATGTGGTTTAATTCGATGATACGCGAGGAACCTTACCTGGGCTCGAACGCTATCGGGCGAATTTCTGAAAGGGAATTTTTCCTTCGGGACTGATAGTGAGGTGCTGCATGGTTGTCGTCAGCTCGTGCC
>Otu0641
GGATTAGATACCCTGGTAGTCCATGCCGTAAACGTTGGGAACTAGATGTGGGGGCCATTCCACGGCTTCCGTGTCGCAGCTAACGCATTAAGTTCCCCGCCTGGGGAGTACGGCCGCAAGGCTAAAACTCAAAGGAATTGACGGGGGCCCGCACAAGCGGCGGAGCATGCGGATTAATTCGATGCAACGCGAAGAACCTTACCAAGGCTTGACATATACCTGAAAAGGCTGGAAACAGTCTCCCCGCAAGGCAGGTATACAGGTGGTGCATGGTTGTCGTCAGCTCGTGCC
>Otu0642
GGATTAGATACCCTGGTAGTCCACGCCGTAAACGATGATTACTCGTTGTGCGCGATACACAGTGCGCGACTGAGCGAAAGCATTAAGTAATCCACCTGGGGAGTACGTTCGCAAGAATGAAACTCAAAGGAATTGACGGGGGCCCGCACAAGCGGAGGAACATGTGGTTTAATTCGATGATACGCGAGGAACCTTACCTGGGCTTAAATGCAGTTTGATCGATCTGGAAACGGATCTTCTCTTCGGAGCAAATTACAAGGTGCTGCATGGTTGTCGTCAGCTCGTGCC
>Otu0643
GGATTAGATACCCTGGTAGTCCACGCTGTAAACGATGATCACTAGATGTTAGGCTTGCTTGCAGGCTTAGTATCGCAGCTAACGCGATAAGTGATCCACCTGGGGACTACGGTCGCAAGATTAAAACTCAAAGGAATTGACGGGGGTCCGCACAAGCGGTGGAACATGTGGTTTAATTCGTCATTACGCGAGGAACCTTACCTAGGCTTGACATGCATTTGATAGCTGTAGAGATACAGTGTTCTAAGCTTCGGTTTAGACAATTGCACAGGTGCTGCATGGCTGTCGTCAGCTCGTGCC
>Otu0644
GGATTAGATACCCTGGTAGTCCACGCCCTAAACGATGTCAACTGGGTGTTGGGGGAGCGATTCCTCAGTACCGTAGCTAACGCGTGAAGTTGACCGCCTGGGGAGTACGGCCGCAAGGTTAAAACTCAAAGGAATTGACGGGGACCCGCACAAGCGGTGGATGATGTGGATTAATTCGATGCAACGCGAACAACCTTACCTACCCTTGACATGTCCGGAAGCTTGCCGAGAGGTGAGTGTGCCCGAAAGGGAATCGGAACACAGGTGCTGCATGGCTGTCGTCAGCTCGTGCC
>Otu0645
GGATTAGATACCCTGGTAGTCCACGCCCTAAACGATGAATACTCGTTGTTGGCGATATACAGTCAGCGACTAAGCGAAAGCGTTAAGTATTCCACCTGGGGAGTACGTTCGCAAGAATGAAACTCAAAGAAATTGGCGGGGGTCCGCACAAGCGGTGGATTATGTGGTTTAATTCGATGATACGCGAGGAACCTTACCAGGGCTAGAATGGGAGGAGAATATGGGTGAAAGCTCATAGCTAGCAATAGCTGCTTCCAAGGTGCTGCATGGTTGTCGTCAGCTCGTGCC
>Otu0646
GGATTAGATACCCTGGTAGTCCATGCCGTAAACGATGTGTGTTAGACGTTGGAAATTTATTTTCAGTGTCGCAGCGAAAGCGATAAACACACCGCCTGGGGAGTACGACCGCAAGGTTAAAACTCAAATGAATTGACGGGGACCCGCACAAGCGGTGGAGCATGTGGTTTAATTCGAAGCTACGCGCAGAACCTTACCAACACTTGACATGTCTGTCGCGGATTCCAGAGATGGATTCCTTCGGTTCGGCCGGACAGAACACAGGTGCTGCATGGCTGTCGTCAGCTCGTGCC
>Otu0647
GGATTAGATACCCTGGTAGTCCACGCCGTAAACGATGAGAACTAGCCGTTGGGGCCTTTAAGGCTTTGGTGGCGCAGCTAACGCGATAAGTTCTCCGCCTGGGGAGTACGGCCGCAAGGTTAAAACTCAAATGAATTGACGGGGGCCCGCACAAGCGGTGGAGCATGTTGTTTAATTCGATGCAACGCGAAGAACCTTACCACCCCTTGACATACTCGGAACTTTCTAGAGATAGATTGGTGCCTTCGGGAACCGAGATACAGGTGCTGCATGGCTGTCGTCAGCTCGTGCC
>Otu0648
GGATTAGATACCCTGGTAGTCCACGCCGTAAACGATGATCACTCGATGTGTGCAATACACCGTACGCGTCCAAGCGAAAGCGTTAAGTGATCCACCTGGGGAGTACGTTGGCAACAATGAAACTCAAAGGAATTGACGGGGGTCCGCACAAGCGGTGGAGCATGTGGTTTAATTCGATGATACGCGAGGAACCTTACCTGGGCTCGAATGGTACCGGAATTATTCAGAAATGGATAAGTCTTCGGACCGGTATCAAGGTGCTGCATGGCTGTCGTCAGCTCGTGCC
>Otu0649
GGATTAGATACCCTGGTAGTCCACGCCGTAAACGATGGTCACTAGGTGTGGGGGGTGTCGACTCCCTCCGTGCCGGAGCTAACGCATTAAGTGACCCGCCTGGGGAGTACGGCCGCAAGGCTAAAACTCAAAGGAATTGACGGGGGCCCGCACAAGCAGCGGAGCATGTGGTTTAATTCGACGCAACGCGAAGAACCTTACCTGGGCTTGACATGTGCCTGACCGGCCTGGAAACAGGTCTTCTCTTCGGAGCAGGTTCACAGGTGGTGCATGGCTGTCGTCAGCTCGTGCC
>Otu0650
GGATTAGATACCCTGGTAGTCCACGCCGTAAACGATGAATACTAGGTGTCGGGGGTCGAACCTCGGTGCCGCAGTTAACACAATAAGTATTCCGCCTGGGGAGTACGATCGCAAGATTAAAACTCAAAGGAATTGACGGGGGCCCGCACAAGCAGCGGAGCATGTGGTTTAATTCGAAGCAACGCGAAGAACCTTACCTAGACTTGACATCCCCTGCATAACCCAGAGATGGGCGAAGTCCTTCGGGACAGGGTGACAGGTGGTGCATGGTTGTCGTCAGCTCGTGCC
>Otu0651
GGATTAGATACCCTGGTAGTCCACGCCCTAAACGATGCAAACTTGGTGTAGGCAGTTCAGTCTGTCTGTGCCGGAGCTAACGCGTTAAGTTTGCCGCCTGGGGAGTACGGTCGCAAGGCTGAAACTCAAAGGAATTGACGGGGGCCCGCACAAGCGGTGGAGCATGTGGTTTAATTCGACGCAACGCGAAGAACCTTACCTGGGCTCGAACGGCTTCGGACAATCCTTAGAAATAGGGACTTCCCGCAAGGGACTGGAGTCGAGGTGCTGCATGGCTGTCGTCAGCTCGTGCC
>Otu0652
GGATTAGATACCCTGGTAGTCCACGCTGTAAACGATGGGTACTAGAGATTGTGGGAGTTGACCCCTGCAGTCTCGGAGCTAACGCGATAAGTACCCCGCCTGGGAAGTAAGGTCGCAAGACTAAAACTCAAAGGAATTGACGGGAGCCCGCACAAGCGGTGGATTATGTGGTTTAATTCGAAGCAACGCGCAGAACCTTACCTAGGTTTGACATCCTTTGACAACTACAGAGATGTAGCTTTCGTAGCAATACGACAAAGTGACAGGTGCTGCATGGCTGTCGTCAGCTCGTGCC
>Otu0653
GGATTAGATACCCTGGTAGTCCACGCCGTAAACGATGGTCACTAGCTGTTTGACTAACAATGGTTAGTTGAGTGGCTAAGCGAAAGTGATAAGTGACCCACCTGGGGAGTACGCTCGCAAGAGTGAAACTCAAAGGAATTGACGGGGGCCCGCACAAGCGGTGGAGCATGTGGTTTAATTCGATGATACGCGAGGAACCTTACCAGGGCTTAAATGTACGTTGCATGATTTAGAGATAGATCTTTCTTCGGACTACGTACAAGGTGCTGCATGGTTGTCGTCAGCTCGTGCC
>Otu0654
GGATTAGATACCCTGGTAGTCCACGCTGTAAACGATGAATACTAGGTGTGCGGGGACTGACCCCCTGCGTGCCGCAGTTAACACAATAAGTATTCCACCTGGGGAGTACGATCGCAAGGTTGAAACTCAAAGGAATTGACGGGGGCCCGCACAAGCGGTGGATTATGTGGTTTAATTCGAAGCAACGCGAAGAACCTTACCAGGGCTTGACATCCTACTAACGAAGTAGAGATACATCAGGTGCCCTTCGGGGAAAGTAGAGACAGGTGGTGCATGGTTGTCGTCAGCTCGTGCC
>Otu0655
GGATTAGATACCCTGGTAGTCCACGCCCTAAACGATGCGAACTAGGTGTTGGGGAAGGAGACTTTCTTAGTACCGCAGCTAACGCGTGAAGTTCGCCGCCTGGGGAGTACGGTCGCAAGATTAAAACTCAAAGGAATTGACGGGGACCCGCACAAGCGGTGGATGATGTGGATTAATTCGATGCAACGCGAAAAACCTTACCTACCCTTGACATGTCAGGAAGTCTGCTGAGAGGTGGATGTGCCCGAAAGGGAACCTGAACACAGGTGCTGCATGGCTGTCGTCAGCTCGTGCC
>Otu0656
GGATTAGATACCCTGGTAGTCCACGCCGTAAACGATGAGTGCTAAGTGTTAGGGGGTTTCCGCCCCTTAGTGCTGCAGCTAACGCATTAAGCACTCCGCCTGGGGAGTACGACCGCAAGGTTGAAACTCAAAGGAATTGACGGGGGCCCGCACAAGCGGTGGAGCATGTGGTTTAATTCGAAGCAACGCGAAGAACCTTACCAGGTCTTGACATCCCAATGACCGCTCTAGAGATAGAGTTTTCCCTTCGGGGACATTGGTGACAGGTGGTGCATGGTTGTCGTCAGCTCGTGCC
>Otu0657
GGATTAGATACCCTGGTAGTCCACGCCCTAAACGATGAGCGCTAGGTGTTAGGATTTTTATCTTAGTGCCGTAGCTAACGCGTTAAGCGCTCCGCCTGAGGAGAGGACGGTCGCAAGACTGAAACTTAAAGGAATTGACGGGGGCTCGCACAAGCGGTGGAGCATGTGGTTTAATTCGATGCTAATCGACAAACCTTACCAACTCTTGACATTGCAGATTAATTCTTTTAGAGATGAAAGATGTAGAGCAGTCTATTCTGCAACAGGTGATGCATGGCTGTCGTCAGCTCGTGCC
>Otu0658
GGATTAGATACCCTGGTAGTCCACGCCCTAAACTATGTCAACTGGTTGTCGGGGGAGCAATCCCTTGGTAACGAAGCTAACGCGTGAAGTTGACCGCCTGGGGAGTACGGCCGCAAGGTTAAAACTCAAAGGAATTGACGGGGACCCGCACAAGCGGTGGATTATGTGGATTAATTCGATGCAACGCGAAAAACCTTACCTACCCTTGACATGTACGGAATCTCGCAGAGATGTGAGAGTGCTCGAAAGAGAACCGTAACACAGGTGCTGCATGGCTGTCGTCAGCTCGTGCC
>Otu0659
GGATTAGATACCCTGGTAGTCCACGCCCTAAACGATGTCAACTAGGTGTTGGGTGGGTAAAACCATTTAGTACCGTAGCTAACGCGAGAAGTTGACCGCCTGGGGAGTACGGCCGCAAGGTTAAAACTCAAAGGAATTGACGGGGACCCGCACAAGCGGTGGATGATGTGGATTAATTCGATGCAACGCGAAAAACCTTACCTACCCTTGACATGTCCAGGAGTCCGAAGAGATTTGGATGTGCTCGAAAGAGAACTGGAACACAGGTGCTGCATGGCTGTCGTCAGCTCGTGCC
>Otu0660
GGATTAGATACCCTGGTAGTCCACGCCGTAAACGATGAATACTAGGTGTCGGGTGGCAAAGCCATTCGGTGCCGCAGCAAACGCAATAAGTATTCCACCTGGGGAGTACGTTCGCAAGAATGAAACTCAAAGGAATTGACGGGGACCCGCACAAGCGGTGGAGCATGTGGTTTAATTCGAAGCAACGCGAAGAACCTTACCTGGTCTTGACATCCCCCTGACCGCTCTTTAATCGGAGCTTTCCTTCGGGACAGAGGAGACAGGTGGTGCATGGTTGTCGTCAGCTCGTGCC
>Otu0661
GGATTAGATACCCTGGTAGTCCACGCCCTAAACGATGGATACTCGACATTAGCGATATACAGTTAGTGTCTGAGCGAAAGCATTAAGTATCCCACCTGGGAAGTACGATCGCAAGATTGAAACTCAAATGAATTGACGGGGGTCCGCACAAGCGGTGGAGCATGTGGTTTAATTCGATGATACGCGAGGAACCTTACCTGGGCTAGAATGCGGTTTGACCGTAGGTGAAAGCTTATTTTGTAGCAATACACAGATCGTAAGGTGCTGCATGGCTGTCGTCAGCTCGTGCC
>Otu0662
GGATTAGATACCCTGGTAGTCCACGCTGTAAACGATGGGTACTAGAGTTTGGGGGAGTTGACCCCTCCGGACTCGGAGCTAACGCGATAAGTACCCCGCCTGGGAAGTACGGTCGCAAGACTAAAACTCAAAGGAATTGACGGGAGCCCGCACAAGCGGTGGATTATGTGGTTTAATTCGAAGCAACGCGCAGAACCTTACCTAGGTTTGACATCCTTTGACAATAACAGAGATGTTACTTTCGTAGCAATACGACAAAGAGACAGGTGCTGCATGGCTGTCGTCAGCTCGTGCC
>Otu0663
GGATTAGATACCCTGGTAGTCCACGCCGTAAACGATGGATACTTGTTGTTGGAGGTATTGACCCCTTCAGTGACGAAGCTAACGCGTTAAGTATCCCGCCTGGGGAGTACGGTCGCAAGATTAAAACTCAAAGAAATTGACGGGGGCCCGCACAAGCGGTGGAGCATGTGGTTTAATTCGATGCAACGCGAAGAACCTTACCTAGGCTTGACATGTACTGGAAGACTGGCAGAAATGTCGTCGCTCGCAAGAGTCGGTACACAGGTGCTGCATGGCTGTCGTCAGCTCGTGCC
>Otu0664
GGATTAGATACCCTGGTAGTCCACGCAGTAAACTATGATTACTCGCTGTTTGCGATACACAGCAAGCGGCTTAGCGAAAGCGTTAAGTAATCCACCTGGGGAGTACGTTCGCAAGAATGAAACTCAAAGGAATTGACGGGGGCCCGCACAAGCGGAGGAACATGTGGTTTAATTCGATGATACGCGAGGAACCTTACCCGGGCTTGAAATGCATCTGACCGGCACAGAGACGTGCCTTCCCTTCGGGGCAGATGTGTAGGTGCTGCATGGTTGTCGTCAGCTCGTGCC
>Otu0665
GGATTAGATACCCTGGTAGTCCGTTCTGTAAACGATGATTACTAGATGAGTGCAAATTTTGTGCTTGTCCAAGCGAAAGCGATAAGTAATCCACCTGGGGAGTACGCTCGCAAGAGTGAAACTAAAAGGAATTGACGGGGGTCTGCACAAGCGGTGGAGCATGTGGTTTAATTCGAAAGTACGCGAGGAACCTTACCTGGGCTAGAATGCCTTTGACCGCTTTAGAAACAAAGCTTCCTTTCGGGGCAAAGTGCAAGGTGCTGCATGGCCGTCGTCAGCTCGTGCC
>Otu0666
GGATTAGATACCCTGGTAGTCCACGCCCTAAACGATGATAACTCGATGTGTGCGATACACTGTACGCGTCTGAGCGAAAGCATTAAGTTATCCACCTGGGAAGTACGACCGCAAGGTTGAAACTCAAAGGAATTGACGGGGGCCCGCACAAGCGGAGGAGCATGTGGTTTAATTCGATGATACGCGAGGAACCTTACCCGGGCTTGAAAGTTATGGAATGATGTGGAAACATGTCAGTCAGCAATGACCAGAAACTAGGTGCTGCATGGCTGTCGTCAGCTCGTGCC
>Otu0667
GGATTAGATACCCTGGTAGTCCACGCCGTAAACTATGGGTGCTAGCCGTCGGGGAGCATGCTCTTCGGTGGCGCAGCAAACGCATTAAGCACCCCGCCTGGGGAGTACGGTCGCAAGATTAAAACTCAAAGGAATTGACGGGGGCCCGCACAAGCGGTGGAGCATGTGGTTTAATTCGAGGCAACGCGAAGAACCTTACCAGCTCTTGACTTCCTGGTCGGGGCTCCAGAGACGGAGCTCTTCAATTGGCCAGTGACAGGTGCTGCATGGCTGTCGTCAGCTCGTGCC
>Otu0668
GGATTAGATACCCTGGTAGTCCACGCTGTAAACGATGTCAACTAGACGTTAGATTCCTTGAGGATTTAGTGTCGCAGCTAACGCGTTAAGTTGACCGCCTGGGGAGTACGGCCGCAAGGTTGAAACTCAAAGGAATTGACGGGGGCCCGCACAAGCGGTGGAGCATGTGGTTTAATTCGATGCAACGCGAAGAACCTTACCAGCCCTTGACATCCTGTGAACTTTTTAGAGATAAATTGGTGCCTTCGGGAACACAGTGACAGGTGCTGCATGGCTGTCGTCAGCTCGTGCC
>Otu0669
GGATTAGATACCCTGGTAGTCCACGCCGTAAACGATGAGTACTAGCTGTCGGAGGTTACCCCCTTCGGTGGCGCAGCTAACGCATTAAGTACTCCGCCTGGGAAGTACGCTCGCAAGAGTGAAACTCAAAGGAATTGACGGGGACCCGCACAAGTAGCGGAGCATGTGGTTTAATTCGAAGCAACGCGAAGAACCTTACCTAAGCTTGACATCCCAATGACCTCTCCCTAATCGGAGATTTCCCTTCGGGGACATTGGTGACAGGTGGTGCATGGTTGTCGTCAGCTCGTGCC
>Otu0670
GGATTAGATACCCTGGTAGTCCACGCCCTAAACGATGAATACTAGATGTAGGATTTAATTCTGTATCGTAGCTAACGCATTAAGTATTCCGCCTGGGGAGTACGGTCGCAAGGCTGAAACTCAAAGGAATTGGCGGGGACTCGCACAAGCGGTGGAGCATGTGGTTTAATTCGATGCTAAGCGAAGAACCTTACCAGGGCTTGACATGTAAGCATAAGCTTGCGTGAAAGCGTGGAGTGAATTTGGGCTTGCCCAAATTGGTTTACACAGGTGCTGCATGGCTGTCGTCAGCTCGTGCC
>Otu0671
GGATTAGATACCCTGGTAGTCCACGCCGTAAACGATGTCTACTTGGAGGTTGTGGCCTTGAGCCGTGGCTTTCGGAGCTAACGCGTTAAGTAGACCGCCTGGGGAGTACGGTCGCAAGATTAAAACTCAAATGAATTGACGGGGGCCCGCACAAGCGGTGGAGCATGTGGTTTAATTCGATGCAACGCGAAGAACCTTACCTACTCTTGACATCCAGAGAAGCTTGAAGAGATTCGAGTGTGCCTTCGGGAACTCTGAGACAGGTGCTGCATGGCTGTCGTCAGCTCGTGCC
>Otu0672
GGATTAGATACCCTGGTAGTCCACGCCCTAAACGATGTCAACTGGTTGTTGGGTCTTAACTGACTCAGTAACGAAGCTAACGCGTGAAGTTGACCGCCTGGGGAGTACGGCCGCAAGGTTGAAACTCAAAGGAATTGACGGGGACCCGCACAAGCGGTGGATGATGTGGTTTAATTCGATGCAACGCGAAAAACCTTACCCACCTTTGACATGTACGGAAGTTACCAGAGATGGTTTCGTGCTCGAAAGAGAACCGTAACACAGGTGCTGCATGGCTGTCGTCAGCTCGTGCC
>Otu0673
GGATTAGATACCCTGGTAGTCCATGCCGTAAACGATGTATGCTAGTTGTCGGGATCTTAAGATTTCGGTGACGGAGTTAACGCATTAAGCATACCGCCTGGGGAGTACGGCCGCAAGGTTAAAACTCAAAGGAATTGACGGGGACCCGCACAAGCGGTGGAGCATGTTGTTTAATTCGAAGCAACGCGAAGAACCTTACCTACACTTGACATCCTGGTCGGGGGTCTCAGAGATGAGACCTTTCGGTTCGGCCGGACCAGTGACAGGTGCTGCATGGCTGTCGTCAGCTCGTGCC
>Otu0674
GGATTAGATACCCTGGTAGTCCATGCCGTAAACGATGTGTGTTAGACGTTGGAAATTTATTTTCAGTGTCGCAGCGAAAGCGATAAACACACCGCCTGGGGAGTACGACCGCAAGGTTAAAACTCAAATGAATTGACGGGGGCCCGCACAAGCGGTGGAGCATGTGGTTTAATTCGACGCAACGCGAAGAACCTTACCAGCTCTTGACATTGCTAAGTCGCGAGTTTTAGAGATAAAACTCTTCAGTTCGGCTGGACTTAGTACAGGTGCTGCATGGCTGTCGTCAGCTCGTGCC
>Otu0675
GGATTAGATACCCTGGTAGTCTATGCTGTAAACGATGTGCACTTGGTGTTGGGCCGATTAGGCTCAGTGCCGTAGCTAACGCGATAAGTGCACCGCCTGGGGAGTATGCCCGCAAGGGTGAAACTCAAAGGAATTGACGGGGGCCCGCACAAGCGGTGGATTATGTGGTTTAATTCGATGATACGCGAGGAACCTTACCAGGGTTTGACATGCACAGGAATGTTCCAGAGATGGGGCAGCCCGCAAGGGTCTGTGCACAGGTGCTGCATGGCTGTCGTCAGCTCGTGCC
>Otu0676
GGATTAGATACCCTGGTAGTCCACGCCGTAAACGATGAGTACTTGATGGTGGAGGATTCGACCCTTTCACTATCGGAGCTAACGCGTTAAGTACTCCGCCTGGGGACTACGGCCGCAAGGCTGAAACTCAAAGGAATTGACGGGGACCCGCACAAGCGGTGGAACATGTGGTTTAATTCGATGCAACGCGAAGAACCTTACCTGGACTTGACATGTTAGTGAAATCTCTGTGAAAGCAGAGCCTTCTGCGAGCTTGCTCAAAGACACTATCACAGGTGATGCATGGCTGTCGTCAGCTCGTGCC
>Otu0677
GGATTAGATACCCTGGTAGTCCACGCTGTAAACGATCGGTACTAGGATTTGTGGGAGTTGACCCCTGCAGATCCGGAGCTAACGCGATAAGTACCGCGCCTGGGAAGTACGGTCGCAAGACTAAAACTCAAAGGAATTGACGGGAGCCCGCACAAGCGGTGGATTATGTGGTTTAATTCGAAGCAACGCGCAGAACCTTACCTAGGTTTGACATCCTTTGACAATTGCAGAGATGCAACTTTCGTAGCAATACGACAAAGAGACAGGTGCTGCATGGCTGTCGTCAGCTCGTGCC
>Otu0678
GGATTAGATACCCTGGTAGTCCATGCCGTAAACGATGTGTGTTAGACGTTGGAAATTTATTTTCAGTGTCGCAGCGAAAGCGATAAACACACCGCCTGGGGAGTACGACCGCAAGGTTAAAACTCAAATGAATTGACGGGGACCCGCACAAGCGGTGGAGCATGTGGTTTAATTCGATGCAACGCGAAAAACCTTACCTACACTTGACATACTTCGAATTTTCTAGAGATAGATTAGTGCCTTCGGGAACGGAGATACAGGTGCTGCATGGCTGTCGTCAGCTCGTGCC
>Otu0679
GGATTAGATACCCTGGTAGTCCACGCTGTAAACGATGAGTGCTGGTCGTTGGGGCATTTGCCTTTGTGGCCGTAGCTAACGCATTAAGCACTCCGCCTGGGTAGTACGGCCGCAAGGCTAAAACTTAAAGGAATTGACGGGGGTCCGCACAAGCGGTGGAGCATGTGGTTTAATTCGATAATAAGCGCAAAACCTTACCAACTCTTGACATATAGACAAAATCCTTGTGAGAATAGGGACTGAGCTTGCTCGGTCTATACAGGTGCTGCATGGCTGTCGTCAGCTCGTGCC
>Otu0680
GGATTAGATACCCTGGTAGTCCACGCCGTAAACGATGAGTGCTAAGTGTTAGGGGGTTTCCGCCCCTTAGTGCTGGAGTTAACGCATTAAGCACTCCGCCTGGGGAGTACGGCCGCAAGGCTGAAACTCAAAGGAATTGACGGGGACCCGCACAAGCGGTGGAGCATGTGGTTTAATTCGAAGCAACGCGAAGAACCTTACCAGCTCTTGACATCATCTGACCACCCTAGAGATAGGGCTTTCCCTTCGGGGACAGATAGACAGGTGGTGCATGGTTGTCGTCAGCTCGTGCC
>Otu0681
GGATTAGATACCCTGGTAGTCCTTGCCGTAAACGATGCATACTTGGTGTAGTTGGACTCAACCCCGACTGTGCCGTAGCTAACGCGTTAAGTATGCCACCTGGGGAGTACGCCCGCAAGGGTGAAACTCAAAAGAATTGACGGGGGCCCGCACAAGCAGTGGAGCATGTGGTTTAATTCGATGCAACGCGAAGAACCTTACCCAGGCTTGACATATAGAGGACCGCTCTAGAGATAGAGTTTCCCGCAAGGGCCTTTATACAGGTGCTGCATGGCTGTCGTCAGCTCGTGCC
>Otu0682
GGATTAGATACCCTGGTAGTCCACGCCGTAAACGATGATAACTAGCTGTCCGGGTTCATGGAACTTGGGTGGCGCAGCTAACGCATTAAGTTATCCGCCTGGGGAGTACGGTCGCAAGATTAAAACTCAAAGGAATTGACGGGGGCCTGCACAAGCGGTGGAGCATGTGGTTTAATTCGAAGCAACGCGCAGAACCTTACCAACGTTTGACATCCTGATCGCGGTTAGAGGAGACTCTTTCCTTCAGTTCGGCTGGATCAGTGACAGGTGCTGCATGGCTGTCGTCAGCTCGTGCC
>Otu0683
GGATTAGATACCCTGGTAGTCCTAGCTGTAAACGGTGCTTGCTTGCTGTAAAAGGAATCGACCCCTTTTGTGGCGGAGCTAACGCGTTAAGCAAGCCGCCTGGGAAGTACGGTCGCAAGATTAAAACTCAAAGAAATTGACGGGGGCCTGCACAAGCGGTGGAGTATGTGGCTTAATTCGATGCAACGCGAAGAACCTTACCTGGCCTTGACATGCACATAGTAGAAGCCTGAAAGGGTGACGAGGTAGCAATACCAGTGTGCACAGGTGCTGCATGGCTGTCGTCAGCTCGTGCC
>Otu0684
GGATTAGATACCCTGGTAGTCCACACCGTAAACGATGAATGCCAGTCGTCGGGTAGCATGCTATTCGGTGACACACCTAACGGATTAAGCATTCCGCCTGGGGAGTACGGCCGCAAGGTTAAAACTCAAAGAAATTGACGGGGGCCCGCACAAGCGGTGGAGCATGTGGTTTAATTCGAAGCAACGCGCAGAACCTTACCAACCCTTGACATCCTGTGCTACATCCAGAGATGGATGGTTCCTTTCGGGGACGCAGTGACAGGTGCTGCATGGCTGTCGTCAGCTCGTGCC
>Otu0685
GGATTAGATACCCTGGTAGTCCTAGCCCTAAACGATGGATACTTGGTGTGAGGGGGATTGAATCCCTTCGTGCCGTAGCTAACGCAATAAGTATCCCGCCTGGGGAGTACGGTCGCAAGGCTGAAACTCAAAGGAATTGACGGGGGCCCGCACAAGCGGTGGAGTATGTGGTTTAATTCGACGCAACGCGAAGAACCTTACCTGGGCTCGAACGGCTAGTGACAGGGGATGAAAGTCTCTTTTCCCGCAAGGGACACTAGTCGAGGTGCTGCATGGCTGTCGTCAGCTCGTGCC
>Otu0686
GGATTAGATACCCTGGTAGTCCACGCCGTAAACGATGGATACTAGCTGTTCGGGGCAACCTGAGTGGCTAAGCGAAAGTGATAAGTATCCCACCTGGGGAGTACGGGCGCAAGCCTGAAACTCAAAGGAATTGACGGGGGCCCGCACAAGCGGTGGAGCATGTGGTTTAATTCGATGATACGCGAGGAACCTTACCAAGGCTTAAATGTAGATTGACCGGTTTGGAAACAGATCTTTCGCAAGACAATTTACAAGGTGCTGCATGGTTGTCGTCAGCTCGTGCC
>Otu0687
GGATTAGATACCCTGGTAGTCCACGCCGTAAACGATGAGTGCTAGGTGCTGTGGGTATTGACCCCCGCTGTGCTGCAGCTAACGCGTTAAGCACTCCGCCTGGGGAGTACGGCCGCAAGGCTAAAACTCAAAGGAATTGACGGGGGCCCGCACAAGCGGTGGAGCATGTGGTTCAATTCGACGCAACGCGCAGAACCTTACCTGGGTTAAATCCACTAGAACCTTCTAGAGATAGAGGGGTGCCTTTCGGGGAACTAGTGAGACGGTGCTGCATGGCTGTCGTCAGCTCGTGCC
>Otu0688
GGATTAGATACCCTGGTAGTCCACGCTGTAAACGATGAGAACTAGATGTTGGGGGGTATAACCCCTCAGTGTCGCAGCTAACGCGTTAAGTTCTCCGCCTGGGGAGTACGGCCGCAAGGTTGAAACTCAAAGGAATTGACGGGGACCCGCACAAGCGGTGGAGCATGTGGTTTAATTCGATGCAACGCGAAGAACCTTACCTGGTCTTGACATCCTCGGAACTTGTCAGAGATGACTTGGTGCCTTCGGGAACCGAGAGACAGGTGCTGCATGGCTGTCGTCAGCTCGTGCC
>Otu0689
GGATTAGATACCCTGGTAGTCCACGCCGTAAACGATGAGTGTTAGGTGTCTGGAGTCAAATCTGGGTGCCGTAAGCTAACGCATTAAACACTCCGCCTGGGGAGTACGCACGCAAGTGTGAAACTCAAAGGAATTGACGGGGACCCGCACAAGCAGCGGAGCATGTGGTTTAATTCGACGCAACGCGAAGAACCTTACCAAGTCTTGACATATTACGGAAGAAGTTAGAGATAACTTCCTACATCTTCGGATGACTGTAATACAGGTGGTGCATGGTTGTCGTCAGCTCGTGCC
>Otu0690
GGATTAGATACCCTGGTAGTCCACGCTGTAAACGATGGATGCTAGCTGTTGGGGGGTTACCTCTCAGTAGCGTAGCTAACGCGTTAAGCATCCCGCCTGGGGAGTACGGTCGCAAGATTAAAACTCAAAGAAATTGACGGGGACCCGCACAAGCGGTGGAACATGTGGTTTAATTCGAGGCAACGCGAAGAACCTTACCAGGATTCGACATGCCCTCTATGGACTCCCGAAAAGGAGTCCTTCACTTCGGGTGGGAGGAGCACAGGTGCTGCATGGCTGTCGTCAGCTCGTGCC
>Otu0691
GGATTAGATACCCTGGTAGTCCACGCCCTAAACGATGCATACTTGGTGTGGGCCATTCATTTGGTCTGTGCCGGAGCTAACGCGTTAAGTATGCCGCCTGGGGAGTACGGTCGCAAGGCTGAAACTCAAAGGAATTGACGGGGGCCCGCACAAGCGGTGGAGCATGTGGTTCAATTCGACGCAACGCGAAGAACCTTACCTGGGCTCGAACGGCTTCAGAACATCCTCAGAAACGGGGACTTCTCGCAAGAGACTGGAGTCGAGGTGCTGCATGGCTGTCGTCAGCTCGTGCC
>Otu0692
GGATTAGATACCCTGGTAGTCCACGCAGTAAACGTTGGGCACTAGGTATGGGGTCTTATCAACGGATTCCGTGCCGTAGCTAACGCATTAAGTGCCCCGCCTGGGGAGTACGGCCGCAAGGCTAAAACTCAAAGGAATTGACGGGGGCCCGCACAAGCGGCGGAGCATGTTGCTTAATTCGAGGCAACGCGAAGAACCTTACCTGGGTTTGACATGTAGAGAAAAGCCATAGAGATATGGTGTCCTTTTGGGCTCTACACAGGTGGTGCATGGCTGTCGTCAGCTCGTGCC
>Otu0693
GGATTAGATACCCTGGTAGTCCATGCCGTAAACGATGTCAACTAACCGTTGGGTTTCTTTGAAGCTTAGTGGTGGAGCTAACGTATTAAGTTGACCGCCTGGGGAGTACGGCCGCAAGGCTAAAACTCAAATGAATTGACGGGGGCCCGCACAAGCGGTGGAGCATGTGGTTTAATTCGATGCAACGCGAAGAACCTTACCTACCCTTGACATCCAGAGAATCTGTTAGAGATAGTAGAGTGCCTTCGGGAGCTCTGAGACAGGTGCTGCATGGCTGTCGTCAGCTCGTGCC
>Otu0694
GGATTAGATACCCTGGTAGTCCGCACCGTAAACGATGATCACTCGCTGTGTGCGATAAACAGTACGCGGCCAAGCGAAAGCGATAAGTGATCCACCTGGGGAGTACGCCCGCAAGGGTGAAACTCAAAGGAATTGACGGGGGTCCGCACAAGCGGTGGAGCATGTGGTTTAATTCGATGATACGCGAGGAACCTTACCTAGGCTAGAATGTGAAGGAATGTATCAGAAATGGTGCAGTCAGCAATGACCTGAAACAAGGTGCTGCATGGCTGTCGTCAGCTCGTGCC
>Otu0695
GGATTAGATACCCTGGTAGTCCACGCCCTAAACGATGCGAACTGGACGTTGGGATCAATTGAGATTTCAGTGTCGAAGCTAACGCGTTAAGTTCGCCGCCTGGGGAGTACGGTCGCAAGACTGAAACTCAAAGGAATTGACGGGGGCCCGCACAAGCGGTGGAGTATGTGGTTTAATTCGATGCAACGCGAAGAACCTTACCTGGTCTTGACATGCACGGAATCCTTTAGAGATAGAGGAGTGCCTTCGGGAACCGTGACACAGGTGCTGCATGGCTGTCGTCAGCTCGTGCC
>Otu0696
GGATTAGATACCCTGGTAGTCCACGCCGTAAACGATGAATGCTAGCCGTCAGGTAGTATACTATTTGGTGGCGCAGTTAACGCATTAAGCATTCCGCCTGGGGAGTACGGTCGCAAGATTAAAACTCAAAGGAATTGACGGGGGCCCGCACAAGCGGTGGAGCATGTGGTTTAATTCGAAGCAACGCGCAGAACCTTACCAGACCTTGACATACCAATCGCGGTTTCCGGAGACGGATTCCTTCAGTTCGGCTGGATTGGATACAGGTGCTGCATGGCTGTCGTCAGCTCGTGCC
>Otu0697
GGATTAGATACCCTGGTAGTCCACGCCGTAAACTATGTCTACTAGCCGTTGGGAGACTTGATCTCTTAGTGGCGCAGCTAACGCGATAAGTAGACCGCCTGGGGAGTACGGTCGCAAGACTAAAACTCAAATGAATTGACGGGGGCCCGCACAAGCGGTGGAGCATGTGGTTTAATTCGATGCAACGCGAAGAACCTTACCAGGTCTTGACATCCTGCGAACCTTTCAGAGATGAGAGGGTGCCTTCGGGAGCGCAGAGACAGGTGCTGCATGGCTGTCGTCAGCTCGTGCC
>Otu0698
GGATTAGATACCCTGGTAGTCCACGCCGTAAACGATGATAACTAGCTGTTGGGCCTCATAGAGGCTCAGTGGCGCAGCTAACGCATTAAGTTATCCGCCTGGGGAGTACGGTCGCAAGATTAAAACTCAAAGGAATTGACGGGGGCCTGCACAAGCGGTGGAGCATGTGGTTTAATTCGAAGCAACGCGCAGAACCTTACCAGCGTTTGACATGGCAGGACGACTTCCAGAGATGGATTTCTTCCCTTCGGGGACCTGCACACAGGTGCTGCATGGCTGTCGTCAGCTCGTGCC
>Otu0699
GGATTAGATACCCTGGTAGTCCACGCCGTAAACGATGTCTACTAGTCGTTGGGGAACTTGATTCCTTAGTGACGCAGCTAACGCAATAAGTAGACCGCCTGGGGAGTACGGCCGCAAGGTTAAAACTCAAATGAATTGACGGGGGCCCGCACAAGCGGTGGAGCATGTGGTTTAATTCGATGCAACGCGAAGAACCTTACCTGGTCTTGACATATCTAGAATCCTGCAGAGATGCGGGAGTGCCTTCGGGAATTAGAATACAGGTGCTGCATGGCTGTCGTCAGCTCGTGCC
>Otu0700
GGATTAGATACCCTGGTAGTCCTAGCCGTAAACGATGGGCACTAGGTGTGGGGAGATACTCTCTCCGTGCCGCAGCTAACGCATTAAGTGCCCCGCCTGGGGAGTACGGTCGCAAGACTAAAACTCAAAGGAATTGACGGGGGCCCGCACAAGCAGCGGAGCATGTGGCTTAATTCGAAGCAACGCGAAGAACCTTACCAAGACTTGACATTATAGTGAAGCAGGGGAAACCCTGTGGCCTAACGGAGCTATAACAGGTGGTGCATGGCTGTCGTCAGCTCGTGCC
>Otu0701
GGATTAGATACCCTGGTAGTCCACGCCGTAAACGATGATCACTCGTGATTGGCGATACACTGCCAGTCACCTAGCGAAAGCGTTAAGTGATCCACCTGGGGAGTACGATCGCAAGATTGAAACTCAAAGGAATTGACGGGGGCCCGCACAAGCGGTGGAGCATGTGGTTTAATTCGATGATACGCGAGGAACCTTACCAGGGCTCGAACGTACGTTGACAGGGGCGGAAACGTCCTCTTCTTCGGACAACGTGCGAGGTGCTGCATGGCTGTCGTCAGCTCGTGCC
>Otu0702
GGATTAGATACCCTGGTAGTCCACGCCCTAAACGATGGATACTCGACATCGGCGATACACTGTTGGTGTCTGAGCGAAAGCATTAAGTATCCCACCTGGGAAGTACGACCGCAAGGTTGAAACTCAAAGGAATTGGCGGGGGTCCGCACAAGCGGTGGAGCATGTGGTTTAATTCGATGATACGCGAGGAACCTTACCTGGGCTAGAATGCTGGGAGACCGTGAGTGAAAGCTCATTTTGTAGCAATACACTGCCAGTAAGGTGCTGCATGGCTGTCGTCAGCTCGTGCC
>Otu0703
GGATTAGATACCCTGGTAGTCCACGCCGTAAACGATGTCAACTAGGTGTTGGGATGGTTAATCATCTCATTGCCGCAGCTAACGCATTAAGTTGACCGCCTGGGGAGTACGGTCGCAAGATTAAAACTCAAAGAAATTGACGGGGGCCCGCACAAGCGGTGGAGTATGTGGTTTAATTCGACGCAACGCGCAGAACCTTACCTGGTCTTGACATCCCGAGAATCTTTTGGAAACAAGAGAGTGCTCTTCGGAGAATTCGGTGACAGGTGCTGCATGGCTGTCGTCAGCTCGTGCC
>Otu0704
GGATTAGATACCCTGGTAGTCCACGCCCTAAACGATGTCAACTAGCTGTTGGGCCGGTTACGGCTTAGTAGCGCAGCTAACGCGTGAAGTTGACCGCCTGGGGACTACGGTCGCAAGACTAAAACTCAAAGGAATTGACGGGGACCCGCACAAGCGGTGGATGATGTGGATTAATTCGATGCAACGCGAAAAACCTTACCTACCCTTGACATGCCCGGAAGCTTTAAGAGATTAAAGTGTGCTCGCAAGAGAACCGGTGCACAGGTGCTGCATGGCTGTCGTCAGCTCGTGCC
>Otu0705
GGATTAGATACCCTGGTAGTCCACGCCGTAAACGATGAATACTAGGTGTCGGGGAGCAAAGCTCTTCGGTGCCGTCGCAAACGCAGTAAGTATTCCACCTGGGGAGTACGTTCGCAAGAATGAAACTCAAAGGAATTGACGGGGACCCGCACAAGCGGTGGAGCATGTGGTTTAATTCGAAGCAACGCGAAGAACCTTACCAAGTCTTGACATCCGCCTGACCGATCCTTAACCGGATCTTTCCTTCGGGACAGGCGAGACAGGTGGTGCATGGTTGTCGTCAGCTCGTGCC
>Otu0706
GGATTAGATACCCTGGTAGTCCACGCCGTAAACGATGAGTGCTAAGTGTTGGGGGGTTTCCGCCCCTCAGTGCTGCAGCTAACGCATTAAGCACTCCGCCTGGGGAGTACGGTCGCAAGACTGAAACTCAAAGGAATTGACGGGGGCCCGCACAAGCGGTGGAGCATGTGGTTTAATTCGAAGCAACGCGAAGAACCTTACCAGGTCTTGACATCCCGTTGACCACTATGGAGACATAGTTTTCCCTTCGGGGACAACGGTGACAGGTGGTGCATGGTTGTCGTCAGCTCGTGCC
>Otu0707
GGATTAGATACCCTGGTAGTCCACGCCGTAAACGATGTGCACTAGATTTGGGGGGTTTGACCCCTTCCGAGTCGCAGCTAACGCATTAAGTGCACCGCCTGGGGAGTACGGTCGCAAGACTAAAACTCAAAGGAATTGACGGGGGCCCGCACAAGCGGTGGATTATGTGGTTTAATTCGAAGCAACGCGCAGAACCTTACCCGGGCTTGAAATCCTGAGAACCTGCTTTAAAGAGCGGGGTGCCCTTCGGGGAATTCAGTGACAGGCGCTGCATGGCTGTCGTCAGCTCGTGCC
>Otu0708
GGATTAGATACCCTGGTAGTCCACGCCCTAAACAATGGATACTCGACGTTCGGAGGAATCGATCCCTCTGAGTGTCTAAGTTAACACATTAAGTATCCCGCCTGGGAAGTACGATCGCAAGATTAAAACTCAAAGAAATTGACGGGGATCCACACAAGCGGTGGAGCATGTGGTTTAATTCGATAGTAAGCGAAGAACCTTACCAAGATTTGACATTCTACTAACGCCCTGGAAACAGGGAAGTGCCCGAAAGGGAAAGTAGTAACAGGCGCTGCATGGTTGTCGTCAGCTCGTGCC
>Otu0709
GGATTAGATACCCTGGTAGTCCACACAGTAAACGATGAATACTCGCTGTTTGCGATATACAGTAAGCGGCCAAGCGAAAGCATTAAGTATTCCACCTGGGGAGTACGCCGGCAACGGTGAAACTCAAAGGAATTGACGGGGGCCCGCACAAGCGGAGGAACATGTGGTTTAATTCGATGATACGCGAGGAACCTTACCCGGGCTTGAATTGCAGAGGAACATAGTTGAAAGATTATGGCCGCAAGGTCTCTGTGAAGGTGCTGCATGGTTGTCGTCAGCTCGTGCC
>Otu0710
GGATTAGATACCCTGGTAGTCCACGCTGTAAACGATGAGCACTCGATGTGCGAGGTATACGACCCCTCGCGTGTCACAGCTAACGCATTAAGTGCTCCGCCTGGGGATTACGGTCGCAAGACTAAAACTCAAAGGAATTGACGGGGGCCCGCACAAGCGGTGGAGGATGTGGTTTAATTCGACGCAACGCGAAGAACCTTACCTGGGCTTGACATCCCGTGACCGCGCCAGAGATGGCGTTTCCTCTTCGGAGGCACGGAGACAGGTGCTGCATGGCTGTCGTCAGCTCGTGCC
>Otu0711
GGATTAGATACCCTGGTAGTCCACGCCGTAAACGATGTTTGCTAGTTGTCAGGCCCTTAGGGTTTGGTGACGGAGAGAAATCATTAAGCAAACCGCCTGGGGAGTACGGCCGCAAGGTTAAAACTCAAAGGAATTGACGGGGACCCGCACAAGCGGTGGAGCATGTTGTTTAATTCGAAGCAACGCGAAGAACCTTACCCACTCTTGACATCCTCCTTGGGACTTTCAGAGATGATTGTCTTCGGTTCGGCCGGGGGAGTGACAGGTGCTGCATGGCTGTCGTCAGCTCGTGCC
>Otu0712
GGATTAGATACCCTGGTAGTCCACGCCGTAAACGATGATAACTAGTTGTTCGGGCTCTACGAGCTTGAGTGACGCAGCTAACGCATTAAGTTATCCGCCTGGGGAGTACGGTCGCAAGATTAAAACTCAAAGGAATTGACGGGGGCCTGCACAAGCGGTGGAGCATGTGGTTTAATTCGAAGCAACGCGCAGAACCTTACCAGCGTTTGACATCCTTGTCGCGGATTTCAGAGATGATTTCCTTCAGTTCGGCTGGACAAGTGACAGGTGCTGCATGGCTGTCGTCAGCTCGTGCC
>Otu0713
GGATTAGATACCCTGGTAGTCCACACTGTAAACGATGATTGCTAGGTGTGGGGGGTCTGACCCCCTCCGTGCCGGAGTTAACGCAATAAGCAATCCACCTGGGGAGTACGGCCGCAAGGTTGAAACTCAAAGGAATTGACGGGGACCCGCACAAGCAGTGGATTATGTGGTTTAATTCGAAGCAACGCGAAGAACCTTACCAGGTCTTGACATCCGACTAACGAGATAGAGATATGTCAGGTGCCCTTCGGGGAAAGTCGAGACAGGTGGTGCATGGTTGTCGTCAGCTCGTGCC
>Otu0714
GGATTAGATACCCTGGTAGTCCACGCCGTAAACGATGAGAGCTAGTTGTCGGGCAGCATGCTGTTCGGTGACGCAGCTAACGCATTAAGCTCTCCGCCTGGGGAGTACGGTCGCAAGATTAAAACTCAAAGGAATTGACGGGGGCCCGCACAAGCGGTGGAGCATGTGGTTTAATTCGAAGCAACGCGCAGAACCTTACCAGCCCTTGACATCCCGGTCGCGATTAGTGGAGACACTTTTCTTCAGTTCGGCTGGACCGGTGACAGGTGCTGCATGGCTGTCGTCAGCTCGTGCC
>Otu0715
GGATTAGATACCCTGGTAGTCCACGCCCTAAACGATGTCTACTAGTTGTTGGGAGAGTAAAATCTCTTAGTAACGCAGCTAACGCGTGAAGTAGACCGCCTGGGGAGTACGGTCGCAAGATTAAAACTCAAAGGAATTGACGGGGGCCCGCACAAGCGGTGGATTATGTGGATTAATTCGATGCAACGCGAAAAACCTTACCTGGCCTTGACATGCTACTAACGAAGCAGAGATGCATTAGGTGCCCGAAAGGGAAAGTAGACACAGGTGCTGCATGGCTGTCGTCAGCTCGTGCC
>Otu0716
GGATTAGATACCCTGGTAGTCCATGCCGTAAACGATGAGTGCTAAGTGTTGGAGGGTTTCCACCCTTCAGTGCTGGAGTTAACGCAATAAGCACTCCGCCTGGGGAGTACGACCGCAAGGTTGAAACTCAAAGGAATTGACGGGGACCCGCACAAGCGGTGGAGCATGTGGTTTAATTCGAAGCAACGCGAAGAACCTTACCAGGTCTTGACATCTCTTGCATACCCTAGAGATAGGGGAAATCCTTCGGGACAAGAAGACAGGTGGTGCATGGTTGTCGTCAGCTCGTGCC
>Otu0717
GGATTAGATACCCTGGTAGTCCACGCCGTAAACGATGGTCACTAGCTGTTTGGACTTCGGTCTGAGTGGCTAAGCGAAAGTGATAAGTGACCCACCTGGGGAGTACGTTCGCAAGAATGAAACTCAAAGGAATTGACGGGGGCCCGCACAAGCGGTGGAGCATGTGGTTTAATTCGATGATACGCGAGGAACCTTACCAGGGCTTAAATGTAGATTGCATAAGCTAGAGATAGCTTTTTCTTCGGACTATCTACAAGGTGCTGCATGGTTGTCGTCAGCTCGTGCC
>Otu0718
GGATTAGATACCCTGGTAGTCCGCACCGTAAACGATGATTACTCGTTGTTGGCAATATGACCGTCAGCGACCAAGCGAAAGCGATAAGTAATCCACCTGGGGAGTACGCCGGCAACGGTGAAACTCAAAGGAATTGACGGGGGCCCGCACAAGCGGAGGAGCATGTGGTTTAATTCGATGATACGCGAGGAACCTTACCTGGGCTTGAAAGTTAGTGACCGGTTCTGAAAGGAACTTTTCCGCAAGGACACGAAACTAGGTGCTGCATGGCTGTCGTCAGCTCGTGCC
>Otu0719
GGATTAGATACCCTGGTAGTCCACGCCCTAAACGATGTCTACTAGTTGTTGGGGTCTTCGGACCTTAGTAACGCAGCTAACGCGTGAAGTAGACCGCCTGGGGAGTACGGTCGCAAGATTAAAACTCAAAGGAATTGACGGGGACCCGCACAAGCGGTGGATGATGTGGATTAATTCGATGCAACGCGAAAAACCTTACCTACACTTGACATGCCAAGAAGTTTCCAGAGATGGATTCGTGCTCGAAAGAGAGCTTGGACACAGGTGCTGCATGGCTGTCGTCAGCTCGTGCC
>Otu0720
GGATTAGATACCCTGGTAGTCCACGCCGTAAACGATGAGAACTAGGTGTGGGAGGTGTCGACTCCTCCCGTGCCGTCGCTAACGCATTAAGTTCTCCGCCTGGGGAGTACGGCCGCAAGGCTAAAACTCAAAGGAATTGACGGGGGCCCGCACAAGCAGCGGAGCATGTGGTTTAATTCGATGCAACGCGAAGAACCTTACCTGGGTTTGAAATGTTGGTGACCGCCGTGGAAACACGGTTTTCCTTCGGGACACCATCACAGGTGGTGCATGGCTGTCGTCAGCTCGTGCC
>Otu0721
GGATTAGATACCCTGGTAGTCCACGCCGTAAACGATGGATGCTAGCCGTTGTCGGGTTTACCTGTCAGTGGCGCAGCTAACGCATTAAGCATCCCGCCTGGGGAGTACGGTCGCAAGATTAAAACTCAAAGGAATTGACGGGGGCCCGCACAAGCGGTGGAGCATGTGGTTCAATTCGAAGCAACGCGCAGAACCTTACCAGCCCTTGACATGTCCCGTGTGAGTACCAGAGATGGAACTCTTCAGTTCGGCTGGCGGGAACACAGGTGCTGCATGGCTGTCGTCAGCTCGTGCC
>Otu0722
GGATTAGATACCCTGGTAGTCCACGCCCTAAACGATGAACACTCGCTGTTGGCGATACACAGTCAGCGGCTAAGCGAAAGCGTTAAGTGTTCCACCTGGGGAGTACGGTCGCAAGATTGAAACTCAAAGGAATTGACGGGGGCCCGCACAAGCGGAGGAGCATGTGGTTTAATTCGATGATACGCGAGGAACCTTACCCGGGCTTGAAAGTTAGTGAATGATTTAGAGATAGATCAGTGAGCAATCACACGAAACTAGGTGCTGCATGGCTGTCGTCAGCTCGTGCC
>Otu0723
GGATTAGATACCCTGGTAGTCCATGCCGTAAACGTTGGGAACTAGATGTAGGGACCATTCCACGGTTTCTGTGTCGCAGCTAACGCATTAAGTTCCCCGCCTGGGGAGTACGGCCGCAAGGCTAAAACTCAAAGGAATTGACGGGGGCCCGCACAAGCGGCGGAGCATGCGGATTAATTCGATGCAACGCGAAGAACCTTACCAAGGCTTGACATATACCGGAAATGGCTGGAAACAGTCCCCCCGCAAGGTCGGTATACAGGTGGTGCATGGTTGTCGTCAGCTCGTGCC
>Otu0724
GGATTAGATACCCTGGTAGTCCACGCAGTAAACGATGATTACTCGTTTTCGGTACGTAGTATCGGAGACCAAGCGAAAGTGATAAGTAATCCACCTGGGGAGTACGTTCGCAAGAATGAAACTCAAAGGAATTGACGGGGGCCCGCACAAGCGGTGGAGCATGTGGTTTAATTCGATGATACGCGAGGAACCTTACCAAGGCTTAAATGCATAATGACAGGGATGGAAACATCCTTTTCTTCGGACAGAATGCAAGGTGCTGCATGGCTGTCGTCAGCTCGTGCC
>Otu0725
GGATTAGATACCCTGGTAGTCCACACCGTAAATGATGAATGCCAGATGTCGGGCGGCTTGCTGCTCGGTGTCGCACCTAACGGATTAAGCATTCCGCCTGGGGAGTACGGTCGCAAGATTAAAACTCAAAGGAATTGACGGGGGCCCGCACAAGCGGTGGAGCATGTGGTTTAATTCGAAGCAACGCGCAGAACCTTACCAACCCTTGACATTCTGTGACAACCCCAGAGATGGGGCTTTCCCTCCGGGGACACAGGGACAGGTGCTGCATGGCTGTCGTCAGCTCGTGCC
>Otu0726
GGATTAGATACCCTGGTAGTCCACGCCCTAAACTATGTCAACTAGTTGTTGGAAGAGTCAAATCTTTCAGTAACGCAGCTAACGCGTGAAGTTGACCGCCTGGGGAGTACGGTCGCAAGATTAAAACTCAAAGGAATTGACGGGGACCCGCACAAGCGGTGGATGATGTGGATTAATTCGATGCAACGCGAAAAACCTTACCTACCCTTGACATGCCAGGAATCTGAGTGAAAGCTTGGAGTGCTCGAAAGAGAACCTGGACACAGGTGCTGCATGGCTGTCGTCAGCTCGTGCC
>Otu0727
GGATTAGATACCCTGGTAGTCCTAGCTGTAAACGATGGGCACTTGGTGTTGCGGGTATCGACCCCTGCAGTGCCGAAGCTAACGCATTAAGTGCCCCGCCTGGGGAGTACGGTCGCAAGGCTGAAACTCAAAGGAATTGACGGGGGCCCGCACAAGCGGTGGAGCATGTGGTTTAATTCGACGCAACGCGAAGAACCTTACCTGGGTTTGAACTGCGGTGGACCGCTCCAGAGATGGAGCTTCCCTTCGGGGCTGCCGTGGAGGTGCTGCATGGCTGTCGTCAGCTCGTGCC
>Otu0728
GGATTAGATACCCTGGTAGTCCTAGCCCTAAACGATGATCGCTTGGTGTGACAGGTACCCAATCCTGTCGTGCCGGAGCTAACGCGTTAAGCGATCCGCCTGGGGAGTACGGTCGCAAGGCTGAAACTCAAAGGAATTGACGGGGGCCCGCACAAGCGGTGGAGCATGTGGTTCAATTCGACGCAACGCGAAGAACCTTACCTGGGCTCGAAGCGTAGTGGACCGGGGTAGAAATACTCTTTTCCCGCAAGGGACTGCTACGTAGGTGCTGCATGGCTGTCGTCAGCTCGTGCC
>Otu0729
GGATTAGATACCCTGGTAGTCCATGCCGTAAACGATGTGTGTTAGACGTTGGAAATTTATTTTCAGTGTCGCAGCGAAAGCGATAAACACACCGCCTGGGGAGTACGACCGCAAGGTTAAAACTCAAATGAATTGACGGGGGCCCGCACAAGCGGTGGAGCATGTGGTTTAATTCGAAGCAACGCGCAGAACCTTACCATCCCTTGACTTCCCTGTCGCGGGCTCAGAGATGAGCCTTTCAGTTCGGCTGGACAGGTGACAGGTGCTGCATGGCTGTCGTCAGCTCGTGCC
>Otu0730
GGATTAGATACCCTGGTAGTCCACGCCCTAAACGATGTCAATTAGCTGTTGGGCAACTTGATTGTTCAGTAGCGTAGCTAACGCGTGAAATTGACCGCCTGGGGAGTACGGTCGCAAGATTAAAACTCAAAGGAATTGACGGGGACCCGCACAAGCGGTGGATGATGTGGATTAATTCGATGCAACGCGAAGAACCTTACCTGGTCTTGACATGTACGGAATCCTCCAGAGACGGAGGAGTGCCTTCGGGAACCGTAACACAGGTGCTGCATGGCTGTCGTCAGCTCGTGCC
>Otu0731
GGATTAGATACCCTGGTAGTCCACGCCCTAAACGATGCGAACTAGGTGTTGGGGAAGGAGACTTTCTTAGTACCGCAGCTAACGCGTGAAGTTCGCCGCCTGGGGAGTACGGTCGCAAGATTAAAACTCAAAGGAATTGACGGGGACCCGCACAAGCGGTGGATGATGTGGATTAATTCGATGCAACGCGAAAAACCTTACCTACCCTTGACATGTCAGGAATCCTGTAGAGATATGGGAGTGCTCGAAAGAGAACCTGAACACAGGTGCTGCATGGCTGTCGTCAGCTCGTGCC
>Otu0732
GGATTAGATACCCTGGTAGTCCATGCCGTAAACGGTGGGCGCTAGGTGTAGGGGTCTTCCACGACTTCTGTGCCGTAGCTAACGCATTAAGCGCCCCGCCTGGGGAGTACGGCCGCAAGGCTAAAACTCAAAGGAATTGACGGGGGCCCGCACAAGCGGCGGAGCATGTGGATTAATTCGATGCAACGCGAAGAACCTTACCTGGGCTTGACATATACAGGACTGGGCCAGAGATGGTCTTTCCCTTTGTGGCTTGTATACAGGTGGTGCATGGTTGTCGTCAGCTCGTGCC
>Otu0733
GGATTAGATACCCTGGTAGTCCACGCCGTAAACGATGTCTACTAGCCGTTGGGAGGCTTGTTCTCTTAGTGGTGCAGCTAACGCGATAAGTAGACCGCCTGGGGAGTACGGCCGCAAGGTTAAAACTCAAATGAATTGACGGGGGCCCGCACAAGCGGTGGAGCATGTGGTTTAATTCGAAGCAACGCGAAGAACCTTACCTGGCCTTGACATCCTGCGAACTTTCTAGAGATAGATTGGTGCCTTCGGGAACGCAGAGACAGGTGCTGCATGGCTGTCGTCAGCTCGTGCC
>Otu0734
GGATTAGATACCCTGGTAGTCCACGCCGTAAACGTTGGGAACTAGGTGTGGGCCTCATTCCACGAGGTCTGTGCCGCAGCTAACGCATTAAGTTCCCCGCCTGGGGAGTACGGCCGCAAGGCTAAAACTCAAAGGAATTGACGGGGGCCCGCACAAGCGGCGGAGCATGTGGATTAATTCGATGCAACGCGAAGAACCTTACCAAGGCTTGACATACACCGGAAACACCCAGAGATGGGTGCCCCGCAAGGTCGGTGTACAGGTGGTGCATGGTTGTCGTCAGCTCGTGCC
>Otu0735
GGATTAGATACCCTGGTAGTCCACGCCGTAAACGTTGGGCGCTAGATGTGGGCCACATTCCACGTGGTCCGTGTCGCAGCTAACGCATTAAGCGCCCCGCCTGGGGAGTACGGCCGCAAGGCTAAAACTCAAAGGAATTGACGGGGGCCCGCACAAGCGGCGGAGCATGCGGATTAATTCGATGCAACGCGAAGAACCTTACCAAGGCTTGACATATAGAGGAAAAGTTCAGAAATGATCTCCCTAGCAATAGTCTCTATACAGGTGGTGCATGGTTGTCGTCAGCTCGTGCC
>Otu0736
GGATTAGATACCCTGGTAGTCCACGCCGTAAACGATGGATGCTAATAGTTCGAGGTATCGACCCCTTGGGCTGTGAAGCTAACGCGTTAAGCATCCCGCCTGGGGAGTACGAGCGCAAGCTTAAAACTCAAAGGAATTGACGGGGACCCGCACAAGCGGTGGATGATGTGGTTTAATTCGATGCTACGCGAAGAACCTTACCCAGGCTTGACATCCTGCGAATCTGTTGGAAACAACGGAGTGCCTTCGGGAGCGCAGTGACAGGTGTTGCATGGCCGTCGTCAGCTCGTGCC
>Otu0737
GGATTAGATACCCTGGTAGTCCACGCCGTAAACGATGGATACTAGCCGTTTTGGTTGATTTTCAATTGGGGTGGCTAAGCGAAAGTGATAAGTATCCCACCTGGGGAGTACGTTCGCAAGAATGAAACTCAAAGGAATTGACGGGGGCCCGCACAAGCGGTGGAGCATGTGGTTTAATTCGATGATACGCGAGGAACCTTACCAAGGCTTAAATGGGAATTGACGGGTTTGGAAACGAATTTTTCTTCGGACAATTTCCAAGGTGCTGCATGGTTGTCGTCAGCTCGTGCC
>Otu0738
GATTAGATACCCTGGTAGTCCACGCCGTAAACGATGGTCACTAGCTGTTTGGACTTCGGTCTGAGTGGCTAAGCGAAAGTGATAAGTGACCCACCTGGGGAGTACGTTCGCAAGAATGAAACTCAAAGGAATTGACGGGGGCCCGCACAAGCGGTGGAGCATGTGGTTTAATTCGATGATACGCGAGGAACCTTACCAGGGCTTAAATGCATAATGACAGATTGGGAAACCAGTCCTTCTTCGGACATTTTGCAAGGTGCTGCATGGTTGTCGTCAGCTCGTGCC
>Otu0739
GGATTAGATACCCTGGTAGTCCACGCCGTAAACGATGAGTACTAGTTATTGGAGGTATTGACTCCTTCAGTGACGTAGCTAACGCATTAAGTACTCCGCCTGGGAAGTACGGTCGCAAGACTAAAACTCAAAGGAATTGACGGGGGCCCGCACAAGCGGTGGATTATGTGGTTTAATTCGAAGCAACGCGCAGAACCTTACCTAGGCTTGAAATCCTACGAATTCGATGTAATGGTCGAAGTGCCCGCAAGGGAATGTAGTGACAGGTGCTGCATGGCTGTCGTCAGCTCGTGCC
>Otu0740
GGATTAGATACCCTGGTAGTCCATGCCGTAAACGATGAACACTAGGTTTTGGGCTCGTCAACGGTCCAGAGCCGCAGCTAACGCGTTAAGTGTTCCGCCTGGGGAATACGGTCGCAAGACTGAAACTCAAAGGAATTGACGGGGGCCCGCACAAGCGGTGGAGCATGTGGTTTAATTCGACGCAACGCGCAGAACCTTACCAGGACTTGACATGGAAGTGACCGGACGAGAGATCGTCCTTCTCCCGCAAGGGAGCACTTCACACAGGTGCTGCATGGCTGTCGTCAGCTCGTGCC
>Otu0741
GGATTAGATACCCTGGTAGTCCACGCCTTAAACGATGTGTGCTAGTTGTCGGAACCTTAAGGTTTCGGTGACGCAGGGAAACCTTTAAGCACACCGCCTGGGGAGTACGGTCGCAAGATTAAAACTCAAAGGAATTGACGGGGACCCGCACAAGCGGTGGAGCATGTTGTTTAATTCGAAGCAACGCGAAGAACCTTACCCACTCTTGACATCCTCCTTTTGACTTTCAGAGATGATTGTCTTCGGTTCGGCCGGGGGAGAGACAGGTGCTGCATGGCTGTCGTCAGCTCGTGCC
>Otu0742
GGATTAGATACCCTGGTAGTCCGCACCGTAAACGATGATTACTCGCTGCTAGGGGGCAACCTTTAGTGGCTTAGCGAAAGCGATAAGTAATCCACCTGGGGAGTACGCCGGCAACGGTGAAACTCAAAGGAATTGACGGGGGCCCGCACAAGCGGAGGAGCATGTGGTTTAATTCGATGATACGCGAGGAACCTTACCAGGGCTTGAAAGTTAGGGAATAACTCTGAAAGGAGTTAGTCAGCAATGACCCGAAACTAGGTGCTGCATGGCTGTCGTCAGCTCGTGCC
>Otu0743
GGATTAGATACCCTGGTAGTCCACGCTGTAAACGATGTGTGCTGGATGTTGGGTAACTTAGTTACTCAGTGTCGTAGCTAACGCGATAAGCACACCGCCTGGGGAGTACGGCCGCAAGGTTGAAACTCAAAGGAATTGACGGGGGCCCGCACAAGCGGTGGAGCATGTGGTTTAATTCGAAGCAACGCGCAGAACCTTACCAGGATTTGACATGGGCAAGACGCACGGAGAGATTCGTGTTCCCGCAAGGGCTTGCTGCACAGGTGCTGCATGGCTGTCGTCAGCTCGTGCC
>Otu0744
GGATTAGATACCCTGGTAGTCCACGCTGTAAACGATGAATGCTAGCCGTTGGGGTGCATGCACCTCAGTGGCGCCGCTAACGCATTAAGCATTCCGCCTGGGGAGTACGGTCGCAAGATTAAAACTCAAAGGAATTGACGGGGGCCCGCACAAGCGGTGGAGCATGTGGTTTAATTCGAAGCAACGCGCAGAACCTTACCATCCCTTGACATGGCATGCGAACTCGAGAGATCGAGTGTCCTCTTCGGAGGCGTGCACACAGGTGCTGCATGGCTGTCGTCAGCTCGTGCC
>Otu0745
GGATTAGATACCCTGGTAGTCCACGCCGTAAACGATGATCACTAGATGTTGGCGATACACTGTCAGTGTTTTAGAGAAATCAATAAGTGATCCACCTGGGGAGTACGTTCGCAAGAATGAAACTCAAAGGAATTGACGGGGGCCCGCACAAGCGGTGGAGCATGTGGTTTAATTCGATGATACGCGAGGAACCTTACCAAGGCTTAAATGTAAAGCGATCGGTTGAGAAATCAGCCTTTCTTCGGACGATTTACAAGGTGCTGCATGGTTGTCGTCAGCTCGTGCC
>Otu0746
GGATTAGATACCCTGGTAGTCCACGCTGTAAACGTTGGGCGCTAGGTGTGGGGGGCCTCTCCGGTTTCCTGTGCCGTAGCTAACGCATTAAGCGCCCCGCCTGGGGAGTACGGCCGCAAGGCTAAAACTCAAAGGAATTGACGGGGGCCCGCACAAGCGGCGGAGCATGCGGATTAATTCGATGCAACGCGAAGAACCTTACCTGGGTTTGACATGGCCGCAAATCCCGCAGAGATGTGGGGTCCTTCGGGGGCGGTCACAGGTGGTGCATGGCTGTCGTCAGCTCGTGCC
>Otu0747
GGATTAGATACCCTGGTAGTCCACACCGTAAACGATGAATGCCAGTCGTCGGGGGGCATGCCCTTCGGTGACGCAGTTAACGCATTAAGCATTCCGCCTGGGGAGTACGGTCGCAAGATTAAAACTCAAAGGAATTGACGGGGGCCCGCACAAGCGGTGGAGCATGTGGTTTAATTCGAAGCAACGCGCAGAACCTTACCATCCCTTGACATCCTCAACGCGATTTCCTGAGAAGGATTTCTTCAGTTCGGCTGGTTGAGTGACAGGTGCTGCATGGCTGTCGTCAGCTCGTGCC
>Otu0748
GGATTAGATACCCTGGTAGTCCACGCCGTAAACGATGTCTGCTAGCCGTTGGGGCTCTTAGAGTTTCGGTGGCGGAGCTAACGCATTAAGCAGACCGCCTGGGAAGTACGGTCGCAAGATTAAAACTCAAAGGAATTGACGGGGGCCCGCACAAGCGGTGGAGCATGTGGTTTAATTCGAAGCAACGCGCAGAACCTTACCAGCCTTTGACATCCTGTGCTATATCCAGAGATGGATAGTTCCCTTTTGGGACGCAGAGACAGGTGCTGCATGGCTGTCGTCAGCTCGTGCC
>Otu0749
GGATTAGATACCCTGGTAGTCCACGCCGTAAACTATGATTACTCGATATTGGCGATACACAGTCAGTGTCTAAGCGAAAGTGATAAGTAATCCACCTGGGGAGTACGTTGGCAACAATGAAACTCAAAGGAATTGACGGGGGCCCGCACAAGCGGTGGAGCATGTGGTTTAATTCGATGATACGCGAGGAACCTTACCAGGGCTTAAATGTAAGTTGACAGATCTGGAAACAGATTTTTCTTCGGACAATTTACAAGGTGCTGCATGGCTGTCGTCAGCTCGTGCC
>Otu0750
GGATTAGATACCCTGGTAGTCCACGCCGTAAACGATGATAACTAGCCGTTGGATTTATCCAGTGGCGCAGCTAACGCGTTAAGTTATCCGCCTGGGGAGTACGGCCGCAAGGCTAAAACTCAAATGAATTGACGGGGACCCGCACAAGCGGTGGAGCATGTGGTTTAATTCGATGCAACGCGAAAAACCTTACCTACTCTTGACATACTTGGAAGCTCTTGTAATGAGAGTGTGCCTTTTGGAGCCAAGATACAGGTGCTGCATGGCTGTCGTCAGCTCGTGCC
>Otu0751
GGATTAGATACCCTGGTAGTCCACGCCGTAAACGATGATAACTAGTTGTCGGGGGTCTTAGACCTTCGGTGACGCAGCTAACGCATTAAGTTATCCGCCTGGGGAGTACGGTCGCAAGATTAAAACTCAAAGGAATTGACGGGGGCCTGCACAAGCGGTGGAGCATGTGGTTTAATTCGAAGCAACGCGCAGAACCTTACCAACGTTTGACATGGTAGGACGGCTTCCAGAGATGGATTCCTTCCCTTCGGGGACCTACACACAGGTGCTGCATGGCTGTCGTCAGCTCGTGCC
>Otu0752
GGATTAGATACCCTGGTAGTCCACGCCGTAAACGATGGATACTAGCTGTTCGATCAACATTGGTTGATTGAGTGGTTAAGCGAAAGTGATAAGTATCCCACCTGGGGAGTACGCTCGCAAGAGTGAAACTCAAAGGAATTGACGGGGGCCCGCACAAGCGGTGGAGCATGTGGTTTAATTCGATGATACGCGAGGAACCTTACCAGGGCTTAAATGTTAGGTGACAGATCTAGAAATAGATTTTTCTTCGGACACTTAACAAGGTGCTGCATGGTTGTCGTCAGCTCGTGCC
>Otu0753
GGATTAGATACCCTGGTAGTCCACGCCCTAAACTATGTCAACTAGCCGTTGGGATCATTGAAGGTCTTAGTGGCGCAGCTAACGCGATAAGTTGACCGCCTGGGGAGTACGGCCGCAAGGTTAAAACTCAAAGGAATTGACGGGGGCCCGCACAAGCGGTGGAGCATGTGGTTTAATTCGATGCAACGCGAAGAACCTTACCAGGCCTTGACATCTAGCGAACTTTCCAGAGATGGATTGGTGCCTTCGGGAACGCTAAGACAGGTGCTGCATGGCTGTCGTCAGCTCGTGCC
>Otu0754
GGATTAGATACCCTGGTAGTCCACGCCGTAAACGATGGTCACTAGCTGTTTGGACTTCGGTCTGAGTGGCTAAGCGAAAGTGATAAGTGACCCACCTGGGGAGTACGTTCGCAAGAATGAAACTCAAAGGAATTGACGGGGGCCCGCACAAGCGGTGGAGCATGTGGTTTAATTCGATGATACGCGAGGAACCTTACCAGGACTTAAATGCATAACGATCGGTTGAGAAATCAACTTTTCTTCGGACGGTATGCAAGGTGCTGCATGGTTGTCGTCAGCTCGTGCC
>Otu0755
GGATTAGATACCCTGGTAGTCCACGCCGTAAACGATGTCTACTAGTTGTTGGGAGACTTGATCTCTTAGTAACGAAGCTAACGCGATAAGTAGACCGCCTGGGGAGTACGGCCGCAAGGTTAAAACTCAAATGAATTGACGGGGGCCCGCACAAGCGGTGGAGCATGTGGTTTAATTCGAAGCAACGCGAAGAACCTTACCTACTCTTGACATCCTGCGAACTTGGTAGAGATACCTTGGTGCCTTCGGGAACGCAGTGACAGGTGCTGCATGGCTGTCGTCAGCTCGTGCC
>Otu0756
GGATTAGATACCCTGGTAGTCCACGCCGTAAACGATGTCTACTAGCCGTTGGGACTCTTGAAGTCTTAGTGGCGCAGCTAACGCACTAAGTAGACCGCCTGGGGAGTACGGCCGCAAGGTTAAAACTCAAATGAATTGACGGGGGCCCGCACAAGCGGTGGAGCATGTGGTTTAATTCGACGCAACGCGAAGAACCTTACCTGGCCTTGACATGCAGAGAACTTTCCAGAGATGGATTGGTGCCTTCGGGAACTCTGACACAGGTGCTGCATGGCCGTCGTCAGCTCGTGCC
>Otu0757
GGATTAGATACCCTGGTAGTCCACGCCCTAAACGATGATAACTAAGTGTTGCAACTTGATTGCAGTGCTGAAGCTAACGCATTAAGTTATCCACCTGAGGAGTACGGTCGCAAGATTAAAACTCAAAGGAATAGACGGGGACCCACACAAGCAGTGGATCACGTGGTTTAATTCGACAATAAACGGGGAATCTTACCCAGACTTGACATCCTGAGAATCTTTTAGAGATAAAAGAGTGCCTTTATTGGAGCTCAGTGACAGGTGCTGCATGGTTGTCGTCAGCTCGTGCC
>Otu0758
GGATTAGATACCCTGGTAGTCCACGCCGTAAACTATGGATACTCGACGTTGGCCCAGTTTGGGTCAGTGTCTAAGCTAACGCATTAAGTATCCCACCTGGGGAGTACGATCGCAAGGTTGAAACTCAAAGGAATTGACGGGGGCCCGCACAAGCGGTGGAGCATGTGGCTTAATTCGATGCAACGCGAGGAACCTTATCCTGGGTTCAACGCAAGGTGACAGGCTATGAAAGTAGCTCTTCTTCGGACACCTTGCGCGGTGCTGCATGGCTGTCGTCAGCTCGTGCC
>Otu0759
GGATTAGATACCCTGGTAGTCCACACGGTAAACGATGAATACTCGCTGTTTGCGATATACGGCAAGCGGCCAAGCGAAAGCGTTAAGTATTCCACCTGGGGAGTACGCCGGCAACGGTGAAACTCAAAGGAATTGACGGGGGCCCGCACAAGCGGAGGAACATGTGGTTTAATTCGATGATACGCGAGGAACCTTACCCGGGCTTAAATTGCACTCGAATGATCCGGAAACGGTTCAGCTAGCAATAGCGAGTGTGAAGGTGCTGCATGGTTGTCGTCAGCTCGTGCC
>Otu0760
GGATTAGATACCCTGGTAGTCCACGCTGTAAACGATGGATGCTCGATGTTGCACCGCTTCAGGTGCAGTGTCTAAGCTAACGCGTTAAGCATCCCACCTGGGGAGTACGATCGCAAGGTTGAAACTCAAAGGAATTGACGGGGGCCCGCACAAGCGGTGGAGCATGTGGATTAATTCGATGCAACGCGAAGAACCTTACCCAGGCTCGAACGCTACCGGACAGGTCCTGAAAGGGACCCTTCTTCGGACTGGTAGCGAGGTGCTGCATGGCTGTCGTCAGCTCGTGCC
>Otu0761
GGATTAGATACCCTGGTAGTCCACGCCGTAAACGATGATAACTAGCTGTCGGGGTTCTTAGAACTTCGGTGGCGCAGCTAACGCATTAAGTTATCCGCCTGGGGAGTACGGCCGCAAGGTTAAAACTCAAATGAATTGACGGGGGCCTGCACAAGCGGTGGAGCATGTGGTTTAATTCGAAGCAACGCGCAGAACCTTACCAGCGTTTGACATGCCTAGTATGTTTTCCAGAGATGGATTACTTCAGTTCGGCTGGCTAGTGCACAGGTGCTGCATGGCTGTCGTCAGCTCGTGCC
>Otu0762
GGATTAGATACCCTGGTAGTCCACGCCGTAAACGATGAATGCCAGCCGTTAGTGGGTTTACTCACTAGTGGCGCAGCTAACGCTTTAAGCATTCCGCCTGGGGAGTACGGTCGCAAGATTAAAACTCAAAGGAATTGACGGGGGCCCGCACAAGCGGTGGAGCATGTGGTTTAATTCGACGCAACGCGCAGAACCTTACCAGCCCTTGACATCCCGGTCGCGGACTCCAGAGATGGAGTTCTTCAGTTCGGCTGGACCGGAGACAGGTGCTGCATGGCTGTCGTCAGCTCGTGCC
>Otu0763
GGATTAGATACCCTGGTAGTCCACGCCGTAAACGATGAGTGCTAGGTGCTGTGGGTATTGACCCCCGCGGTGCCGCAGCTAACGCGTTAAGCACTCCGCCTGGGGAGTACGGCCGCAAGGCTAAAACTCAAAGGAATTGACGGGGGCCCGCACAAGCGGTGGAGCATGTGGTTCAATTCGACGCAACGCGCAGAACCTTACCTGGGTTAAATCCACTCAAACCTGACAGAGATGTCGGGGTGCCTTTCGGGGAATGAGTGAGAAGGTGCTGCATGGCTGTCGTCAGCTCGTGCC
>Otu0764
GGATTAGATACCCTGGTAGTCCACGCCCTAAACGATGTCTACTAGTTGTCGGGTTTTAATTAACTTGGTAACGCAGCTAACGCGTGAAGTAGACCGCCTGGGGAGTACGGTCGCAAGATTAAAACTCAAAGGAATTGACGGGGACCCGCACAAGCGGTGGATGATGTGGATTAATTCGATGCAACGCGAAAAACCTTACCTACCCTTGACATGTCAGGAATGCCGAAGAGATTTGGCAGTGCCCGAAAGGGAACCTGAACACAGGTGCTGCATGGCTGTCGTCAGCTCGTGCC
>Otu0765
GGATTAGATACCCTGGTAGTCCACGCCGTAAACGATGGATGCTAGCCGTTGGCGGGTTTACCCGTCAGTGGCGCAGCTAACGCTTTAAGCATCCCGCCTGGGGAGTACGGTCGCAAGATTAAAACTCAAAGGAATTGACGGGGGCCCGCACAAGCGGTGGAGCATGTGGTTCAATTCGACGCAACGCGAAGAACCTTACCAGCCCTTGACATCCCGGTCGCGGGAACGAGAGATCGATCCCTTCAGTTCGGCTGGACCGGAGACAGGTGCTGCATGGCTGTCGTCAGCTCGTGCC
>Otu0766
GGATTAGATACCCTGGTAGTCCACGCCGTAAACGATGTGCACTAGGTCGAGGGGGTTTGACGCCGCTCTCGGCTGAAGCGAAAGTGTTAAGTGCACCGCCTGGGGAGTACGGCCGCAAGGCTAAAACTCAAAGGAATTGACGGGGGCTCACACAAGCGGTGGAGCATGTGGCTTAATTCGAAGCAACGCGAAGAACCTTATCCTGGGTTTGACATGCATGGATTAGCTTCCTGAAAGGGAAGTGACGCGGCTTGCCGTGGAACATGCACAGGTGCTGCATGGCTGTCGTCAGCTCGTGCC
>Otu0767
GGATTAGATACCCTGGTAGTCCACGCCGTAAACGATGTCTACCAGTCGTTGGGTCTTTTAAAGACTTAGTGACGCAGTTAACGCAATAAGTAGACCGCCTGGGGAGTACGGCCGCAAGGTTAAAACTCAAATGAATTGACGGGGGCCCGCACAAGCGGTGGAGCATGTGGTTTAATTCGATGCAACGCGAAGAACCTTACCTGGTCTTGACATATCTAGAATCCTGCAGAGATGCGGGAGTGCCTTCGGGAATTAGAATACAGGTGCTGCATGGCTGTCGTCAGCTCGTGCC
>Otu0768
GGATTAGATACCCTGGTAGTCCACGCCCTAAACGATGTCGACTGGTTGTTGGGTGGGTAACCACTTAGTAACGAAGCTAACGCGTGAAGTCGACCGCCTGGGGAGTACGGTCGCAAGATTAAAACTCAAAGGAATTGACGGGGACCCGCACAAGCGGTGGATGATGTGGTTTAATTCGATGCAACGCGAAAAACCTTACCTACACTTGACATGTCAGAAATCCTTCAGAGATGAGGGAGTGCCGCAAGGAATCTGAACACAGGTGCTGCATGGCTGTCGTCAGCTCGTGCC
>Otu0769
GGATTAGATACCCTGGTAGTCCACGCCGTAAACGATGGATACTAGCTGTTCGGATTTATCTGAGTGGCTAAGCGAAAGTGATAAGTATCCCACCTGGGGAGTACGTTCGCAAGAATGAAACTCAAAGGAATTGACGGGGGCCCGCACAAGCGGTGGAGCATGTGGTTTAATTCGATGATACGCGAGGAACCTTACCAGGGCTTAAATGTGGATTGACAGGTCTAGAAATAGACTTTTCTTCGGACGATCCACAAGGTGCTGCATGGTTGTCGTCAGCTCGTGCC
>Otu0770
GGATTAGATACCCTGGTAGTCCACGCCGTAAACGATGATCACTAGACGTCAGTTTTGCTTAGCAAAATTGGTGTCGTAGCTAACGCGTTAAGTGATCCGCCTGGGGAGTACGGTCGCAAGACTAAAACTTAAAGGAATTGACGGGGGTCCGCACAAGCGGTGGAACATGTGGTTTAATTCGACACTACGCGAGGAACCTTACCTGGGTTTGACATGCTTTTGACAGTCGTAGAAATACGATCTTTCGGGCTTCGGTCCGAACAATTGCACAGGTGCTGCATGGCTGTCGTCAGCTCGTGCC
>Otu0771
GGATTAGATACCCTGGTAGTCCACACCGTAAACGATGATTACTAGGTGTTGGAGGATTGACCCCTTCAGTGCCGCAGTTAACACAATAAGTAATCCACCTGGGGAGTACGACCGCAAGGTTGAAACTCAAAGGAATTGACGGGGGCCCGCACAAGCAGTGGAGTATGTGGTTTAATTCGACGCAACGCGAAGAACCTTACCAAGTCTTGACATCCCTTGACGGACATAGAAATATGTTTTCTCTTCGGAGCAAGGAGACAGGTGGTGCATGGTTGTCGTCAGCTCGTGCC
>Otu0772
GGATTAGATACCCTGGTAGTCCACGCCGTAAACGATGGATACTAGCTGTTGGAAGTAATTTCAGTGGTTAAGCGAAAGTGATAAGTATCCCACCTGGGGAGTACGTTCGCAAGAATGAAACTCAAAGGAATTGACGGGGGCCCGCACAAGCGGTGGAGCATGTGGTTTAATTCGATGATACGCGAGGAACCTTACCAAGGCTTAAATGTAGTTTGACAGATTTGGAAACAGATTTTTCTTCGGACAAATTACAAGGTGCTGCATGGTTGTCGTCAGCTCGTGCC
>Otu0773
GGATTAGATACCCTGGTAGTCCACGCCGTAAACGATGGGTGCTAGGTGTCGCGGGCTTTGACCCCTGCGGTGCCGCAGCTAACGCATTAAGCACCCCGCCTGGGGAGTACGGCCGCAAGGCTAAAACTCAAAGGAATTGACGGGGGCCCGCACAAGCGGTGGAGCATGTGGTTCAATTCGACGCAACGCGCAGAACCTTACCTGGGCTAGAAAGTGCAAGGATCTGGTCGAAAGATCGGAGTGCTCTTCGGAGAACTTGTAGTTAGGTGCTGCATGGCTGTCGTCAGCTCGTGCC
>Otu0774
GGATTAGATACCCTGGTAGTCCACGCCGTAAACTATCAATACTCGATATTAGCGATATACAGTTAGTGTCTAAGCGAAAGTGATAAGTATTGCACCTGGGGAGTACGATCGCAAGGTTGAAACTCAAAGGAATTGACGGGGGCCCGCACAAGCGGTGGAGCATGTGGTTTAATTCGATGATACGCGAGGAACCTTACCAGGGCTTAAATGTAGAACGCATAGAGTGGAAACACTTTAGTCTTCGGACGGTCTACAAGGTGCTGCATGGCTGTCGTCAGCTCGTGCC
>Otu0775
GGATTAGATACCCTGGTAGTCCACGCCGTAAACGATGGATACTAGCTGTTCGATCTTCGGATTGAGTGGCTAAGCGAAAGTGATAAGTATCCCACCTGGGGAGTACGTTCGCAAGAATGAAACTCAAAGGAATTGACGGGGGCCCGCACAAGCGGTGGAGCATGTGGTTTAATTCGATGATACGCGAGGAACCTTACCAGGGCTTAAATGTAGTGGGACAGGAGTGGAAACACTCCCTTCTTCGGACTCATTACAAGGTGCTGCATGGTTGTCGTCAGCTCGTGCC
>Otu0776
GGATTAGATACCCTGGTAGTCCACGCCGTAAATGGTGATTGCTAGACGTCAGAAACGTCAGTTTTTGGTGTCGCAGCTAACGCAATAAGCAATCCGCCTGGGGAGTACGGTCGCAAGATTAAAACTCAAAGGAATTGACGGGGGCCCGCACAAGCGGTGGAGTATGTGGTTTAATTCGAAGCAACGCGAAAAACCTTACCAGCTTTTGACATAGTGACTATAGGACGTGGAGACACGTTCTTTCGGTTCGGCCGGGTCACATACAGGTGCTGCATGGCTGTCGTCAGCTCGTGCC
>Otu0777
GGATTAGATACCCTGGTAGTCCACGCCCTAAACTATGATTACTCGACATTTGTGATACACTATAAGTGTCTGAGCGAAAGCATTAAGTAATCCACCTGGGAAGTACGTCCGCAAGGATGAAACTCAAAGGAATTGGCGGGGGTCCGCACAAGCGGTGGAGCATGTGGTTTAATTCGATGATACGCGAGGAACCTTACCTGGGCTAGAATGCTGGGAGACCGTTAGTGAAAGCTAATTTTGTAGCAATACACTGCCAGTAAGGTGCTGCATGGCTGTCGTCAGCTCGTGCC
>Otu0778
GGATTAGATACCCTGGTAGTCCATGCCGTAAACGTTGGGCACTAGGTGTGGGGGACATTCCACGTTTTCCGCGCCGTAGCTAACGCATTAAGTGCCCCGCCTGGGGAGTACGGCCGCAAGGCTAAAACTCAAAGGAATTGACGGGGGCCCGCACAAGCGGCGGAGCATGCGGATTAATTCGATGCAACGCGAAGAACCTTACCAAGGCTTGACATGGACCGGACCGCCGCAGAAATGCGGTTTCCCTTCGGGGCTGGTTTACAGGTGGTGCATGGTTGTCGTCAGCTCGTGCC
>Otu0779
GGATTAGATACCCTGGTAGTCCACACCGTAAACGATGGATACTAGGTGTAGGGTGTGATAAACATTCTGTGCCGTCGCAAACGCAATAAGTATCCCACCTGGGGAGTACGGCCGCAAGGTTGAAACTCAAAGGAATTGACGGGGGCCCGCACAAGCAGTGGAGTATGTGGTTTAATTCGACGCAACGCGAAGAACCTTACCAGGGCTTGACATATACAGGAATATATAAGAGATTATATAGCTCTTCGGAGTCTGTATACAGGTGGTGCATGGTTGTCGTCAGCTCGTGCC
>Otu0780
GGATTAGATACCCTGGTAGTCCACGCCGTAAACGATGGATGCTAGACGCTGGGCGGATCGACCCGGTCAGTGTCGCAGCTAACGCGATAAGCATCCCGCCTGGGGAGTACGGCCGCAAGGCTGAAACTCAAAGGAATTGACGGGGGCCCGCACAAGCGGTGGAGCATGTGGTTTAATTCGAAGCAACGCGAAGAACCTTACCTGGGCTTGACATCTAGTAGAAACTCCGGTGAAAGCCGGAGCCCTCTTCGGAGCTGCTAGACAGGTGCTGCATGGCTGTCGTCAGCTCGTGCC
>Otu0781
GGATTAGATACCCTGGTAGTCCACGCCGTAAACGATGGATACTAGCTGTTGGGCGTAAGCTCAGTGGCCAAGCGAAAGTGATAAGTATCCCACCTGGGGAGTACGACCGCAAGGTTGAAACTCAAAGGAATTGACGGGGGCCCGCACAAGCGGTGGAGCATGTGGTTTAATTCGATGATACGCGAGGAACCTTACCAGGGCTTAAATGTAGAGTGACAGGCTGAGAGATCGGCTTTTCTTCGGACACTTTACAAGGTGCTGCATGGTTGTCGTCAGCTCGTGCC
>Otu0782
GGATTAGATACCCTGGTAGTCCACGCCCTAAACGATGCGAACTAGGTGTTGGGGAAGGAGACTTCCTTAGTACCGCAGCTAACGCGTGAAGTTCGCCGCCTGGGGAGTACGGTCGCAAGATTAAAACTCAAAGGAATTGACGGGGACCCGCACAAGCGGTGGATGATGTGGATTAATTCGATGCAACGCGAAAAACCTTACCTACCCTTGACATGTCAGGAACTTTCCAGAGATGGATTGGTGCTCGAAAGAGAACCTGAACACAGGTGCTGCATGGCTGTCGTCAGCTCGTGCC
>Otu0783
GGATTAGATACCCTGGTAGTCCACGCCGTAAACGATGAGCACTAGTTGTTGGGTACGAATGTATTCAGTGACGCAGTTAACGCAATAAGTGCTCCGCCTGGGGAGTACGGTGGCAACACTAAAACTCAAAGGAATTGACGGGGACCCGCACAAGCAGCGGAGCATGTGGTTTAATTCGAAGCAACGCGAAAAACCTTACCAGGGCTTGACATCCCTCTGACCGGCTCTTAACCGAGCCTTTCTTCGGACAGAGGTGACAGGTGGTGCATGGTTGTCGTCAGCTCGTGCC
>Otu0784
GGATTAGATACCCTGGTAGTCCACGCCGTAAACGATGAGTGCTAGTCGTCGGCAGGCATGCCTGTCGGTGACGCAGCTAACGCATTAAGCACTCCGCCTGGGGAGTACGGCCGCAAGGTTAAAACTCAAAGGAATTGACGGGGGCCCGCACAAGCGGTGGAGCATGTGGTTTAATTCGAAGCAACGCGCAGAACCTTACCATCCCTTGACATCCCCAACGCGAGGACGAGAGATCGACCTCTTCAGTTCGGCTGGTTGGGTGACAGGTGCTGCATGGCTGTCGTCAGCTCGTGCC
>Otu0785
GGATTAGATACCCTGGTAGTCCTAGCCTTAAACGATGCATACTAGGTGTAGGGGGGCTCAACCCCTTCTGTACCGGAGCTAACGCATTAAGTATGCCGCCTGGGGAGTACGCTCGCAAGGGTGAAACTCAAAAGAATTGACGGGGGCCCGCACAAGCAGTGGAGCATGTGGTTTAATTCGATGCAACGCGAAGAACCTTACCTGGGCTCGAAATGTAGAGGACGATATCAGAGATGATATTTCTCGAAAGGGTCTCTATATAGGTGCTGCATGGCTGTCGTCAGCTCGTGCC
>Otu0786
GGATTAGATACCCTGGTAGTCCACGCTGTAAACGATGGATACTCGGTGTTCGGCCTTCGGGTTGAGTGCCTAAGGGAAACCGATAAGTATCCCACCTGGGGAGTACGTCCGCAAGGATGAAACTCAAAGGAATTGACGGGGGCCCGCACAAGCGGTGGAGCATGTGGTTTAATTCGATGATACGCGAGGAACCTTACCTGGGCTAGAATGCCTCTGACATGCCATGAAAGTGGTTTTTCCTTCGGGACAGAGTGCAAGGTGCTGCATGGTTGTCGTCAGCTCGTGCC
>Otu0787
GGATTAGATACCCTGGTAGTCCACGCCGTAAACGATGACAACTAGCTGTTGGGAGACAAGATCTCTCAGTGGCGCAGCTAACGCTTTAAGTTGTCCGCCTGGGGAGTACGGCCGCAAGGTTAAAACTCAAATGAATTGACGGGGACCCGCACAAGTAGTGGAGCATGTGGTTTAATTCGAAGATACGCGCAGAACCTTACCAACACTTGACATGTTCGTCGCGACTTTAAGAGATTAAAGTTTTCGGTTCGGCCGGACGAAACACAGGTGCTGCATGGCTGTCGTCAGCTCGTGCC
>Otu0788
GGATTAGATACCCTGGTAGTCCACACCGTAAACGATGAATGCCAGACGTCGGGCAGTATACTGTTCGGTGTCACACCTAACGGATTAAGCATTCCGCCTGGGGAGTACGGTCGCAAGATTAAAACTCAAAGGAATTGACGGGGGCCCGCACAAGCGGTGGAGCATGTGGTTTAATTCGAAGCAACGCGCAGAACCTTACCAACCCTTGACATCCCTATCGCGGTTTCTCGAGAGAGATTCCTTCAGTTCGGCTGGATAGGTGACAGGTGCTGCATGGCTGTCGTCAGCTCGTGCC
>Otu0789
GGATTAGATACCCTGGTAGTCCACGCCGTAAACGATGCTAACTCGTTTTTGGATTTTCGGATTCAGAGACCAAGCGAAAGTGATAAGTTAGCCACCTGGGGAGTACGGGCGCAAGCCTGAAACTCAAAGGAATTGACGGGGGCCCGCACAAGCGGTGGATTATGTGGTTTAATTCGATGATACGCGAGGAACCTTACCAAGACTTAAATGGGAATTGACAGATTTAGAAATAGATCCTCCTTCGGGCAATTTTCAAGGTGCTGCATGGTTGTCGTCAGCTCGTGCC
>Otu0790
GGATTAGATACCCTGGTAGTCCACGCCGTAAACGATGGATACTAGCTGTTCGGTCTTCGGATTGAGTGGCTAAGCGAAAGTGATAAGTATCCCACCTGGGGAGTACGTTCGCAAGAATGAAACTCAAAGGAATTGACGGGGGCCCGCACAAGCGGTGGAGCATGTGGTTTAATTCGATGATACGCGAGGAACCTTACCAAGGCTTAAATGTAGATTGACAGGTTTAGAGATAGACTTTTCTTCGGACAATTTACAAGGTGCTGCATGGTTGTCGTCAGCTCGTGCC
>Otu0791
GGATTAGATACCCTGGTAGTCCACGCCGTAAACTATGAGAGCTAGCCGTTGGATGGTTTACCATTCAGTGGCGCAGCTAACGCATTAAGCTCTCCGCCTGGGGAGTACGGTCGCAAGATTAAAACTCAAAGGAATTGACGGGGGCCCGCACAAGCGGTGGAGCATGTGGTTTAATTCGAAGCAACGCGAAGAACCTTACCAGCCCTTGACATGCCAAGACGACTTCCAGAGATGGATTTCTTCCCTTCGGGGACTTGGACACAGGTGCTGCATGGCTGTCGTCAGCTCGTGCC
>Otu0792
GGATTAGATACCCTGGTAGTCCTTGTCGTAAACGATGTGTACTTGATGTAGCTAGGCTCAACCCTGGCTGTGTCGGAGCTAACGCGTTAAGTACACCGCCTGAGGAGTACGCTCGCAAGGGTGAAACTCAAAAGAATTGACGGGGGCCCGCACAAGCAGTGGAGCATGTGGTTTAATTCGATGCAACGCGAAGAACCTTACCTGGGCTCGAAATGCAGAGGGAGATGCCAGAAATGGCTTCGTCCGCAAGGACTTCTGTATAGGTGCTGCATGGCTGTCGTCAGCTCGTGCC
>Otu0793
GGATTAGATACCCTGGTAGTCCACGCTGTAAACGATGAATACTAGGTGTAGGTGGTATCGACCCCAACTGTGCCGGAGTAAACACAATAAGTATTCCACCTGGGGAGTACGACCGCAAGGTTGAAACTCAAAGGAATTGACGGGGGCCCGCACAAGCAGTGGAGTATGTGGTTTAATTCGAAGCAACGCGAAGAACCTTACCAGGGAATGACATCCTCTGAAGACTGTAGAGATACAGTTTACCTACGGGACAGAGAGACAGGTGGTGCATGGTTGTCGTCAGCTCGTGCC
>Otu0794
GGATTAGATACCCTGGTAGTCCTAGCCATAAACGATGTAGACCAGATGTGGGGGGTATCGACCCCCTCCGCGTCGACGCTAACGCATTAAGTCTACCGCCTGGGGAGTACGGCCGCAAGGTTGAAACTCAAAGGAATTGACGGGGACCCGCACAAGCGGTGGAGTATGTGGTTTAATTCGACGCAACGCGAAAAACCTTACCTAGGCTCGAACGACTGAAAGTAGAATTTACGAAAGTAGAGACGACCTGTAAAGTCAGGAATCAGCCGAGGTGCTGCATGGTTGTCGTCAGCTCGTGCC
>Otu0795
GGATTAGATACCCTGGTAGTCCACGCCCTAAACGATGATTACTGGACATTTGCGATATACAGTGAGTGTCTGAGCGAAAGCATTAAGTAATCCACCTGGGAAGTACGTCCGCAAGGATGAAACTCAAAGGAATTGACGGGGGTCCGCACAAGCGGTGGAGTATGTGGTTTAATTCGATGATACGCGAGGAACCTTACCTGGGCTAGAATGCGAGTGACCGGTTCTGAAAGGAACTCTTCTAGCAATAGACACAAAGCAAGGTGCTGCATGGCTGTCGTCAGCTCGTGCC
>Otu0796
GGATTAGATACCCTGGTAGTCCACGCCGTAAACGATGAATGCCAGACGTCGGCAAGCATGCTTGTCGGTGTCACACCTAACGGATTAAGCATTCCGCCTGGGGAGTACGGCCGCAAGGTTAAAACTCAAAGGAATTGACGGGGGCCCGCACAAGCGGTGGAGCATGTGGTTTAATTCGAAGCAACGCGCAGAACCTTACCAACCCTTGACATGGGTATCGCGGGACCGGAGACGGTCCTTTCAGTTCGGCTGGATACCACACAGGTGCTGCATGGCTGTCGTCAGCTCGTGCC
>Otu0797
GGATTAGATACCCTGGTAGTCCACGCCCTAAACGATGGATACTCGACATACGCGATACACTGTGTGTGTCTGAGCGAAAGCATTAAGTATCCCACCTGGGAAGTACGTTCGCAAGAATGAAACTCAAAGGAATTGGCGGGGGTCCGCACAAGCGGTGGAGTATGTGGTTTAATTCGATGATACGCGAGGAACCTTACCTGGGCTAGAATGCTGGGAGACCGCTAGTGAAAGCTAGTTTTGTAGCAATACACTGCCAGTAAGGTGCTGCATGGCCGTCGTCAGCTCGTGCC
>Otu0798
GGATTAGATACCCTGGTAGTCCACGCCGTAAACGATGAGTGCTAGGTGTCACGGGCTTTGACCCTCGTGGTGCCGTAGCTAACGCAATAAGCACTCCGCCTGGGGAGTACGGCCGCAAGGCTAAAACTCAAAGGAATTGACGGGGGCCCGCACAAGCGGTGGAGCATGTGGTTTAATTCGACGCGACGCGCAGAACCTTACCTGGGCTAGAAAGTGTAGGAACCCGGGTGAAAACTCGGGGTGCCCTTCGGGGAATCTACAGTTAGGTGTTGCATGGCTGTCGTCAGCTCGTGCC
>Otu0799
GGATTAGATACCCTGGTAGTCCTTGCCGTAAACGATGTATACTTGGTGTAACTGGAATCAACCCCGGTTGTGCCGTAGCTAACGCGATAAGTATACCGCCTGGGGAGTACGCTCGCAAGGGTGAAACTCAAAAGAATTGACGGGGACCCGCACAAGCAGTGGAGCATGTGGTTTAATTCGATGCAACGCGAAGAACCTTACCCAGACTTGACATGCAGTGGAAGTTGGCAGAAATGTCAACGCCCTTCGGGGCCGCTGCACAGGTGCTGCATGGCTGTCGTCAGCTCGTGCC
>Otu0800
GGATTAGATACCCTGGTAGTCCACGCCGTAAACGATGAATGCCAGACGTCGGGCAGCATGCTGTTCGGTGTCACACCTAACGGATTAAGCATTCCGCCTGGGGAGTACGGTCGCAAGATTAAAACTCAAAGGAATTGACGGGGGCCCGCACAAGCGGTGGAGCATGTGGTTTAATTCGAAGCAACGCGCAGAACCTTACCAACCCTTGACATCCCTGTCGCGGTTTCCAGAGATGGATTCCTTCAGTTCGGCTGGACAGGTGACAGGTGCTGCATGGCTGTCGTCAGCTCGTGCC
>Otu0801
GGATTAGATACCCTGGTAGTCCACGCCGTAAACGATGACAGCTAGATGTCGGGGGGTCGCCCCTCGGTGTCGCCGCTAACGCATTAAGCTGTCCGCCTGGGAAGTACGGTCGCAAGATTAAAACTCAAAGGAATTGACGGGGGCCCGCACAAGCGGTGGAGCATGTGGTTTAATTCGAAGCAACGCGAAGAACCTTACCAGTCCTTGACATGGATAGTGTGGATTTTGGAGACAATTTCCTTCAGTTCGGCTGGCTATCACACAGGTGCTGCACGGCTGTCGTCAGCTCGTGCC
>Otu0802
GGATTAGATACCCTGGTAGTCCACGCCCTAAACGATGCTAACTCGATTTTGGCGATATACAGTCAGAGTCCAAGGGAAACCGATAAGTTAGCCACCTGGGGAGTACGTCCGCAAGGATGAAACTCAAAGGAATTGACGGGGGTCCGCACAAGCGGTGGAGCATGTGGTTTAATTCGATGATACGCGAGGAACCTTACCTAGGCTAGAATGTATTTTGACCGTTCCTGAAAGGGAGCTTTGTAGCAATACACAATTTACAAGGTGCTGCATGGTTGTCGTCAGCTCGTGCC
>Otu0803
GGATTAGATACCCTGGTAGTCCACGCCGTAAACGATGGATACTAGCTGTTTGGTTTTCGGACTGAGTGGCTAAGCGAAAGTGATAAGTATCCCACCTGGGGAGTACGGGCGCAAGCCTGAAACTCAAAGGAATTGACGGGGGCCCGCACAAGCGGTGGAGCATGTGGTTTAATTCGATGATACGCGAGGAACCTTACCAGGGCTTAAATGTAGGTTGACAGGCTTGGAAACAGGTTTTTCTTCGGACAACTTACAAGGTGCTGCATGGTTGTCGTCAGCTCGTGCC
>Otu0804
GGATTAGATACCCTGGTAGTCCACGCTGTAAACGATGAATACTAGCTGTTGGGTCTGTAGAGACTTAGTAGCGCAGCAAACGCGATAAGTATTCCGCCTGGGGAGTACGGCCGCAAGGTTAAAACTCAAAGGAATTGACGGGGGCCCGCACAAGCGGTGGAGCATGTGGTTTAATTCGATGCAACGCGAAGAACCTTACCTACCCTTGACATACCACTGAGAACGCAGAGATGTGTTTGTGCCTTCGGGAAAGTGGATACAGGTGCTGCATGGCTGTCGTCAGCTCGTGCC
>Otu0805
GGATTAGATACCCTGGTAGTCCACGCCCTAAACGATGAATACTCGATGTTAGCGATATACAGTTAGCGTCAAAGCGAAAGCGTTAAGTATTCCACCTGGGGAGTACGCCCGCAAGGGTGAAACTCAAAGGAATTGACGGGGGCCCGCACAAGCGGAGGAGCATGTGGTTTAATTCGATGATACGCGAGGAACCTTACCCGGGCTTGAAAGTTAGTGAATGAGACAGAGACGTCTCAGTTCTTCGGAACACGAAACTAGGTGCTGCATGGCTGTCGTCAGCTCGTGCC
>Otu0806
GGATTAGATACCCTGGTAGTCCACACTGTAAACGATGATTACTAGGTGTTGGAGGATTGACCCCTTCAGTGCCGCAGTTAACACAATAAGTAATCCACCTGGGGAGTACGACCGCAAGGTTGAAACTCAAAGGAATTGACGGGGGCCCGCACAAGCAGTGGAGTATGTGGTTTAATTCGACGCAACGCGAAGAACCTTACCAAGTCTTGACATCCTGCGACGATGCTGGAAACAGTATTTTCCTTCGGGACGCAGAGACAGGTGGTGCATGGTTGTCGTCAGCTCGTGCC
>Otu0807
GGATTAGATACCCTGGTAGTCCACGCCCTAAACGATGATGACTAGTTGTTGGAGGAGTTAAATCCTTTAGTAACGCAGCTAACGCGAGAAGTCATCCGCCTGGGGAGTACGGTCGCAAGATTAAAACTCAAAGGAATTGACGGGGGCCCGCACAAGCGGTGGATGATGTGGTTTAATTCGATGCAACGCGAAAAACCTTACCTACCCTTGACATGTACGGAAGCCTGCAGAAATGCAGGGGTGCCCGAAAGGGAGCCGTAACACAGGTGCTGCATGGCTGTCGTCAGCTCGTGCC
>Otu0808
GGATTAGATACCCTGGTAGTCCACGCCGTAAACGATGAGTGCTAGGTGTCAGCCTCTTAGAGGTTGGTATCAAAGCTAACGCATTAAGCACTCCGCCTGAAGAGTACGGTCGCAAGATTAAAACTCAAAGGAATTGACGGGGGCCCGCACAAGCGGTGGAGCATGTGGTTTAATTCGAAGCAACGCGCAGAACCTTACCAGCCTTTGACTTGGAGGTCGCGCCCTGAGAGATCAGGGTTTCAGTTCGGCTGGACCTCACACAGGTGCTGCATGGCTGTCGTCAGCTCGTGCC
>Otu0809
GGATTAGATACCCTGGTAGTCCACGCCGTAAACTATGAGAGCTAGCCGTCGGCAAGTACACTTGTCGGTGGCGCAGCTAACGCATTAAGCTCTCCGCCTGGGGAGTACGGTCGCAAGATTAAAACTCAAAGGAATTGACGGGGGCCCGCACAAGCGGTGGAGCATGTGGTTTAATTCGAAGCAACGCGCAGAACCTTACCAGCCCTTGACATCCCGGTCGCGGTTTCCAGAGATGGATTCCTTCAGTTCGGCTGGACCGGTGACAGGTGCTGCATGGCTGTCGTCAGCTCGTGCC
>Otu0810
GGATTAGATACCCTGGTAGTCCACGCCCTAAACGATGATCACTGGGTGTTCGGGGAGCGATCTCTGAGTACCGTAGCTAACGCGTGAAGTGATCCGCCTGGGGAGTACGGTCGCAAGATTAAAACTCAAAGGAATTGACGGGGACCCGCACAAGCGGTGGATGATGTGGATTAATTCGATGCAACGCGAACAACCTTACCTACCCTTGACATGTCCGGAAGCCCGGTGAGAGCTGGGGGTGCCCGAAAGGGAACCGGAACACAGGTGCTGCATGGCTGTCGTCAGCTCGTGCC
>Otu0811
GGATTAGATACCCTGGTAGTCCACGCCGTAAACGATGAGTACTAGCCCTTGGAGGTATTGACCCCTTCAGGAGCGCAGCTAACGCATTAAGTACTCCGCCTGGGAAGTACGGCCGCAAGGCTAAAACTCAAAGGAATTGACGGGGGCCCGCACAAGCGGTGGATTATGTGGTTTAATTCGAAGCAACGCGCAGAACCTTACCTAGGCTTGAAATCCTTCGAATCCCGAGTAATGTTGGGAGTGCCCGCAAGGGAATGAAGTGACAGGTGCTGCATGGCTGTCGTCAGCTCGTGCC
>Otu0812
GGATTAGATACCCTGGTAGTCCACGCCCTAAACGATGAACACTCGATGTTAGCGATATACAGTTAGCGTCTAAGCGAAAGCGTTAAGTGTTCCACCTGGGGAGTACGCCCGCAAGGGTGAAACTCAAAGGAATTGACGGGGGCCCGCACAAGCGGAGGAGCATGTGGTTTAATTCGATGATACGCGAGGAACCTTACCCGGGCTTGAAAGTTAGTGAATGATTCAGAGACGGATCAGCTCTTCGGAGCACGAAACTAGGTGCTGCATGGCTGTCGTCAGCTCGTGCC
>Otu0813
GGATTAGATACCCTGGTAGTCCACGCCGTAAACGATGTCAACTAGCCGTTGGGAGCATTTTGGCTCTTAGTGGCGCAGCTAACGCGATAAGTTGACCGCCTGGGGAGTACGGTCGCAAGATTAAAACTCAAAGGAATTGACGGGGGCCCGCACAAGCGGTGGAGCATGTGGTTTAATTCGATGCAACGCGAAGAACCTTACCTGCCCTTGACATCCTGGGAACTCTCTAGAGATAGAGAGGTGCCTTCGGGAACCCAGTGACAGGTGCTGCATGGCTGTCGTCAGCTCGTGCC
>Otu0814
GGATTAGATACCCTGGTAGTCCACGCCGTAAACGATGACTACTAGGTGTCGGGGAGCAAAGCTCTTCGGTGCCGCAGCAAACGCAATAAGTAGTCCACCTGGGGAGTACGTTCGCAAGAATGAAACTCAAAGGAATTGACGGGGACCCGCACAAGCGGTGGAGCATGTGGTTTAATTCGAAGCAACGCGAAGAACCTTACCTGCTCTTGACATCCCGGTGACCGGCATGTAATGATGCCTTTTCTTCGGAACACCGGTGACAGGTGGTGCATGGTTGTCGTCAGCTCGTGCC
>Otu0815
GGATTAGATACCCTGGTAGTCCACGCCCTAAACGATGTCTACTAGTTGTCGGGTTTTAATTAACTTGGTAACGCAGCTAACGCGTGAAGTAGACCGCCTGGGGAGTACGGTCGCAAGATTAAAACTCAAAGGAATTGACGGGGACCCGCACAAGCGGTGGATGATGTGGATTAATTCGATGCAACGCGAAAAACCTTACCTACCCTTGACATGGAAGGAACCTCGGAGAGATCTGAGGGTGCTCGAAAGAGAACCTTTACACAGGTGCTGCATGGCTGTCGTCAGCTCGTGCC
>Otu0816
GGATTAGATACCCTGGTAGTCCACGCCGTAAACGATGGCCATTCGATGTCAGCATTAAGTGTTGGTGTCCAAGCGAAAGCGTTAAGTGGCCCACCTGGGGAGTACGCCGGCAACGGTGAAACTCAAAGGAATTGACGGGGGTCCGCACAAGCGGTGGAGCATGTGGTTTAATTCGATGGTACGCGAGGAACCTTACCCGGGCTAGAATGTGAGGGAATATATCAGAGATGGTATAGTCAGCAATGACCCGAAACAAGGTGCTGCATGGCTGTCGTCAGCTCGTGCC
>Otu0817
GGATTAGATACCCTGGTAGTCCACGCCGTAAACGATGGTCACTAGCTGTTTGGACTTCGGTCTGAGTGGCTAAGCGAAAGTGATAAGTGACCCACCTGGGGAGTACGCTCGCAAGAGTGAAACTCAAAGGAATTGACGGGGGCCCGCACAAGCGGTGGAGCATGTGGTTTAATTCGATGATACGCGAGGAACCTTACCAGGGCTTAAATGTAAGTTGCATGGACCAGAGATGGACCTTTCTTCGGACTACTTACAAGGTGCTGCATGGTTGTCGTCAGCTCGTGCC
>Otu0818
GGATTAGATACCCTGGTAGTCCACGCCGTAAACGATGAGTGTTAAGTGTTGGGGGGCTTCCACCCCTCAGTGCTGGCGTTAACGCAATAAACACTCCGCCTGGGGAGTACGACCGCAAGGTTGAAACTCAAAGGAATTGACGGGGACCCGCACAAGCGGTGGAGCATGTGGTTTAATTCGAAGCAACGCGAAGAACCTTACCAGGTCTTGACATCTCTTGCATAGCCTAGAGATAGGTGAAACCCTTCGGGGCAAGAAGACAGGTGGTGCATGGTTGTCGTCAGCTCGTGCC
>Otu0819
GGATTAGATACCCTGGTAGTCCACGCCGTAAACGATGAATGCTAGTTGTTGGTGGGTTTACTCATCAGTGACGCAGCTAACGCATTAAGCATTCCGCCTGGGGAGTACGGTCGCAAGATTAAAACTCAAAGGAATTGACGGGGGCCCGCACAAGCGGTGGAGCATGTGGTTTAATTCGAAGCAACGCGCAGAACCTTACCAGCCCTTGACATACCGGTCGCGGATATTGGAGACGATATCCTTCAGTTTGGCTGGACCGGATACAGGTGCTGCATGGCTGTCGTCAGCTCGTGCC
>Otu0820
GGATTAGATACCCTGGTAGTCCACGCCCTAAACGATGCTCACTAGGTGTTGGGGAAGCGATTCCTTGGTACCGTAGCTAACGCGTGAAGTGAGCCGCCTGGGGAGTACGGCCGCAAGGTTAAAACTCAAAGGAATTGACGGGGACCCGCACAAGCGGTGGATGATGTGGATTAATTCGATGCAACGCGAACAACCTTACCTACCCTTGACATGTCCGGAAGCCTGCTGAAAGGCGGGTGTGCCTGAAAGGGAACCGGAACACAGGTGCTGCATGGCTGTCGTCAGCTCGTGCC
>Otu0821
GGATTAGATACCCTGGTAGTCCACGCCGTAAACGATGCATACTAGGTGTTGGCTTTCGAGCCAGTGCTGCAGTTAACGCATTAAGTATGCCACCTGGGGAGTACGTCGGCAACGATGAAACTCAAAGGAATTGACGGGGGCCCGCACAAGCGGTGGAGCATGTGGCTTAATTCGATGCAACGCGAGGAACCTTACCTGGGCTAAATCCACAGTGATGTCTTCTGGAAACAGAAGGTCCCCTTGGGGCACTATGGAAGGTGCTGCATGGCTGTCGTCAGCTCGTGCC
>Otu0822
GGATTAGATACCCTGGTAGTCCACGCCGTAAACGATGTCAACTAGCCGTCGGGAGCATTTTGGCTCTTGGTGGCGCAGCTAACGCGATAAGTTGACCGCCTGGGGAGTACGGTCGCAAGATTAAAACTCAAAGGAATTGACGGGGGCCCGCACAAGCGGTGGAGCATGTGGTTTAATTCGATGCAACGCGAAGAACCTTACCTGCCCTTGACATCCTGGGAACTCTCTAGAGATAGAGAGGTGCCTTCGGGAACCCAGTGACAGGTGCTGCATGGCTGTCGTCAGCTCGTGCC
>Otu0823
GGATTAGATACCCTGGTAGTCCACGCCGTAAACGATGTCAACTAGATGTTGGAGTGGTTAATCGCTTCATTGTCGCAGCTAACGCATTAAGTTGACCGCCTGGGGAGTACGGTCGCAAGATTAAAACTCAAAGGAATTGACGGGGGCCCGCACAAGCGGTGGAGTATGTGGTTTAATTCGACGCAACGCGCAGAACCTTACCTGGTCTTGACATCCCGAGAATCATTGTGAAAGCTTTGAGTGCCTCTTTGAGGAATTCGGTGACAGGTGCTGCATGGCTGTCGTCAGCTCGTGCC
>Otu0824
GGATTAGATACCCTGGTAGTCCGCGCTGTAAACGATGAGTGCTAGACGGTGGAGGTATTGACCCCTTCGCTGCCGAAGCTAACGCGTTAAGCACTCCGCCTGGGGAGTACGGTCGCAAGACTAAAACTCAAAGGAATTGACGGGGGCCCGCACAAGCGGTGGAGCATGTGGTTTAATTCGACGCAACGCGCAAAACCTTACCTGGGTTAAATCCGCCGGAACCTGTCTGAAAGGATGGGGTGCCCTTCGGGGAATCGGTGAGAAGGTGCTGCATGGCTGTCGTCAGCTCGTGCC
>Otu0825
GGATTAGATACCCTGGTAGTCCACGCCCTAAACGATGTCAACTGGTTGTTGGGTCTTCACTGACTCAGTAACGAAGCTAACGCGTGAAGTTGACCGCCTGGGGAGTACGGCCGCAAGGTTAAAACTCAAAGGAATTGACGGGGACCCGCACAAGCGGTGGATGATGTGGTTTAATTCGATGCAACGCGAAAAACCTTACCCACCTTTGACATGGCAGAAATCCTTTAGAGATAGAGGAGTGCTCGAAAGAGAATCTGCACACAGGTGCTGCATGGCTGTCGTCAGCTCGTGCC
>Otu0826
GGATTAGATACCCTGGTAGTCCACGCCGTAAACGATGAGTGCTAAGTGTTGGGGGCTTTCCGGCCCTCGGTGCTGGAGCTAACGTATTAAGCACTCCGCCTGGGGATTACGACCGCAAGGTTGAAACTCAAAAGAATTGACGGGGACCCGCACAAGCGGTGGAGCATGTGGTTTAATTCGAAGCAACGCGAAGAACCTTACCAGCTCTTGACATCTTCTGACAACTCTAGAGATAGAGCGTTCCCTTCGGGGACAGAATGACAGGTGGTGCATGGTTGTCGTCAGCTCGTGCC
>Otu0827
GGATTAGATACCCTGGTAGTCCACGCCCTAAACGATGTCTACTAGTTGTTGGGCTTTTCGGAGCTTAGTAACGCAGCTAACGCGTGAAGTAGACCGCCTGGGGAGTACGGTCGCAAGACTAAAACTCAAAGGAATTGACGGGGGCCCGCACAAGCGGTGGATGATGTGGATTAATTCGATGCAACGCGAAAAACCTTACCTGGTCTTGACATGTACGGAATCCTTTAGAGATAGAGGAGTGCCTTTGGGAACCGTAACACAGGTGCTGCATGGCTGTCGTCAGCTCGTGCC
>Otu0828
GGATTAGATACCCTGGTAGTCCACGCCGTAAACGATGGAAGCTAGCCGTCGGGCAGTATACTGTTCGGTGGCGCAGTTAACGCATTAAGCTTCCCGCCTGGGGAGTACGGTCGCAAGATTAAAACTCAAAGGAATTGACGGGGGCCCGCACAAGCGGTGGAGCATGTGGTTTAATTCGAAGCAACGCGCAGAACCTTACCAGCCCTTGACATACCGATCGCGGTTTCCGGAGACGGATTCCTTCAGTTAGGCTGGATCGGATACAGGTGCTGCATGGCTGTCGTCAGCTCGTGCC
>Otu0829
GGATTAGATACCCTGGTAGTCCACGCCGTAAACGATGTCAACTAGCTGTTTGTGTTCTTGAAACGTGAGTAGCGTAGCTAACGCGCTAAGTTGACCGCCTGGGGAGTACGGCCGCAAGGTTAAAACTCAAATGAATTGACGGGGGCCCGCACAAGCGGTGGAGCATGTGGTTTAATTCGATGCAACGCGAAGAACCTTACCATCCCTTGACATCCAGAGAATTTTCTAGAGATAGATTAGTGCCTTCGGGAACTCTGAGACAGGTGCTGCATGGCTGTCGTCAGCTCGTGCC
>Otu0830
GGATTAGATACCCTGGTAGTCCACGCCCTAAACGATGTATACTCGTTGTTTGCATCTTGAATGTGAGCAACCAAGCGAAAGCGTTAAGTATACCACCTGGGGAGTACGCCCGCAAGGGTGAAACTCAAAGGAATTGACGGGGGTCCGCACAAGCGGTGGAGCATGTGGTTTAATTCGATGATACGCGAGGAACCTTACCTAGGCTAGAATGTGCGTGAAGAATTCGGAAACGGATTCGTCCTTCGGGACACAAAACAAGGTGCTGCATGGTTGTCGTCAGCTCGTGCC
>Otu0831
GGATTAGATACCCTGGTAGTCCACGCCGTAAACGTTGGGTACTAGGTGTGGGGTCTTATCAACGGATTCCGTGCCGAAGCTAACGCATTAAGTACCCCGCCTGGGGAGTACGGCCGCAAGGCTAAAACTCAAAGGAATTGACGGGGGCCCGCACAAGCAGCGGAGCATGTTGCTTAATTCGAGGCAACGCGAAGAACCTTACCTGGGTTTGACATGGTAGGAAAAGCCATAGAGATATGGTGTCCTTTTGGGCCTATCACAGGTGGTGCATGGCTGTCGTCAGCTCGTGCC
>Otu0832
GGATTAGATACCCTGGTAGTCCACGCCGTAAACGATGAGTGCTAAGTGTTGGAGGGTTTCCGCCCTTCAGTGCTGGAGCTAACGCATTAAGCACTCCGCCTGGGGAGTACGGCCGCAAGGCTGAAACTCAAAGGAATTGACGGGGACCCGCACAAGCGGTGGAGCATGTGGTTTAATTCGAAGCAACGCGAAGAACCTTACCAGGTCTTGACATCCTCTGACCACTCTAGAGATAGAGCCTTCCCTTCGGGGACAGAGTGACAGGTGGTGCATGGTTGTCGTCAGCTCGTGCC
>Otu0833
GGATTAGATACCCTGGTAGTCCACGCCCTAAACGATGTGTGCTAGACGTCGGGAGGCTTGCCTCTCGGTGTCGGAGCTAACGTGTTAAGCACACCGCCTGGGGAGTACGGTCGCAAGATTAAAACTCAAAGGAATTGACGGGGGCCCGCACAAGCGGTGGAGCATGTGGTTTAATTCGACGCAACGCGCAGAACCTTACCAGCCCTTGACATGGTGATTACGGTTCCGAGAGATCGGTTCTTTCCTTCGGGAGATCATCACAGGTGCTGCATGGCTGTCGTCAGCTCGTGCC
>Otu0834
GGATTAGATACCCTGGTAGTCCACGCCGTAAACGATGTGCACTAGGCGTTGGGGTGTTGAAACCTCAGTGCCGGAGCTAACGTGGTAAGTGCACCGCCTGGGGAGTATGCCGGCAACGGTGAAACTCAAAGGAATTGACGGGGGCCCGCACAAGCGGTGGAGCATGTGGTTTAATTCGATGATACGCGAGGAACCTTACCAGGGCTTGACATCACCCGGAAGTGGTCAGAGATGACTATGCTCTTCGGAGCCGGGTGACAGGTGCTGCATGGCTGTCGTCAGCTCGTGCC
>Otu0835
GGATTAGATACCCTGGTAGTCCACGCCGTAAACGATGAATACTAGGTGTTGGGGAGCAAAGCTCTTCGGTGCCGCCGCAAACGCATTAAGTATTCCACCTGGGGAGTACGTTCGCAAGAATGAAACTCAAAGGAATTGACGGGGACCCGCACAAGCGGTGGAGCATGTGGTTTAATTCGAAGCAACGCGAAGAACCTTACCAAGTCTTGACATCCCTCTGACCGTTCCTTAACCGGAACTTTCCTTCGGGACAGGGGAGACAGGTGGTGCATGGTTGTCGTCAGCTCGTGCC
>Otu0836
GGATTAGATACCCTGGTAGTCCACGCCGTAAACGATGCATATTATTAGTATGGAGTATCGACCCTCTGTGCTGAGAAGCTAACGCGTTAAATATGCCGCCTGGGGAGTACGAGCGCAAGCTTAAAACTCAAAGGAATTGACGGGGCTCCGCACAAGCAGTGGATCATGTGGTTTAATCCGATGCTACGCGTAGAACCTTACCGAGGCTTGACATCCCGATCGTCGACCTAGGAAACTAGGTTTTCAGTTCGGCTGGATCGGTGACAGGTGCTGCATGGCCGTCGTCAGCTCGTGCC
>Otu0837
GGATTAGATACCCTGGTAGTCCACGCCCTAAACGATGTCAACTAGTTGTCGGGTCTTCATTGACTTGGTAACGTAGCTAACGCGTGAAGTTGACCGCCTGGGGAGTACGGTCGCAAGATTAAAACTCAAAGGAATTGACGGGGACCCGCACAAGCGGTGGATGATGTGGATTAATTCGATGCAACGCGAAAAACCTTACCTACCCTTGACATGTATGGAATCCTGCTGAGAGGTGGGAGTGCCCGAAAGGGAGCCATAACACAGGTGCTGCATGGCTGTCGTCAGCTCGTGCC
>Otu0838
GGATTAGATACCCTGGTAGTCCGCACCGTAAACGATGATCACTCGCTGTGTGCGATAAACAGTACGCGGCCAAGCGAAAGCGATAAGTGATCCACCTGGGGAGTACGCCCGCAAGGGTGAAACTCAAAGGAATTGACGGGGGTCCGCACAAGCGGTGGAGCATGTGGTTTAATTCGATGATACGCGAGGAACCTTACCTGGGCTAGAATGTGAAGGAATGTATCAGAAATGGTACAGTCAGCAATGACCTGAAACAAGGTGCTGCATGGCTGTCGTCAGCTCGTGCC
>Otu0839
GGATTAGATACCCTGGTAGTCCACGCCGTAAACGATGAGCACTAGATGGATGTCGAGCTATCGATGTCTGTCGGAGACAATTTGGTAAGTGCTCCGCCTGGGGAGTATGGTCGCAAGGCTGAAACTCAAAGGAATTGACGGGGGCTCACACAAGCGGTGGAGGATGTGGTTTAATTCGAAGCAACGCGCAGAACCTTACCAGGTCTTGACATACCGGGATTATTTGTGTGAAAGCATGAAAATTCTCAGCAATGAGGTAACCGGAACAGGTGCTGCATGGCTGTCGTCAGCTCGTGCC
>Otu0840
GGATTAGATACCCTGGTAGTCCACGCCCTAAACGATGTACACTAGTTGTTGCGATGCTAGACATTGCAGTAATGCAGTTAACACATTAAGTGTACCGCCTGGGGAGTACGGTCGCAAGATTAAAACTCAAAGGAATAGACGGGGACCCGCACAAGCGGTGGAGCATGTGGTTTAATTCGACGATACGCGAAGAACCTTACCTGGACTTGACATAGTAAGAATGTTTTAGAGATAGAACAGTGTCTGCTTGCAGAAACTTGCATACAGGTGCTGCACGGCTGTCGTCAGCTCGTGCC
>Otu0841
GGATTAGATACCCTGGTAGTCCATGCCGTAAACGTTGGGCGCTAGATGTGGGGACCATTCCACGGTTTCCGTGTCGTAGCTAACGCATTAAGCGCCCCGCCTGGGGAGTACGGCCGCAAGGCTAAAACTCAAAGGAATTGACGGGGGCCCGCACAAGCGGCGGAGCATGCGGATTAATTCGATGCAACGCGAAGAACCTTACCAAGGCTTGACATATACCGGAAACGTTCAGAAATGTTCGCCCCGCAAGGTCGGTATACAGGTGGTGCATGGTTGTCGTCAGCTCGTGCC
>Otu0842
GGATTAGATACCCTGGTAGTCCACGCCCTAAACGATGTAAACTCGACATTAGCGATATACAGTTAGTGTCCAAGCGAAAGCGTTAAGTTTACCACCTGGGAAGTACGTCCGCAAGGATGAAACTCAAAGGAATTGGCGGGGGTCCGCACAAGCGGTGGAGCATGTGGTTTAATTCGATGATACGCGAGGAACCTTACCTGGGCTAGAATGTAGTTTGACCGATCCTGAAAGGGGTCTTTGTAGCAATACACAAATTACAAGGTGCTGCATGGTTGTCGTCAGCTCGTGCC
>Otu0843
GGATTAGATACCCTGGTAGTCCACGCCGTAAACGATGGGTGCTAGTTGTCAGGCAGCTTGCTGTTTGGTGACGCAGCTAACGCATTAAGCACCCCGCCTGGGGAGTACGGTCGCAAGATTAAAACTCAAAGGAATTGACGGGGGCCCGCACAAGCGGTGGAGCATGTGGTTTAATTCGAAGCAACGCGCAGAACCTTACCAACCCTTGACATCTGGATCGCGGTTACCGGAGACGGTTTCCTTCAGTTCGGCTGGATCCAAGACAGGTGTTGCATGGCTGTCGTCAGCTCGTGCT
>Otu0844
GGATTAGATACCCTGGTAGTCCACGCCGTAAACGATGAGCACTAGGTCGGTGGCACGCTACGTGTTGCCGGCCGCAGAAAATTTGTTAAGTGCTCCGCCTGGGGAGTATGGTCGCAAGGCTGAAACTCAAAGGAATTGACGGGGGCTCACACAAGCGGTGGAGGATGTGGTTTAATTCGAAGCAACGCGAAGAACCTTACCAGGTCTTGACATACCGGGATTATTTGGGTGAAAGCCTATTGATTGCCCGCAAGGGTGTAACCGGAACAGGTGCTGCATGGCTGTCGTCAGCTCGTGCC
>Otu0845
GGATTAGATACCCTGGTAGTCCACGCCGTAAACGATGGATACTAGCTGTTGGGTTGCAAGACTCAGTGGCTAAGCGAAAGTGATAAGTATCCCACCTGGGGAGTACGTTCGCAAGAATGAAACTCAAAGGAATTGACGGGGGCCCGCACAAGCGGTGGAGCATGTGGTTTAATTCGATGATACGCGAGGAACCTTACCAAGGCTTAAATGTAGATTGACAGGACTGGAAACAGTTTTTTCTTCGGACAATTTACAAGGTGCTGCATGGTTGTCGTCAGCTCGTGCT
>Otu0846
GGATTAGATACCCTGGTAGTCCATGCCGTAAACGGTGGGCGCTAGGTGTGGGTTTCCTTCCACGGGATCCGTGCCGTAGCTAACGCATTAAGCGCCCCGCCTGGGGAGTACGGCCGCAAGGCTAAAACTCAAAGGAATTGACGGGGGCCCGCACAAGCGGCGGAGCATGTGGATTAATTCGATGCAACGCGAAGAACCTTACCTGGGCTTGACATATACAGGATCGCGCCAGAGATGGTGTTTCCCTTGTGGCTTGTATACAGGTGGTGCATGGTTGTCGTCAGCTCGTGCC
>Otu0847
GGATTAGATACCCTGGTAGTCCACGCCGTAAACGATGAATGCCAGCCGTCGGGCAGTATACTGTTCGGTGGCGCAGTTAACGCATTAAGCATTCCGCCTGGGGAGTACGGTCGCAAGATTAAAACTCAAAGGAATTGACGGGGGCCCGCACAAGCGGTGGAGCATGTGGTTTAATTCGAAGCAACGCGCAGAACCTTACCAGACCTTGACATACCAATCGCGGTTTTCAGAGATGAACTCCTTCAGTTCGGCTGGATTGGATACAGGTGCTGCATGGCTGTCGTCAGCTCGTGCC
>Otu0848
GGATTAGATACCCTGGTAGTCCACGCCCTAAACGATGCTTACTCGATGTATGTTTAAGTATGTGCATCTGAGGGAAACCATTAAGTAAGCCACCTGGGGAGTACGTTCGCAAGAATGAAACTCAAAGGAATTGACGGGGGTCCGCACAAGCGGTGGAGCATGTGGTTTAATTCGATGATACGCGAGGAACCTTACCTGGGCTCTAATGCGCGTGATTTAATGAGAAATCATTAATCTCTTCGGAGCACAAAGCAAGGTGCTGCATGGTTGTCGTCAGCTCGTGCC
>Otu0849
GGATTAGATACCCTGGTAGTCCACGCTGTAAACGATGAGTGCTAGGTGTCGTGGGTATTGACCCCCGCGGTGCCGTAGCTAACGCATTAAGCACTCCGCCTGGGAAGTACGGTCGCAAGACTAAAACTCAAAGGAATTGACGGGGGCCCGCACAAGCGGTGGAGCATGTGGTTTAATTCGACGCAACGCGCAGAACCTTACCTGGGCTGGAAAGTGTTCGGAAGTCTTGTGAAAGCGAGATGTGCCCGCAAGGGAGCCGAGTGACAGGTGCTGCATGGCTGTCGTCAGCTCGTGCT
>Otu0850
GGATTAGATACCCTGGTAGTCCACGCTGTAAACGATGAGTACTAGCTGTTGGTTCTGGTGTAAAAGAATTAGTGACTCAGTTAACGCGATAAGTACTCCGCCTGGGGACTACGACCGCAAGGTTAAAACTCAAAGGAATTGACGGGGACCCGCACAAGCGGTGGAGCATGTGGTTTAATTCGATGCAACGCGAAGAACCTTACCTACCCTTGACATCCACAGAAGACAGAAGAGATTTTGTTGTGCCTTCGGGAACTGTGAGACAGGTGCTGCATGGCTGTCGTCAGCTCGTGCC
>Otu0851
GGATTAGATACCCTGGTAGTCCACGCCGTAAACTATCAATACTCGTTTTCAGCGATATACAGTTGGAGACTAAGCGAAAGTGATAAGTATTGCACCTGGGGAGTACGATCGCAAGGTTGAAACTCAAAGGAATTGACGGGGGCCCGCACAAGCGGTGGAGCATGTGGTTTAATTCGATGATACGCGAGGAACCTTACCAGGGCTTAAATGTAGAACGACAGATTTGGAAACAGATCCTTCTTCGGACGGTCTACAAGGTGCTGCATGGCTGTCGTCAGCTCGTGCC
>Otu0852
GGATTAGATACCCTGGTAGTCCTAGCAGTAAACGGTGCACGTTTGGTTTGGGGGGATTCGACCCCTTCCGAGCCGGAGCTAACGCGTTAAACGTGCCGCCTGGGGAGTACGGTCGCAAGATTAAAACTCAAAGAAATTGACGGGGACCCGCACAAGCGGTGGAGTATGTGGCTTAATTCGATGCAACGCGAAGAACCTTACCTGGGCTTGACATGCACTTCTAAAGCCGTGAAAGCGGTGGAGTCTGCTTCGGTAGACAACTTGCACAGGTGCTGCATGGCTGTCGTCAGCTCGTGCC
>Otu0853
GGATTAGATACCCTGGTAGTCCATGCTGTAAACGATGGGTACTAGGCTTCGTGGGAGTTGACCCCTGCGGAGCCGGAGCTAACGCGATAAGTACCCCGCCTGGGAAGTACGGTCGCAAGACTAAAACTCAAAGGAATTGACGGGAGCCCGCACAAGCGGTGGATTATGTGGTTTAATTCGAAGCAACGCGCAGAACCTTACCTAGGTTTGACATCCTTTGACAATTGCAGAGATGCAACTTTCGTAGCAATACGACAAAGTGACAGGTGCTGCATGGCTGTCGTCAGCTCGTGCC
>Otu0854
GGATTAGATACCCTGGTAGTCCACGCCGTAAACGATGAGTGCTAAGTGTTAGAGGGTTTCCGCCCTTTAGTGCTGCAGCTAACGCATTAAGCACTCCGCCTGGGGAGTACGGCCGCAAGGCTGAAACTCAAAGGAATTGACGGGGGCCCGCACAAGCGGTGGAGCATGTGGTTTAATTCGAAGCAACGCGAAGAACCTTACCAGGTCTTGACATCCTCTGCTACTTCTAGAGATAGAAGGTTCCCCTTCGGGGGACGGAGTGACAGGTGGTGCATGGTTGTCGTCAGCTCGTGCC
>Otu0855
GGATTAGATACCCTGGTAGTCCATGCTGTAAACGATGTCGACTAGCCGTTGGCCTTATTAAATGAGGTTAGTGGCGCAGCAAACGCGATAAGTCGACCGCCTGGGGAGTACGGTCGCAAGATTAAAACTCAAAGGAATTGACGGGGGCCCGCACAAGCGGTGGAGCATGTGGTTTAATTCGATGCAACGCGAAGAACCTTACCTGCCCTTGACATAGAGCGAACCTGGTAGAGATATCGGGGTGCCGAAAGGAACGTTCATACAGGTGCTGCATGGCTGTCGTCAGCTCGTGCC
>Otu0856
GGATTAGATACCCTGGTAGTCCTTGTCGTAAACGATGTTTACTTGATGTAGTTAGGCTCAACCCTGACTGTGTCGTAGCTAACGCGATAAGTAAACCGCCTGAGGAGTACGCTCGCAAGGGTGAAACTCAAAAGAATTGACGGGGGCCCGCACAAGCAGTGGAGCATGTGGTTTAATTCGATGCAACGCGAAGAACCTTACCTGGGCTCGAAATGCAGAGGGCGATACCAGAAATGGTATTTTCCGCAAGGACTTCTGTATAGGTGCTGCATGGCTGTCGTCAGCTCGTGCC
>Otu0857
GGATTAGATACCCTGGTAGTCCACGCCGTAAACGATGATAACTAGCTGTCCGGGCTCACAGAGCTTGGGTGGCGCAGCTAACGCATTAAGTTATCCGCCTGGGGAGTACGGTCGCAAGATTAAAACTCAAAGGAATTGACGGGGGCCTGCACAAGCGGTGGAGCATGTGGTTTAATTCGAAGCAACGCGCAGAACCTTACCAGCCTTTGACATCCTTCGACGGTTACCAGAGATGGTTTCCTCCCTTCGGGGCGAAGTGACAGGTGCTGCATGGCTGTCGTCAGCTCGTGCC
>Otu0858
GGATTAGATACCCTGGTAGTCCACGCCCTAAACGATGATTACTCGACATACGCGATATACAGTGTGTGTCTGAGCGAAAGCATTAAGTAATCCACCTGGGAAGTACGTCCGCAAGGATGAAACTCAAAGGAATTGACGGGGGTCCGCACAAGCGGTGGAGCATGTGGTTTAATTCGATGATACGCGAGGAACCTTACCTGGGCTAGAATGCCATTTGACCGTTCCTGAAAGGGAATTTTGTAGCAATACACAGATGGTAAGGTGCTGCATGGCTGTCGTCAGCTCGTGCC
>Otu0859
GGATTAGATACCCTGGTAGTCCACGCCGTAAACGATGGTCACTAGTTGTTGGGGCTTGCCTCAGTGATTAAGCGAAAGTGATAAGTGACCCACCTGGGGAGTACGATCGCAAGATTGAAACTCAAAGGAATTGACGGGGGCCCGCACAAGCGGTGGAGCATGTGGTTTAATTCGATGATACGCGAGGAACCTTACCAGGGCTTAAATGTAAGTTGCATAGACCAGAGATGGTCTTTTCTTCGGACTACTTACAAGGTGCTGCATGGTTGTCGTCAGCTCGTGCC
>Otu0860
GGATTAGATACCCTGGTAGTCCACGCCGTAAACGATGAGAACTAGCCGTTGGGGGCTTTAAGTCCTTAGTGGCGCAGTTAACGCGATAAGTTCTCCGCCTGGGGAGTACGGCCGCAAGGTTAAAACTCAAATGAATTGACGGGGGCCCGCACAAGCGGTGGAGCATGTGGTTTAATTCGATGCAACGCGAAGAACCTTACCAGCCCTTGACATCCTCGGAACGACCTAGAGATAGGTTGGTGCCTTCGGGAGCCGAGAGACAGGTGTTGCATGGCTGTCGTCAGCTCGTGCC
>Otu0861
GGATTAGATACCCTGGTAGTCCATGCCGTAAACGTTGGGAACTAGATGTAGGGCCTGTTCCACGGGTTCTGTGTCGTAGCTAACGCATTAAGTTCCCCGCCTGGGGAGTACGGCCGCAAGGCTAAAACTCAAAGGAATTGACGGGGGCCCGCACAAGCGGCGGAGCATGCGGATTAATTCGATGCAACGCGAAGAACCTTACCAAGGCTTGACATATACGAGAACGGGCGAGAGATCGTCAACTCTTTGGACACTCGTAAACAGGTGGTGCATGGTTGTCGTCAGCTCGTGCC
>Otu0862
GGATTAGATACCCTGGTAGTCCACGCCGTAAACTATGATAACTCGACGTTGGCGATATACTGATCAGCGTCCAAGCGAAAGCGTTAAGTTATCCACCTGGGGAGTACGATCGCAAGGTTGAAACTCAAAGGAATTGACGGGGGCCCGCACAAGCGGTGGAGCATGTGGTTTAATTCGATGATACGCGAGGAACCTTACCAGGGCTTAAATGGGAATTGACAGACTGGGAAACTAGTTTTTCTTCGGACAATTTTCAAGGTGCTGCATGGTTGTCGTCAGCTCGTGCC
>Otu0863
GGATTAGATACCCTGGTAGTCCACACCGTAAACGATGAATGCCAGACGTCGGGGGGCTTGCCCTTCGGTGTCACACCTAACGGATTAAGCATTCCGCCTGGGGAGTACGGTCGCAAGATTAAAACTCAAAGGAATTGACGGGGGCCCGCACAAGCGGTGGAGCATGTGGTTTAATTCGAAGCAACGCGCAGAACCTTACCAACCCTTGACATCCTGTGCTACATCCAGAGATGGATGGTTCCCTTCGGGGACGCAGTGACAGGTGCTGCATGGCTGTCGTCAGCTCGTGCC
>Otu0864
GGATTAGATACCCTGGTAGTCCACGCCGTAAACGATGAATACTAGGTGTCGGGGAGCATTGCTCTTCGGTGCCGCAGCAAACGCAATAAGTATTCCACCTGGGGAGTACGTTCGCAAGAATGAAACTCAAAGGAATTGACGGGGACCCGCACAAGCGGTGGAGCATGTGGTTTAATTCGAAGCAACGCGAAGAACCTTACCAAGTCTTGACATCCCGATGACAAGTTATGTAATGTAGCCTCTCTTCGGAGCATCGGTGACAGGTGGTGCATGGTTGTCGTCAGCTCGTGCC
>Otu0865
GGATTAGATACCCTGGTAGTCCACGCTGTAAACGATGATCACTCGATGTGTGCGATATACAGTACGCGTCCAAGCGAAAGCGTTAAGTGATCCACCTGGGGAGTACGACCGCAAGGTTGAAACTCAAAGGAATTGACGGGGGTCCGCACAAGCGGTGGAGCATGTGGTTTAATTCGATGATACGCGAGGAACCTTACCTGGGCTAGAATGTGAATGGCGGACTCAGAGATGGGTCTTTCTTCGGACATGAAACAAGGTGCTGCATGGCTGTCGTCAGCTCGTGCC
>Otu0866
GGATTAGATACCCTGGTAGTCCATGCCGTAAACGATGTGTGTTAGACGTTGGAAATTTATTTTCAGTGTCGCAGCGAAAGCGATAAACACACCGCCTGGGGAGTACGACCGCAAGGTTAAAACTCAAAGGAATTGACGGGGGCCCGCACAAGCGGTGGAGCATGTGGTTTAATTCGAAGCAACGCGCAGAACCTTACCAGCCCTTGACATGTTCGTCGCGACTTTAAGAGATTAAAGTTTTCGGTTCGGCCGGACGAAACACAGGTGCTGCATGGCTGTCGTCAGCTCGTGCC
>Otu0867
GGATTAGATACCCTGGTAGTCCACGCCCTAAACTATGTCAACTGGTTGTTGGGAATTCACTTTCTCAGTAACGAAGCTAACGCGTGAAGTTGACCGCCTGGGGAGTACGGCCGCAAGGTTAAAACTCAAAGGAATTGACGGGGACCCGCACAAGCGGTGGATGATGTGGTTTAATTCGATGCAACGCGAAAAACCTTACCCACCTTTGACATGTACGGAAGATTTCAGAGATGAGATTGTGCTCGAAAGAGAACCGTAACACAGGTGCTGCATGGCTGTCGTCAGCTCGTGCC
>Otu0868
GGATTAGATACCCTGGTAGTCCACGCCCTAAACGATGAATACTCGATGTTGGCGATATACAGTCAGTGTCTAAGGGAAACCGTTAAGTATTCCACCTGGGGAGTACGTCCGCAAGGATGAAACTCAAAGAAATTGGCGGGGGTCCGCACAAGCGGTGGATTATGTGGTTTAATTCGATGATACGCGAGGAACCTTACCAGGGCTAGAATGGGAGGAGAATATGTGGGAAACCATATAGCTAGCAATAGCTGCTTCCAAGGTGCTGCATGGTTGTCGTCAGCTCGTGCC
>Otu0869
GGATTAGATACCCTGGTAGTCCACGCTGTAAACGATGTCGACTTGGAGGTTGTGCCCTTGAGGCGTGGCTTCCGGAGCTAACGCGTTAAGTCGACCGCCTGGGGAGTACGGCCGCAAGGTTAAAACTCAAATGAATTGACGGGGGCCCGCACAAGCGGTGGAGCATGTGGTTTAATTCGATGCAACGCGAAGAACCTTACCTACTCTTGACATCCAGAGAATTCGCTAGAGATAGCTTAGTGCCTTCGGGAACTCTGAGACAGGTGCTGCATGGCTGTCGTCAGCTCGTGCC
>Otu0870
GGATTAGATACCCTGGTAGTCCACGCCCTAAACGATGTCAACTGGTTGTCGGGGAAGTTATTCCTTGGTAACGAAGCTAACGCGTGAAGTTGACCGCCTGGGGAGTACGGCCGCAAGGTTAAAACTCAAAGGAATTGACGGGGACCCGCACAAGCGGTGGATTATGTGGATTAATTCGATGCAACGCGAAAAACCTTACCTACCCTTGACATGTCAGGAAGCCTGCAGAGATGCAGGGGTGCCCGAAAGGGAACCTGAACACAGGTGCTGCATGGCTGTCGTCAGCTCGTGCC
>Otu0871
GGATTAGATACCCTGGTAGTCCACGCCGTAAACGATGAGAACTAGCTGTTGGGGTCCATAGGATTTCAGTGGCGCAGTTAACGCATTAAGTTCTCCGCCTGGGGAGTACGGTCGCAAGATTAAAACTCAAAGGAATTGACGGGGGCCTGCACAAGCGGTGGAGCATGTGGTTTAATTCGAAGCAACGCGCAGAACCTTACCAGCGTTTGACATCCTGATCGCGATTAGCAGAGATGCTTTTCTTCAGTTCGGCTGGATCAGTGACAGGTGCTGCATGGCTGTCGTCAGCTCGTGCC
>Otu0872
GGATTAGATACCCTGGTAGTCTATGCCGTAAACGATGGGCACTAGTCGGTGCGGGTATTGACCCCTGCGCTGACGAAGCTAACGCATTAAGTGCCCCGCCTGGGGAGTACGGCCGCAAGGCTAAAACTCAAAGGAATTGACGGGGGCCCGCACAAGCGGTGGAGCATGTGGATTAATTCGACGCAACGCGCAGAACCTTACCTAGCCTTGACATGTTAGCGTACGACCCCCAAAAGGGTCCGACCTTCGGGAACGCTTACACAGGTGCTGCATGGCTGTCGTCAGCTCGTGCC
>Otu0873
GGATTAGATACCCTGGTAGTCCACGCCCTAAACGATGATTACTCGACATTGGCGATACACAGTCAGTGTCTGAGCGAAAGCATTAAGTAATCCACCTGGGAAGTACGACCGCAAGGTTGAAACTCAAAGGAATTGGCGGGGGTCCGCACAAGCGGTGGAGCATGTGGTTTAATTCGATGATACGCGAGGAACCTTACCTGGGCTAGAATGCTGGGGGAATATGGGTGAAAGCTCATAGGTAGCAATACCCGCCAGTAAGGTGCTGCATGGCTGTCGTCAGCTCGTGCC
>Otu0874
GGATTAGATACCCTGGTAGTCCACGCCGTAAACGATGGATACTAGCTGTTGGGTTGCAAGACTCAGTGGCTAAGCGAAAGTGATAAGTATCCCACCTGGGGAGTACGAACGCAAGTTTGAAACTCAAAGGAATTGACGGGGGCCCGCACAAGCGGTGGAGCATGTGGTTTAATTCGATGATACGCGAGGAACCTTACCAAGGCTTAAATGTAGATTGACAGGTTTGGAAACAGACTTTTCTTCGGACAATTTACAAGGTGCTGCATGGTTGTCGTCAGCTCGTGCC
>Otu0875
GGATTAGATACCCTGGTAGTCCACACCGTAAACGATGAATGCCAGTCGTCGGGTAGCATGCTATTCGGTGACACACCTAACGGATTAAGCATTCCGCCTGGGGAGTACGGTCGCAAGATTAAAACTCAAAGGAATTGACGGGGGCCCGCACAAGCGGTGGAGCATGTGGTTTAATTCGAAGCAACGCGCAGAACCTTACCAACCCTTGACATCCTGGGACCGCTAGAGAGATCTAGTTTCCACTTCGGTGGCTCAGTGACAGGTGCTGCATGGCTGTCGTCAGCTCGTGCC
>Otu0876
GGATTAGATACCCTGGTAGTCCACGCCGTAAACGATGGATACTAGCTGTTCGGAGCAATCTGAGTGGCTAAGCGAAAGTGATAAGTATCCCACCTGGGGAGTACGTTCGCAAGAATGAAACTCAAAGGAATTGACGGGGGCCCGCACAAGCGGTGGAGCATGTGGTTTAATTCGATGATACGCGAGGAACCTTACCAAGGCTTAAATGGGAAACGACAGGTTTGGAAACAGACTTTTCTTCGGACGTTTTTCAAGGTGCTGCATGGTTGTCGTCAGCTCGTGCC
>Otu0877
GGATTAGATACCCTGGTAGTCCACGCCGTAAACGATGGATGCTAGCCGTTGGCAGGCTTGCCTGTCAGTGGCGCAGCTAACGCATTAAGCATCCCGCCTGGGGAGTACGGTCGCAAGATTAAAACTCAAAGGAATTGACGGGGGCCCGCACAAGCGGTGGAGCATGTGGTTCAATTCGAAGCAACGCGCAGAACCTTACCAACCTTTGACATGTCCCGTATGGGTTCCAGAGATGGAGTCCTTCAGTTCGGCTGGCGGGAACACAGGTGCTGCATGGCTGTCGTCAGCTCGTGCC
>Otu0878
GGATTAGATACCCTGGTAGTCCACACCGTAAACGATGAATGCCAGACGTCAGCAAGCATGCTTGTTGGTGTCACACCTAACGGATTAAGCATTCCGCCTGGGGAGTACGGTCGCAAGATTAAAACTCAAAGGAATTGACGGGGGCCCGCACAAGCGGTGGAGCATGTGGTTTAATTCGAAGCAACGCGCAGAACCTTACCAACCCTTGACATTTAGTGACAACTCCAGAGATGGAGCCTTCCTTCGGGACACTAGGACAGGTGCTGCATGGCTGTCGTCAGCTCGTGCC
>Otu0879
GGATTAGATACCCTGGTAGTCCACGCCGTAAACGATGATAACTAGCTGCCAGGGCTCATGGAGCTTTGGTGGCGCAGCTAACGCATTAAGTTATCCGCCTGGGGAGTACGGTCGCAAGATTAAAACTCAAAGGAATTGACGGGGGCCTGCACAAGCGGTGGAGCATGTGGTTTAATTCGAAGCAACGCGCAGAACCTTACCAGCGTTTGACATGGTGACTATGGTTTCCAGAGATGGATTCCTTCAGTTCGGCTGGGTCACACACAGGTGCTGCATGGCTGTCGTCAGCTCGTGCC
>Otu0880
GGATTAGATACCCTGGTAGTCCACGCTGTAAACGATGAGTACCAGCTGTTTGTGAGTTCGATATCACAAGTGGTGCAGCTAACGCATTGAGTACTCCGCCTGGGAACTACGGTCGCAAGACTAAAACTCAAAGGAATAGACGGGGACCCGCACAAGCGGTGGAACATGTGGTTTAATTCGACGCAACGCGAAAAACCTTACCTGGGTTTGACATCCTTTGTCAGTCTTGGAAACAAGATTTTCTCTTCGGAGACAAAGAGACAGGTGCTGCATGGCTGTCGTCAGCTCGTGCC
>Otu0881
GGATTAGATACCCTGGTAGTCCACGCCGTAAACGATGGATACTAGCTGTCGGGACTTCGGTCTCGGCGGCCAAGCGAAAGTGATAAGTATCCCACCTGGGGAGTACGTTCGCAAGAATGAAACTCAAAGGAATTGACGGGGGCCCGCACAAGCGGTGGAGCATGTGGTTTAATTCGATGATACGCGAGGAACCTTACCAGGGCTTAAATGCGGGCTGCATGGGACAGAGACGTCCCTTTCTTCGGACCGCCCGCAAGGTGCTGCATGGTTGTCGTCAGCTCGTGCC
>Otu0882
GGATTAGATACCCTGGTAGTCCATGCCGTAAACGATGTGTGTTAGATGTTGGAAATTTATTTTCAGTATCGCAGCGAAAGCGTTAAACACACCGCCTGGGGAGTACGACCGCAAGGTTAAAACTCAAATGAATTGACGGGGACCCGCACAAGTAGTGGAGCATGTGGTTTAATTCGAAGATACGCGCAGAACCTTACCAACACTTGACATGTTTGTCGCGACTTTAAGAGATTAAAGTCTTCGGTTCGGCCGGACAAAACACAGGTGCTGCATGGCTGTCGTCAGCTCGTGCC
>Otu0883
GGATTAGATACCCTGGTAGTCCACGCCCTAAACGATGTCTACTAGTTGTCGGGTCTTAATTGACTTGGTAACGCAGCTAACGCGTGAAGTAGACCGCCTGGGGAGTACGGTCGCAAGATTAAAACTCAAAGGAATTGACGGGGACCCGCACAAGCGGTGGATGATGTGGATTAATTCGATGCAACGCGAAAAACCTTACCTACCCTTGACATGTGCAGAATTTTGCTGAGAGGTGAAAGTGCTCGAAAGAGAACTGCAACACAGGTGCTGCATGGCTGTCGTCAGCTCGTGCC
>Otu0884
GGATTAGATACCCTGGTAGTCCACGCCCTAAACGATGGCAACTAGTTGTTGGGGGATGAACTCCCTTAGTAACGCAGCTAACGCGTGAAGTTGCCCGCCTGGGGAGTACGGTCGCAAGATTAAAACTCAAAGGAATTGACGGGGGCCCGCACAAGCGGTGGATGATGTGGTTCAATTCGATGCAACGCGAAAAACCTTACCTACCCTTGACATGCCAGGAAGTCCGCTGAAAGGCGGATGTGCCCGAAAGGGAGCCTGGACACAGGTGCTGCATGGCTGTCGTCAGCTCGTGCC
>Otu0885
GGATTAGATACCCTGGTAGTCCACACCGTAAACGATGAAGGTTCGTTGTCGGGTCGTATACGGCTCGGTGACCCAGCTAACGCAGTAAACCTTCCGCCTGGGGAGTACGGTCGCAAGATTAAAACTCAAAGGAATTGACGGGGGCCCGCACAAGCGGTGGAGCATGTGGTTTAATTCGAGGCAACGCGAAGAACCTTACCTACCCTTGACATCCCGTGCAAACTTGAGAGATCAGGCGTTCTTCGGACGCGGTGACAGGTGCTGCATGGCTGTCGTCAGCTCGTGCC
>Otu0886
GGATTAGATACCCTGGTAGTCCACGCCGTAAACGATGGATACTAGCTGTTGGGATTTATCTCAGTGGCTAAGCGAAAGTGATAAGTATCCCACCTGGGGAGTACGTTCGCAAGAATGAAACTCAAAGGAATTGACGGGGGCCCGCACAAGCGGTGGAGCATGTGGTTTAATTCGATGATACGCGAGGAACCTTACCAAGGCTTAAATGTAGATTGACGTATTTGGAAACAGATATTTCTTCGGACAATTTACAAGGTGCTGCATGGTTGTCGTCAGCTCGTGCC
>Otu0887
GGATTAGATACCCTGGTAGTCCACGCTGTAAACGATGAGTGCTAGATGCTGCGGGTATTGACCCCTGCAGTGTCGTAGCTAACGCGTTAAGCACTCCGCCTGGGGAGTACGGCCGCAAGGCTAAAACTCAAAGGAATTGACGGGGGCCCGCACAAGCGGTGGAGCATGTGGTTCAATTCGACGCAACGCGCAGAACCTTACCTGGGTTAAATCCACCAGAATCTTACAGAGATGTAGGAGTGCCCTTCGGGGAATTGGTGAGAAGGTGCTGCATGGCTGTCGTCAGCTCGTGCC
>Otu0888
GGATTAGATACCCTGGTAGTCCACGCCGTAAACGATGAATACTAGGTGTTGGGTAGCAAAGCTATTCGGTGCCGCAGCAAACGCAATAAGTATTCCACCTGGGGAGTACGTTCGCAAGAATGAAACTCAAAGGAATTGACGGGGACCCGCACAAGCGGTGGAGCATGTGGTTTAATTCGAAGCAACGCGAAGAACCTTACCAAATCTTGACATCGATCCGACCGGACCGTAATGGGTCTTTTCCCTTCGGGGACGGAGAAGACAGGTGGTGCATGGTTGTCGTCAGCTCGTGCC
>Otu0889
GGATTAGATACCCTGGTAGTCCATGCCTTAAACGATGGATACTAGATGTTCGGAGAGTTAACCCTCTGAGTATCGAAGCTAACGCATTAAGTATCCCGCCTGGGAAGTACGGCCGCAAGGTTGAAACTCAAAGGAATTGACGGGGGCCCGCACAAGCGGTGGAGTATGTGGTTTAATTCGAAGCAACGCGCAGAACCTTACCTGGCCTTGACATCCCTTGACGACTACAGAGATGTAGTTTCTTCGCAAGAAGCAGGGAGACAGGTGCTGCATGGCTGTCGTCAGCTCGTGCC
>Otu0890
GGATTAGATACCCTGGTAGTCCACGCCCTAAACGATGTCAACTGGTTGTTGGGAATTCATTTTCTCAGTAACGAAGCTAACGCGTGAAGTTGACCGCCTGGGGAGTACGGCCGCAAGGTTGAAACTCAAAGGAATTGACGGGGACCCGCACAAGCGGTGGATGATGTGGTTTAATTCGATGCAACGCGAAAAACCTTACCCACCTTTGACATGTACGGAACTTGCCAGAGATGGCTTGGTGCTCGAAAGAGAACCGTAACACAGGTGCTGCATGGCTGTCGTCAGCTCGTGCC
>Otu0891
GGATTAGATACCCTGGTAGTCCACGCCGTAAACGATGAATGCCAGACGTCGGGCAGCATGCTGTTCGGTGTCACACCTAACGGATTAAGCATTCCGCCTGGGGAGTACGGTCGCAAGATTAAAACTCAAAGGAATTGACGGGGGCCCGCACAAGCGGTGGAGCATGTGGTTTAATTCGAAGCAACGCGCAGAACCTTACCAACCCTTGACATTGCAGGACATCCCGAGAGATCGGGCTTTCACTTCGGTGACCTGCGGACAGGTGCTGCATGGCTGTCGTCAGCTCGTGCC
>Otu0892
GGATTAGATACCCTGGTAGTCCACGCCGTAAACGATGTCAACTAGGTGTTGGAGTGGTTAATCGCTTCATTGCCGGAGCTAACGCATTAAGTTGACCGCCTGGGGAGTACGGTCGCAAGATTAAAACTCAAAGGAATTGACGGGGGCCCGCACAAGCGGTGGAGTATGTGGTTTAATTCGACGCAACGCGCAGAACCTTACCTGGTCTTGACATCCCGAGAATTTTCTAGAAATAGAAGAGTGCCTCTTTGAGGAGCTCGGTGACAGGTGCTGCATGGCTGTCGTCAGCTCGTGCC
>Otu0893
GGATTAGATACCCTGGTAGTCCACGCTGTAAACGATGAGTGCTCGGTGTCGCGGGTATCGACCCCTGCGGTGCCTTAGCTAACGCGTTAAGCACTCCGCCTGGGGAGTACGGTCGCAAGGCTGAAACTCAAAGGAATTGACGGGGGCCCGCACAAGCGGTGGAGCATGTGGTTTAATTCGATGCAACGCGAAGAACCTTACCTAGGCTTGAACTGTGGTGGACCGTCCTGGAAACAGGGCTTCTCCTTCGGGAGCCGCCATAGAGGTGCTGCATGGCTGTCGTCAGCTCGTGCC
>Otu0894
GGATTAGATACCCTGGTAGTCCACGCCGTAAACGATGTCTACTAGCCGTTGGGAGACTTGATTTCTTAGTGGCGCAGCTAACGCACTAAGTAGACCGCCTGGGGAGTACGGCCGCAAGGTTAAAACTCAAATGAATTGACGGGGGCCCGCACAAGCGGTGGAGCATGTGGTTTAATTCGATGCAACGCGAAGAACCTTACCAGGCCTTGACATTTAGCGAACTTTCCAGAGATGGATTGGTGCCTTCGGGAACGCTAGGACAGGTGCTGCATGGCTGTCGTCAGCTCGTGCC
>Otu0895
GGATTAGATACCCTGGTAGTCCACGCCGTAAACGATGGATACTAACTGTTCGACCTTCGGGTTGAGTGGTTAAGCGAAAGTGATAAGTATCCCACCTGGGGAGTACGCTCGCAAGAGTGAAACTCAAAGGAATTGACGGGGGCCCGCACAAGCGGTGGAGCATGTGGTTTAATTCGATGATACGCGAGGAACCTTACCAGGGCTTAAATGTTAGGTGACAGATCTAGAAATAGATTTTTCTTCGGACACTTAACAAGGTGCTGCATGGTTGTCGTCAGCTCGTGCC
>Otu0896
GGATTAGATACCCTGGTAGTCCACGCCCTAAACGATGTCAACTAGGTGTTGGGGAAGGTGACTTCCTTAGTACCGCAGCTAACGCGTGAAGTTGACCGCCTGGGGAGTACGGCCGCAAGGTTAAAACTCAAAGGAATTGACGGGGACCCGCACAAGCGGTGGATGATGTGGATTAATTCGATGCAACGCGAAAAACCTTACCTACCCTTGACATGCCAGGAACTCTGCTGAGAGGTGGAGGTGCCCGAAAGGGAGCCTGGACACAGGTGCTGCATGGCTGTCGTCAGCTCGTGCC
>Otu0897
GGATTAGATACCCTGGTAGTCCACGCCGTAAACGATGTGTGCTAGACGTTGGTGGTTCAGCCATCGGTGTCGCAGCTAACGCGTTAAGCACACCGCCTGGGGAGTACGGTCGCAAGATTAAAACTCAAAGGAATTGACGGGGGCCCGCACAAGCGGTGGAGCATGTGGTTTAATTCGACGCAACGCGCAGAACCTTACCAGCCCTTGACATGGGGATCGCGAGGAGTGGAGACACACCTCTTCAGTTCGGCTGGATCCCGCACAGGTGCTGCATGGCTGTCGTCAGCTCGTGCC
>Otu0898
GGATTAGATACCCTGGTAGTCCACGCCGTAAACGATGTCTATTAGGAGTCTGTGTCCTTGAGACGTGGGTTCCAAAGCTAACGCATTAAATAGACCGCCTGGGGAGTACGGCCGCAAGGTTAAAACTCAAATGAATTGACGGGGGCCCGCACAAGCGGTGGAGCATGTGGTTTAATTCGATGCAACGCGAAGAACCTTACCTACTCTTGACATCCAGAGAAGTTTCCAGAGATGGATTCGTGCCTTCGGGAACTCTGAGACAGGTGCTGCATGGCTGTCGTCAGCTCGTGCC
>Otu0899
GGATTAGATACCCTGGTAGTCCACACGGTAAACGATGAATACTCGCTGTTGGCGATATACGGTCAGCGGCCAAGCGAAAGCATTAAGTATTCCACCTGGGGAGTACGCCGGCAACGGTGAAACTCAAAGGAATTGACGGGGGCCCGCACAAGCGGAGGAACATGTGGTTTAATTCGATGATACGCGAGGAACCTTACCCGGGCTTAAATTGCACTGGACAGGCTCAGAGATGGGCCCTTCTTCGGACCAGTGTGAAGGTGCTGCATGGTTGTCGTCAGCTCGTGCC
>Otu0900
GGATTAGATACCCTGGTAGTCCACGCCCTAAACGATGTCAACTAGGTGTTGGGAGGGTAAAACCTTTTAGTACCGGAGCTAACGCGTGAAGTTGACCGCCTGGGGAGTACGGCCGCAAGGTTAAAACTCAAAGGAATTGACGGGGACCCGCACAAGCGGTGGATGATGTGGATTAATTCGATGCAACGCGAAAAACCTTACCTACCCTTGACATGTCAGGAACTTTCCAGAGATGGATTGGTGCTCGAAAGAGAACCTGAACACAGGTGCTGCATGGCTGTCGTCAGCTCGTGCC
>Otu0901
GGATTAGATACCCTGGTAGTCCACGCTGTAAACGATGGATACTAGCTGTTTATTACCTTGGTTGTAAAGAGTGGCTAAGCGAAAGTGATAAGTATCCCACCTGGGGAGTACGTTCGCAAGAATGAAACTCAAAGGAATTGACGGGGGCCCGCACAAGCGGTGGAGCATGTGGTTTAATTCGATGATACGCGAGGAACCTTACCAAGGCTTAAATGCAAGATGGATACATTGGAAACACTGTAGTCTATTTATAGACATTTTGCAAGGTGCTGCATGGTTGTCGTCAGCTCGTGCC
>Otu0902
GGATTAGATACCCTGGTAGTCCACGCCCTAAACGATGATTACTCGAAGTGTGCGATACACAGCACGCCTCTGAGCGAAAGCATTAAGTAATCCACCTGGGAAGTACGACCGCAAGGTTGAAACTCAAAGGAATTGACGGGGGCCCGCACAAGCGGAGGAGCATGTGGTTTAATTCGATGATACGCGAGGAACCTTACCTGGGCTTGAAAGTTAGTGAATGCCGTAGAAACATGGCAGCAAGCAATTGCACGAAACTAGGTGCTGCATGGCTGTCGTCAGCTCGTGCC
>Otu0903
GGATTAGATACCCTGGTAGTCCACGCCGTAAACGATGATAACTAGCTGTCCGGGTTCACAGAACTTGGGTGGCGCAGCTAACGCATTAAGTTATCCGCCTGGGGAGTACGGTCGCAAGATTAAAACTCAAAGGAATTGACGGGGGCCTGCACAAGCGGTGGAGCATGTGGTTTAATTCGAAGCAACGCGCAGAACCTTACCAGCCTTTGACATCCTGGTCGCGGATTTGAGAGATCATTTCCTTCAGTTCGGCTGGACCAGTGACAGGTGCTGCATGGCTGTCGTCAGCTCGTGCC
>Otu0904
GGATTAGATACCCTGGTAGTCCACGCCCTAAACGATGTATGCTTGGTGTTGGGCCCATTGGGGTTCAGTGCCGAAGGAAATCTGGTAAGCATACCACCTGGGGAGTACGATCGCAAGGTTGAAACTCAAAGGAATTGACGGGGGCCCGCACAAGCGGTGGATCATGTGGTTTAATTCGATGCAACGCGAAGAACCTTACCCAGGCTTGAAGTGTAAGAAGTACAGAGATGAAAGTCGACGGACCCGTCAAATCGGGAGCTTACAGAGGTGCTGCATGGCTGTCGTCAGCTCGTGCC
>Otu0905
GGATTAGATACCCTGGTAGTCCACGCCCTAAACGATGTCAACTAGTTGTCGGGGAAGCAATTCCTTGGTAACGCAGCTAACGCGTGAAGTTGACCGCCTGGGGAGTACGGTCGCAAGATTAAAACTCAAAGGAATTGACGGGGACCCGCACAAGCGGTGGATGATGTGGATTAATTCGATGCAACGCGAAAAACCTTACCTACCCTTGACATGTCCAGAACCCTGCTGAAAGGTGGGGGTGCCCGAAAGGGAATTGGAACACAGGTGCTGCATGGCTGTCGTCAGCTCGTGCC
>Otu0906
GGATTAGATACCCTGGTAGTCCATGCCGTAAACGATGAGTACTAGGCGCTGCGGGTATTGACCCCTGCGGTGCCGAAGTTAACGCATTAAGTACTCCGCCTGGGAAGTACGGCCGCAAGGTTAAAACTCAAAGGAATTGACGGGGGCCCGCACAAGCGGTGGAGCATGTGGTTTAATTCGAAGCAACGCGCAGAACCTTACCTGGTCTTGACATCCCAAGAATCTTTCCGAAAAGAAAGAGTGCTCCTCGGAGAACTTGGTGACAGGTGCTGCATGGCTGTCGTCAGCTCGTGCC
>Otu0907
GGATTAGATACCCTGGTAGTCCACGCCGTAAACGATGCTAACTCGTTTTTGGGGCCTTGCGCTTCAGAGACTAAGCGAAAGTGATAAGTTAGCCACCTGGGGAGTACGATCGCAAGATTGAAACTCAAAGGAATTGACGGGGGCCCGCACAAGCGGTGGAGCATGTGGTTTAATTCGATGATACGCGAGGAACCTTACCAAGACTTAAATGGGAAATGACAGGTTTAGAAATAGATCCTTCTTCGGACATTTTTCAAGGTGCTGCATGGTTGTCGTCAGCTCGTGCC
>Otu0908
GGATTAGATACCCTGGTAGTCCACGCTGTAAACGATGGGTACTAGGTTTGGTGGGTCTTGACCCCCGCCGAACCGGCGCTAACGCACTAAGTACCCCGCCTGGGAAGTACGGTCGCAAGACTAAAACTCAAAGGAATTGACGGGGGCCCGCACAAGCGGTGGATCATGTGGTTTAATTCGAAGCAACGCGAAGAACCTTACCTGGGTTTGACATCCTTTGACATCCGTAGAGATACGGCTTTTGTAGCAATACAACAAAGTGACAGGTGCTGCATGGCTGTCGTCAGCTCGTGCC
>Otu0909
GGATTAGATACCCTGGTAGTCCACGCCGTAAACGATGAGAACTAGCCGTTGGACATCTTGCATGTTTAGTGGCGCAGCTAACGCGATAAGTTCTCCGCCTGGGGAGTACGGCCGCAAGGTTAAAACTCAAATGAATTGACGGGGGCCCGCACAAGCGGTGGAGCATGTGGTTTAATTCGAAGCAACGCGAAGAACCTTACCTACACTTGACATCCTCGGAACTTTCTAGAGATAGATTGGTGCCTTCGGGAACCGAGTGACAGGTGCTGCATGGCTGTCGTCAGCTCGTGCC
>Otu0910
GGATTAGATACCCTGGTAGTCCACGCCGTAAACGATGTCTACTAGCCGTTGGGGAACGTGAGTCCTTGGTGGCGCAGCTAACGCACTAAGTAGACCGCCTGGGGAGTACGGCCGCAAGGTTAAAACTCAAATGAATTGACGGGGGCCCGCACAAGCGGTGGAGCATGTGGTTTAATTCGATGCAACGCGAAGAACCTTACCAGGTCTTGACATCCTTGGAATCTTGCAGAGATGCGAGAGTGCCTTCGGGAATCAAGTGACAGGTGCTGCATGGCTGTCGTCAGCTCGTGCC
>Otu0911
GGATTAGATACCCTGGTAGTCCACGCCGTAAACGATGAATGCCAGCCGTTAGTCAGTTTACTGACTAGTGGCGCAGCTAACGCTTTAAGCATTCCGCCTGGGGAGTACGGTCGCAAGATTAAAACTCAAAGGAATTGACGGGGGCCCGCACAAGCGGTGGAGCATGTGGTTTAATTCGACGCAACGCGCAGAACCTTACCAGCCCTTGACATGTCTATGACCGGTACCAGAGATGGAACCTTCCCTTCGGGGCATAGAGCACAGGTGCTGCATGGCTGTCGTCAGCTCGTGCC
>Otu0912
GGATTAGATACCCTGGTAGTCCACGCCGTAAACTATGAGCACTAGATGGGTGTCGAGCTATCGATGCCTGTCGGAGACAATTTGGTAAGTGCTCCGCCTGGGGAGTATGGTCGCAAGGCTGAAACTCAAAGGAATTGACGGGGGCTCACACAAGCGGTGGAGGATGTGGTTTAATTCGAAGCAACGCGCAGAACCTTACCAGGTCTTGACATACCGGGATTATTCGTGTGAAAGCATGAAAATTCTCAGCAATGAGGTAACCGGAACAGGTGCTGCATGGCTGTCGTCAGCTCGTGCC
>Otu0913
GGATTAGATACCCTGGTAGTCCACGCCGTAAACGATGGTCACTCGATATTGGCGATACACTGTCAGTGTCTAAGCGAAAGTGATAAGTGACCCACCTGGGGAGTACGATCGCAAGGTTGAAACTCAAAGGAATTGACGGGGGCCCGCACAAGCGGTGGAGCATGTGGTTTAATTCGATGATACGCGAGGAACCTTACCAGGGCTTAAATGCATAATGACAGGACTGGAAACAGTCTTTTCTTCGGACAGAATGCAAGGTGCTGCATGGCTGTCGTCAGCTCGTGCC
>Otu0914
GGATTAGATACCCTGGTAGTCCACGCAGTAAACGATGATTACTAGGAGTTTGCGATACAATGTAAGCTCTACAGCGAAAGCGTTAAGTAATCCACCTGGGGAGTACGCCGGCAACGGTGAAACTCAAAGGAATTGACGGGGGCCCGCACAAGCGGAGGAACATGTGGTTTAATTCGATGATACGCGAGGAACCTTACCCGGGTTTGAACGTAGTCTGACCGGAGTGGAAACACTCTTTCTAGCAATAGCAGATTACGAGGTGCTGCATGGTTGTCGTCAGCTCGTGCC
>Otu0915
GGATTAGATACCCTGGTAGTCCACGCCGTAAACGATGGGTGCTAGGTGTGGGAGGTGTCGACTCCTTCCGTGCCGAAGCTAACGCATTAAGCACCCCGCCTGGGGAGTACGGCCGCAAGGCTAAAACTCAAAGGAATTGACGGGGGCCCGCACAAGCAGCGGAGCATGTGGTTTAATTCGACGCAACGCGAAGAACCTTACCTAGGCTTGACATGCATAGGAATGTCGTGGAAACACAGCAGCCCTTCGGGGCTTATGCACAGGTGTTGCATGGCTGTCGTCAGCTCGTGCC
>Otu0916
GGATTAGATACCCTGGTAGTCCACGCCCTAAACGATGCGAACTGGACGTTGGGTGCAATTGAGCATTCAGTGTCGAAGCTAACGCGTTAAGTTCGCCGCCTGGGGAGTACGGTCGCAAGACTGAAACTCAAAGGAATTGACGGGGGCCCGCACAAGCGGTGGAGTATGTGGTTTAATTCGATGCAACGCGAAGAACCTTACCTGGCCTTGACATGTCGAGAAGTCTGCAGAGATGCGGATGTGCCTTCGGGAACTCGAACACAGGTGCTGCATGGCTGTCGTCAGCTCGTGCC
>Otu0917
GGATTAGATACCCTGGTAGTCCACGCCGTAAACGATGGATGCTAGCCGTTGGCGGGTTTACTCGTCAGTGGCGCAGCTAACGCATTAAGCATCCCGCCTGGGGAGTACGGTCGCAAGATTAAAACTCAAAGGAATTGACGGGGGCCCGCACAAGCGGTGGAGCATGTGGTTCAATTCGAAGCAACGCGAAGAACCTTACCAGCCTTTGACATGCCTCGTATGGTCGCCAGAGATGGCTTCCTTCCCGCAAGGGGCGAGAGCACAGGTGCTGCATGGCTGTCGTCAGCTCGTGCC
>Otu0918
GGATTAGATACCCTGGTAGTCCACGCCGTAAACGATGTCTGCTAGATGTCGGGGGGTTGCCCCTCGGTGTCGCCGCTAACGCATTAAGCAGACCGCCTGGGAAGTACGGTCGCAAGATTAAAACTCAAAGGAATTGACGGGGGCCCGCACAAGCGGTGGAGCATGTGGTTTAATTCGAAGCAACGCGCAGAACCTTACCAGCCCTTGACATGTGGAGTTTGGTTATCAGAGATGATTTCCTTCAGTTCGGCTGGCTCCAACACAGGTGCTGCATGGCTGTCGTCAGCTCGTGCC
>Otu0919
GGATTAGATACCCTGGTAGTCCACGCCCTAAACGATGATCACTCGATGTGTGCGATATACTGTACGCGTCTAAGCGAAAGCATTAAGTGATCCACCTGGGGAGTACGACCGCAAGGTTGAAACTCAAAGGAATTGACGGGGGCCCGCACAAGCGGAGGAGCATGTGGTTTAATTCGATGATACGCGAGGAACCTTACCAGGGCTTGAAAGTTAGTGAAGGATGTGGAAACATGTCCGTCAGCAATGACACGAAACTAGGTGCTGCATGGCTGTCGTCAGCTCGTGCC
>Otu0920
GGATTAGATACCCTGGTAGTCCACACCGTAAACGATGAATGCTAGTTGTCAGGGGGCATGCCCTTTGGTGACGCACCTAACGGATTAAGCATTCCGCCTGGGGAGTACGGTCGCAAGATTAAAACTCAAAGGAATTGACGGGGGCCCGCACAAGCGGTGGAGCATGTGGTTTAATTCGAAGCAACGCGCAGAACCTTACCACTCCTTGACATAGATGTCGCAGGGAGAGGAGACTCTCTCTTTCAGTTCGGCTGGACATCATACAGGTGCTGCATGGCTGTCGTCAGCTCGTGCC
>Otu0921
GGATTAGATACCCTGGTAGTCCACACCGTAAACGATGAATGCCAGACGTCGGGTAGCATGCTATTCGGTGTCACACCTAACGGATTAAGCATTCCGCCTGGGGAGTACGGTCGCAAGATTAAAACTCAAAGGAATTGACGGGGGCCCGCACAAGCGGTGGAGCATGTGGTTTAATTCGAAGCAACGCGCAGAACCTTACCAACCCTTGACATGGATATCGCGGTTTCCAGAGATGGATTCCTTCAGTTCGGCTGGATATCACACAGGTGCTGCATGGCTGTCGTCAGCTCGTGCC
>Otu0922
GGATTAGATACCCTGGTAGTCCACGCCGTAAACGATGGATACTAGCTGTCGGGTTTTCTTAACTCGGCGGCCAAGCGAAAGTGATAAGTATCCCACCTGGGGAGTACGTTCGCAAGAATGAAACTCAAAGGAATTGACGGGGGCCCGCACAAGCGGTGGAGCATGTGGTTTAATTCGATGATACGCGAGGAACCTTACCAGGGCTTAAATGCATAATGACAGGTTTAGAGATAGACTTTTCTTCGGACATTTTGCAAGGTGCTGCATGGTTGTCGTCAGCTCGTGCC
>Otu0923
GGATTAGATACCCTGGTAGTCCATGCCGTAAACGATGATAACTCGCTGCTGGCCCTACGGGTCAGTGGCTTAGCGAAAGCGGTAAGTTATCCACCTGGGGAGTACGCCGGCAACGGTGAAACTCAAAGGAATTGACGGGGGTCCGCACAAGCGGTGGAGCATGTGGTTTAATTCGATGATACGCGAGGAACCTTACCTGGGCTAGAATGTGCGTGAAGATATCAGAGATGGTATCGTGTAGCAATACACACAAAACAAGGTGCTGCATGGCTGTCGTCAGCTCGTGCC
>Otu0924
GGATTAGATACCCTGGTAGTCCACACCGTAAACGCTGTCTACTAGCTGTCTGTGTATTTAATACGTGGGTAGCGTAGCTAACGCGCTAAGTAGACCGCCTGGGGAGTACGGCCGCAAGGTTAAAACTCAAATGAATTGACGGGGGCCCGCACAAGCGGTGGAGCATGTGGTTTAATTCGATGCAACGCGAAGAACCTTACCAGGACTTGACATCCTACTAAGTTACCAGAGATGGTTTCGTGCCTTCGGGAAAGTAGTGACAGGTGCTGCATGGCTGTCGTCAGCTCGTGCC
>Otu0925
GGATTAGATACCCTGGTAGTCCACGCTGTAAACGATGATTACTAGGTGTGGGGGGACTGACCCCTTCCGTGCCGCAGTTAACACAATAAGTAATCCACCTGGGGAGTACGGCCGCAAGGTTGAAACTCAAAGGAATTGACGGGGGCCCGCACAAGCAGTGGAGTATGTGGTTTAATTCGAAGCAACGCGAAGAACCTTACCAGGTCTTGACATCGTATGCATAGTCTAGAGATAGATGAAATCCCTTCGGGGACATATAGACAGGTGGTGCATGGTTGTCGTCAGCTCGTGCC
>Otu0926
GGATTAGATACCCTGGTAGTCCACGCCGTAAACGATGATTACTCGATATTGGCGATATACGGTCAGTGTCTAAGCGAAAGTGATAAGTAATCCACCTGGGGAGTACGGTCGCAAGATTGAAACTCAAAGGAATTGACGGGGGCCCGCACAAGCGGTGGAGCATGTGGTTTAATTCGATGATACGCGAGGAACCTTACCAGGGCTTAAATGCAGAGTGACCGATCTGGAAACAGATCTTTCTTCGGACAATTTGCAAGGTGCTGCATGGCTGTCGTCAGCTCGTGCC
>Otu0927
GGATTAGATACCCTGGTAGTCCACGCCGTAAACGATGTACACTCGTTGCTGGCGATACACAGTCAGTGACCAAGCGAAAGTGTTAAGTGTACCACCTGGGGAGTACGCTCGCAAGAGTGAAACTCAAAGGAATTGACGGGGGCCCGCACAAGCGGTGGAGCATGTGGTTTAATTCGATGATACGCGAGGAACCTTACCTGGGCTTAAATGCAGAACGACAGACTATGAAAATAGTTTTTCTTCGGACGTTTTGCAAGGTGCTGCATGGTTGTCGTCAGCTCGTGCC
>Otu0928
GGATTAGATACCCTGGTAGTCCACGCCGTAAACGATGGTCACTAGCTGTCCGGGGCCTCGGTCCTGGGCGGCCAAGCGAAAGTGATAAGTGACCCACCTGGGGAGTACGGCCGCAAGGCTGAAACTCAAAGGAATTGACGGGGGCCCGCACAAGCGGTGGAGCATGTGGTTTAATTCGATGATACGCGAGGAACCTTACCAGGGCTTAAATGCGGGGTGACAGCCCCAGAGATGGGGCCTTCTTCGGACACCCCACAAGGTGCTGCATGGTTGTCGTCAGCTCGTGCC
>Otu0929
GGATTAGATACCCTGGTAGTCCACGCCGTAAACGTTGGGCACTAGGTGTGGGTCTCTATCGACGGGATCCGTGCCGTAGCTAACGCATTAAGTGCCGCGCCTGGGGAGTACGGCCGCAAGGCTAAAACTCAAAGGAATTGACGGGGGCCCGCACAAGCGGCGGAGCGTGTGGCTTAATTCGATGCAACGCGAAGAACCTTACCTGGGCTTGACATTTAGGGAAAAGCTGGTGAAAGCCAGTGTGCTTCGGCGTCCTAAACAGGTGGTGCATGGCTGTCGTCAGCTCGTGCC
>Otu0930
GGATTAGATACCCTGGTAGTCCACGCCGTAAACGATGAGAGCTAGTCGTCGGGGCGCTTGCGCTTCGGTGACGCAGTTAACGCATTAAGCTCTCCGCCTGGGGAGTACGGCCGCAAGGTTAAAACTCAAAGGAATTGACGGGGGCCCGCACAAGCGGTGGAGCATGTGGTTTAATTCGAAGCAACGCGCAGAACCTTACCAGCTCTTGACATCCTGATCGCGGTTAGCGGAGACGCTTTCCTTCAGTTCGGCTGGATCAGTGACAGGTGCTGCATGGCTGTCGTCAGCTCGTGCC
>Otu0931
GGATTAGATACCCTGGTAGTCCACGCCGTAAACGATGGATACTAGGTGTAGCGGGTATCGACCCCTGCTGTGCCGTAGTTAACGCGTTAAGTATCCCGCCTGGGGAGTACGCACGCAAGTGTGAAACTCAAAGGAATTGACGGGGGCCCGCACAAGCGGTGGAGGATGTGGTTTAATTCGACGCAACGCGAAGAACCTTACCAGGGCTTGACATCTAGAGAATCTTTCCGAAAGGAGAGAGTGCCTCCGGGAGCTCTAAGACAGGTGGTGCATGGCTGTCGTCAGCTCGTGCC
>Otu0932
GGATTAGATACCCTGGTAGTCCACGCCGTAAACGATGATTACTAGGTGTTGGTGGGTATGACCCATCGGTGCCGCAGCAAACGCAATAAGTAATCCACCTGGGGAGTACGTTCGCAAGAATGAAACTCAAAGGAATTGACGGGGACCCGCACAAGCGGTGGAGCATGTGGTTTAATTCGAAGCAACGCGAAGAACCTTACCTGGTCTTGACATCCCTATGAATAACGGGCAATGCCGTTAGTACTTCGGTACATAGGAGACAGGTGGTGCATGGTTGTCGTCAGCTCGTGCC
>Otu0933
GGATTAGATACCCTGGTAGTCCACGCCGTAAACGATGAGTGCTAGATGTTTCTGGTATTGACCCCGGAGGCGTCGTAGCTAACGCGTTAAGCACTCCGCCTGGGGAGTACGGCCGCAAGGCTAAAACTCAAAGGAATTGACGGGGGCCCGCACAAGCGGTGGAGCATGTGGTTCAATTCGACGCAACGCGAAGAACCTTACCTGGGTTGGAACCCCCCGGAAGTTTCCAGAGATGGAGATGTGCCCGCAAGGGAATCGGGTGTCCAGGTGCTGCATGGCTGTCGTCAGCTCGTGCC
>Otu0934
GGATTAGATACCCTGGTAGTCCACGCTGTAAACGATGAGTGCTAGTTGTCGGCATGCATGCATGTCGGTGACGCAGCTAACGCATTAAGCACTCCGCCTGGGGAGTACGGTCGCAAGATTAAAACTCAAAGGAATTGACGGGGGCCCGCACAAGCGGTGGAGCATGTGGTTTAATTCGAAGCAACGCGCAGAACCTTACCACCTTTTGACATGCCCTGATCGCTGGAGAGATCCAGTTTTCCCTTCGGGGACAGGGACACAGGTGCTGCATGGCTGTCGTCAGCTCGTGCC
>Otu0935
GGATTAGATACCCTGGTAGTCCACGCCCTAAACGATGGATACTAGACGTTGGAGCACCTAATCGCTTCAGTGTCGCAGCTAACGCAATAAGTATCCCGCCTGGGAAGTACGGTCGCAAGATTAAAACTCAAAGGAATTGACGGGGACCCGCACAAGCGGTGGAGTATGTGGTTTAATTCGATGCTACGCGAAAAACCTTACCTGGGCTTGACATCCCGTGCATAGCTATGAAAGTAGTGAATTCTCTTCGGAGACACGGAGACAGGTGCTGCATGGCTGTCGTCAGCTCGTGCC
>Otu0936
GGATTAGATACCCTGGTAGTCCACGCCGTAAACGTTGGGCACTAGGTGTGGGTCTCAACCAACGAGATCCGCGCCGCCGCTAACGCATTAAGTGCCCCGCCTGGGGAGTACGGCCGCAAGGTTAAAACTCAAAGGAATTGACGGGGGCCCGCACAAGCAGCGGAGCGTGTTGCTTAATTCGATGCTCCGCGAAGAACCTTACCTGGGCTTGACATGTACGGAAAAGCACTAGAGATAGTGTGTCCTTCGGGGCCGTACACAGGTGGTGCATGGCTGTCGTCAGCTCGTGCC
>Otu0937
GGATTAGATACCCTGGTAGTCCACGCTGTAAACGATGAGTGCTAGATATCGGGAGAATATCTCTCGGTTTCGTAGCTAACGCATTAAGCACTCCGCCTGGGGAGTACGGTCGCAAGATTAAAACTCAAAGGAATTGACGGGGGCTCGCACAAGCGGTGGAGCATGCGGTTTAATTCGATGTTACGCGAAAAACCTTACCAACCCTTGACATGGTGGTCGCGGGAAGCAGAGATGCATCCCTTCAGTTCGGCTGGACCACACACAGGTGTTGCATGGCTGTCGTCAGCTCGTGCC
>Otu0938
GGATTAGATACCCTGGTAGTCCACGCCTTAAACTATGGATACTAAGTGTCGGCGGTTTACCGCCGGTGCCGCAGCTAACGCAGTAAGTATCCCGCCTGGGAAGTACGGCCGCAAGGTTGAAACTCAAAGGAATTGACGGGGGCCCGCACAAGCGGTGGAGCATGTGGTTCAATTCGACGCAACGCGAAGAACCTTACCCAGGTTGGACATGCACGTAGTAGAAGGGTGAAAGCCTGACGAGGTAGCAATACCAGCGTGCTCAGGTGCTGCATGGCTGTCGTCAGCTCGTGCC
>Otu0939
GGATTAGATACCCTGGTAGTCCATGCCGTAAACGGTGGGCGCTAGGTGTGGGTTTCCTTCCACGGGATCCGTGCCGTAGCTAACGCATTAAGCGCCCCGCCTGGGGAGTACGGCCGCAAGGCTAAAACTCAAAGGAATTGACGGGGGCCCGCACAAGCGGCGGAGCATGTGGATTAATTCGATGCAACGCGAAGAACCTTACCTGGGCTTGACATGCACTGGATGCGGCCAGAGATGGTTGTTCCCTTTGTGGCTGGTGTGCAGGTGGTGCATGGTTGTCGTCAGCTCGTGCC
>Otu0940
GGATTAGATACCCTGGTAGTCCACGCCGTAAACGATGGTTACTAGGTGTTGGTAGGGTCAACTTATCAGTACCGGAGTTCACGCGTTAAGTAACCCGCCTGGGGAGTACGGCCGCAAGGCTAAAACTCAAAGGAATTGACGGGGGCCCGCACAAGCGGTGGAGTATGTGGTTTAATTCGAAGCAACGCGAAGAACCTTACCTGGATTTGACATCCTGTGACAGCCTCAGAGATGGGGTGTCCTGGCAACAGGCACAGAGACAGGTGCTGCATGGCTGTCGTCAGCTCGTGCC
>Otu0941
GGATTAGATACCCTGGTAGTCCACGCCGTAAACGATGATCACTGGATATGGGTTTTGCTTAGCAGAATCTGTGTCGAAGCTAACGCGTTAAGTGATCCGCCTGGGGAGTACGGTCGCAAGATTAAAACTCAAAGAAATTGACGGGGGTCCGCACAAGCGGTGGAACATGTGGTTTAATTCGACACTACGCGAGGAACCTTACCTGGGCTTGACATGTAACTGCTACTGGTAGAGATACTGGGTTTTGTAGAAATACAAACGGTTACACAGGTGCTGCATGGCTGTCGTCAGCTCGTGCC
>Otu0942
GGATTAGATACCCTGGTAGTCCTAGCCCTAAACGATGGATACTTGCTGTGAGGGGGATTGAATCCCTTCGTGGCGAAGCTAACGCATTAAGTATCCCGCCTGGGGAGTACGGTCGCAAGGCTGAAACTCAAAGGAATTGACGGGGGCCCGCACAAGCGGTGGAGTATGTGGTTTAATTCGACGCAACGCGAAGAACCTTACCTGGGCTCGAACGGCTAGTGACAGGTGGCGAAAGTCATTTTTCCCGCAAGGGACACTAGTCGAGGTGCTGCATGGCTGTCGTCAGCTCGTGCC
>Otu0943
GGATTAGATACCCTGGTAGTCCACACCGTAAACGATGAATGCTAGACGACCGATTTCACGTAGATTGGGTGTCGAAGTTAACGCATTAAGCATTCCGCCTGGGGAGTACGGTCGCAAGATTAAAACTCAAAGGAATTGACGGGGGCCCGCACAAGCGGTGGAGTATGTGGTTTAATTCGACGCAACGCGCAGAACCTTACCCAACCTTAACTTCCCGAGAACGGAAAGGAGACTTTCCGGTGTCCGTAAGGAAACTCGGTGATAGGTGCTGCATGGCTGTCGTCAGCTCGTGCC
>Otu0944
GGATTAGATACCCTGGTAGTCCACGCCCTAAACGATGGATACTCGACATTTGTGATATACAATAAGTGTCTGAGCGAAAGCATTAAGTATCCCACCTGGGAAGTACGATCGCAAGATTGAAACTCAAAGGAATTGACGGGGGTCCGCACAAGCGGTGGAGCATGTGGTTTAATTCGATGATACGCGAGGAACCTTATCTGGGCTAGAATGCGGTATGACCGCTAGTGAAAGCTAGCTTTATAGCAATATACAAATCGTAAGGTGCTGCATGGCTGTCGTCAGCTCGTGCC
>Otu0945
GGATTAGATACCCTGGTAGTCCACGCTGTAAACGATGAGAACTAGATGTTGGTAGGCTTGACCTATTAGTATCGAAGCTAACGCGATAAGTTCTCCGCCTGGGGAGTACGGCCGCAAGGTTAAAACTCAAAGGAATTGACGGGGGCCCGCACAAGCGGTGGAGCATGTGGTTTAATTCGATGCAACGCGAAGAACCTTACCTACCCTTGACATCCAAAGAATTTTGCAGAGATGCGAAAGTGCCGAAAGGAACTTTGAGACAGGTGCTGCATGGCTGTCGTCAGCTCGTGCC
>Otu0946
GATTAGATACCCTGGTAGTCCACGCCGTAAACGATGATAACTAGCTGTCCGGGCACATGGTGCTTGGGTGGCGCAGCTAACGCATTAAGTTATCCGCCTGGGGAGTACGGTCGCAAGATTAAAACTCAAAGGAATTGACGGGGGCCTGCACAAGCGGTGGAGCATGTGGTTTAATTCGAAGCAACGCGCAGAACCTTACCAGCCTTTGACATCCTAGGACGGTTTCTGGAGACAGATTCTTTCCCTTCGGGGACCTAGTGACAGGTGCTGCATGGCTGTCGTCAGCTCGTGCC
>Otu0947
GGATTAGATACCCTGGTAGTCCACGCCGTAAACGATGTCAACTAGCTGTTGGTCATATGAATGTGATTAGTGGCGAAGCTAACGCGATAAGTTGACCGCCTGGGGAGTACGATCGCAAGATTAAAACTCAAAGGAATTGACGGGGGCCCGCACAAGCGGTGGAGCATGTGGTTTAATTCGATGCAACGCGAAGAACCTTACCTACCCTTGACATACAGTGAATCAAGCAGAGATGCATGAGTGCCTTCGGGAACACTGATACAGGTGCTGCATGGCTGTCGTCAGCTCGTGCC
>Otu0948
GGATTAGATACCCTGGTAGTCCACGCCGTAAACGATGGGTACTAGTTGGTGCGGGTGTTGACTCCTGCGCTGACGGAGCTAACGCGTTAAGTACCCCGCCTGGGGAGTACGGCCGCAAGGCTAAAACTCAAAGGAATTGACGGGGGCCCGCACAAGCGGTGGAGCATGTGGATTAATTCGAAGCAACGCGAAGAACCTTACCTAGCCTTGACATCCTTGGAACCTGCCCCAAAAGGCGGGGTGCCCCTCGGGGAATCAAGTGACAGGTGCTGCATGGCTGTCGTCAGCTCGTGCC
>Otu0949
GGATTAGATACCCTGGTAGTCCACGCCGTAAACGATGTCAACTAGCCGTTGGGAGGGTAAAACCTCAAAGTGGCGCAGCTAACGCGATAAGTTGACCGCCTGGGGAGTACGCGCGCAAGCGTAAAACTCAAAGGAATTGACGGGGGCCCGCACAAGCGGTGGAGCATGTGGTTTAATTCGATGCAACGCGAAGAACCTTACCTGGCCTTGACATCCTCAGAACTTGTTAGAGATAACTTGGTGCCTTCGGGAATTGAGTGACAGGTGCTGCATGGCTGTCGTCAGCTCGTGCC
>Otu0950
GGATTAGATACCCTGGTAGTCCACGCCGTAAACGTTGAATACTTGCTGTTGGCGATATACTGTCAGCGGCTCAGCGAAAGCGTTAAGTATTCCACCTGGGGAGTACGCCCGCAAGGGTGAAACTCAAAGGAATTGACGGGGGCCCGCACAAGCGGAGGAGCATGTGGTTTAATTCGATGATACGCGAGGAACCTTACCTGGGCTTAAATGTTAGTGATCGACCGAGAAATCGGTTTTCCCTTCGGGGCACAAAGCAAGGTGCTGCATGGCTGTCGTCAGCTCGTGCC
>Otu0951
GGATTAGATACCCTGGTAGTCCACACCGTAAACGTTGGGCGCTAGGTGTGGGGTCCATTCCACGGATTCCGTGCCGCAGCTAACGCATTAAGCGCCCCGCCTGGGGAGTACGGCCGCAAGGCTAAAACTCAAAGGAATTGACGGGGGCCCGCACAAGCGGCGGAGCATGCGGATTAATTCGATGCAACGCGAAGAACCTTACCTGGGTTTGACATACACCCTGCCGCTCCAGAGATGGGGCTTCTTTTGGGGGTGTACAGGTGGTGCATGGCTGTCGTCAGCTCGTGCC
>Otu0952
GGATTAGATACCCTGGTAGTCCACGCTGTAAACGATGGATGCTAGCCGTCAGCAAGCATGCTTGTTGGTGGCGCAGCTAACGCATTAAGCATCCCGCCTGGGGAGTACGGCCGCAAGGTTAAAACTCAAAGGAATTGACGGGGGCCCGCACAAGCGGTGGAGCATGTGGTTTAATTCGACGCAACGCGAAGAACCTTACCAGCCCTTGACATGCCCGGACGGTTTCCAGAGATGGATTCCTCCTAGCAATAGGTCGGGACACAGGTGCTGCATGGCTGTCGTCAGCTCGTGCC
>Otu0953
GGATTAGATACCCTGGTAGTCCACGCTGTAAACGATGGGCACTAGGTGTGGGGGGTGTCGACTCCCTCCGTGCCGAAGCTAACGCATTAAGTGCCCCGCCTGGGGAGTACGGCCGCAAGGCTAAAACTCAAAGGAATTGACGGGGACCCGCACAAGCAGCGGAGCATGTGGTTTAATTCGACGCAACGCGAAGAACCTTACCTGGGCTTGACATGTGCCTGACCGCCCTGGAAACAGGGCTTCCCTTCGGGGCAGGTTCACAGGTGGTGCATGGCTGTCGTCAGCTCGTGCC
>Otu0954
GGATTAGATACCCTGGTAGTCCACGCCGTAAACGATGATCACTAGTAATGTGGGGTTTCGACCCCTTGCGTTACGAAGCTAACGCGTTAAGTGATCCGCCTGGGGAGTACGAACGCAAGTTTAAAACTCAAAGGAATTGACGGGGACCCGCACAAGCGGTGGAGGATGTGGTTTAATCCGACGCAACGCGCAGAACCTTACCGAGGTTTGACATCCCAGGAAGTCCGTCGAAAGATGGATGTGCCTTCGGGAACCTGGTGACAGATGCTGCATGGCCGTCGTCAGCTCGTGCC
>Otu0955
GGATTAGATACCCTGGTAGTCCACGCCCTAAACGATGTCTACTTGCTGTTGGTGGTAAAACATTAGTAGCGAAGCTAACGCGAGAAGTAGACCGCCTGGGGAGTACGGTCGCAAGATTAAAACTCAAAGGAATTGACGGGGACCCGCACAAGCGGTGGATGATGTGGATTAATTCGATGCAACGCGAAGAACCTTACCTGCTCTTGACATGCTAGGAATATTTAAGAGATTAGATAGTGCCTTCGGGAACCTAGACACAGGTGCTGCATGGCTGTCGTCAGCTCGTGCC
>Otu0956
GGATTAGATACCCTGGTAGTCTATGCCGTAAACGATGGGCACTAGTCGGTGCGGGTATTGACCCCTGCGCTGACGAAGCTAACGCATTAAGTGCCCCGCCTGGGGAGTACGGCCGCAAGGCTAAAACTCAAAGGAATTGACGGGACCCCGCACAAGCGGCGGAGCATGCGGCTTAATTCGATGATACCCGTAGAACCTTACCTGGACTTGACATATAGGGTCTAGCTATAGAGATATAGTGTGCATTAGCGCCCTATACAGGTGGTGCATGGCTGTCGTCAGCTCGTGCC
>Otu0957
GGATTAGATACCCTGGTAGTCCACGCCGTAAACGATGATTACTCGCTGTTGGCGATACACAGTCAGCGGCTAAGCGAAAGTGATAAGTAATCCACCTGGGGAGTACGATCGCAAGATTGAAACTCAAAGGAATTGACGGGGGCCCGCACAAGCGGAGGAGCATGTGGTTTAATTCGATGATACGCGAGGAACCTTACCTGGGCTCGAACGTAGTTGGACTAAGTGTGAAAGCATTTATTTCTTCGGAACTGACTACGAGGTGCTGCATGGTTGTCGTCAGCTCGTGCC
>Otu0958
GGATTAGATACCCTGGTAGTCCTAGCCCTAAACGATGCTCATTAGATGTGGGAGGTATCGACCCCTTCCGCGTCGCAGCTAACGCATTAAATGAGCCGCCTGGGGAGTACGGCCGCAAGGTTGAAACTCAAAGGAATTGACGGGGGCCCGCACAAGCGGTGGAACATGTGGTTTAATTCGACGCAACGCGAAGAACCTTACCTGGGCTTGAACTACTCGTGGTAGTTCGCTGGAAACAGTGGACGACCCGCAAGGGAGCGAGCAGAGGTGCTGCATGGTTGTCGTCAGCTCGTGCC
>Otu0959
GGATTAGATACCCTGGTAGTCCACGCCCTAAACGATGAATGCTAGTCGTCGGGAAGCTCGTCTTTTCGGTGACGCACTTAACAGATTAAGCATTCCGCCTGGGGAGTACGGTCGCAAGATTAAAACTCAAAGGAATAGACGGGGACCCGCACAAGTGGTGGAGCATGTGGTTTAATTCGAAGATACACGAAGAACCTTACCTGGCCTTGACATCCCAAGAACTTTCCAGAGATGGATTGGTGCTAGCTTGCTAGAACTTGGTGACAGGTGCTGCACGGCTGTCGTCAGCTCGTGCC
>Otu0960
GGATTAGATACCCTGGTAGTCCGCACAGTAAACGATGAATACTAGCTGTTTGCGATATACTGTAAGTGGCACAGCGAAAGCGTTAAGTATTCCACCTGGGGAGTACGCCGGCAACGGTGAAACTCAAAGGAATTGACGGGGGCCCGCACAAGCGGAGGAACATGTGGTTTAATTCGATGATACGCGAGGAACCTTACCCGGGCTTGAATTGCATTTGAATATATCGGAAACGTTATAGCCAGCAATGGCAAATGTGAAGGTGCTGCATGGTTGTCGTCAGCTCGTGCC
>Otu0961
GGATTAGATACCCTGGTAGTCCGCACAGTAAACGATGATTACTCGATGTTAGCGATATACAGTTAGCGTCTAAGGGAAACCGATAAGTAATCCACCTGGGGAGTACGCCGGCAACGGTGAAACTCAAAGGAATTGACGGGGGTCCGCACAAGCGGTGGAGCATGTGGTTTAATTCGATGATACGCGAGGAACCTTACCTGGGCTAGAATGTGAAGGAATGTATCAGAAATGGTGCAGTCAGCAATGACCTGAAACAAGGTGCTGCATGGCTGTCGTCAGCTCGTGCC
>Otu0962
GGATTAGATACCCTGGTAGTCCACGCCCTAAACTATGTCAACTAGTTGTCGGGGAAGCAATTCCTTGGTAACGAAGCTAACGCGTGAAGTTGACCGCCTGGGGAGTACGGTCGCAAGATTAAAACTCAAAGGAATTGACGGGGGCCCGCACAAGCGGTGGATGATGTGGATTAATTCGATGCAACGCGAAAAACCTTACCTACCCTTGACATGCCCGGAAGCCAGATGAGAGTTTGGTGTGCTCGAAAGAGAGCCGGGACACAGGTGCTGCATGGCTGTCGTCAGCTCGTGCC
>Otu0963
GGATTAGATACCCTGGTAGTCCTAGCCATAAACGATGCAGACCAGAGGTGGGGGGTATCGACCCCCTCCGCCCCGAACCTAACGGATTAAGTCTGCCGCCTGGGGAGTACGGCCGCAAGGTTGAAACTCAAAGGAATTGACGGGGACCCGCACAAGCGGTGGAGTATGTGGTTTAATTCGACGCAACACGAAAAACCTTACCTGGGCTCGAACGACTGGAAGTAAGATTGATGAAAGTCGAGATGACCTGTAAAATCAGGAACCAGCCGAGGTGCTGCATGGTTGTCGTCAGCTCGTGCC
>Otu0964
GGATTAGATACCCTGGTAGTCCACGCTGTAAACGATGAATACTAGGTGTTGGTGGGCAAAGCCCATCGGTGCCGCCGCAAACGCAATAAGTATTCCACCTGGGGAGTACGTTCGCAAGAATGAAACTCAAAGGAATTGACGGGGACCCGCACAAGCGGTGGAGCATGTGGTTTAATTCGAAGCAACGCGAAGAACCTTACCAAGTCTTGACATCGTGATGACCGGAACTTAACCGTTCCTTCCCTTCGGGGCATCATAGACAGGTGGTGCATGGTTGTCGTCAGCTCGTGCC
>Otu0965
GGATTAGATACCCTGGTAGTCCACGCCGTAAACGATGAGTACTAGGTGTTGCGGGTATTGACCCCTGCAGTGCCGTAGCTAACGCATTAAGTGCTCCGCCTGGGGACTACGGCCGCAAGGCTAAAACTCAAAGGAATTGACGGGGGCCCGCACAAGCGGTGGAGTATGTGGTTTAATTCGACGCAACGCGCAGAACCTTACCCGGGCTTGACATCGAGGGAAAGCTCTTAGAAATGAGGGCCCTCATCTTCGGATGACCCAAAGACAGGTGCTGCATGGCTGTCGTCAGCTCGTGCC
>Otu0966
GGATTAGATACCCTGGTAGTCCACGCCCTAAACATTGCATACTAGATATTGGCAGTATCGACCCTGTCAGTGTCGTTTAAAAAAGTTAACACATTAAGTATGCCGCCTGGGGAGTACGGTCGCAAGACTAAAACTCAAAGGAATAGACGGGGACCCGCACAAGCAGTGGAGCATGTGGTTTAATTCGATGGTAAACGAGGAACCTTACCTGGGCTCAACTACTAGCTGCATATCGTCAGAAATGACTTTAGCCTTCGAGGGTGCTAGATAGGTGCTGCATGGTTGTCGTCAGCTCGTGCC
>Otu0967
GGATTAGATACCCTGGTAGTCCGCACCGTAAACGATGATTACTCGCTGCTAGAGGGCAACTTTTAGTGGCTTAGCGAAAGCGATAAGTAATCCACCTGGGGAGTACGCCGGCAACGGTGAAACTCAAAGGAATTGACGGGGGCCCGCACAAGCGGAGGAGCATGTGGTTTAATTCGATGATACGCGAGGAACCTTACCAGGGCTTGAAAGTTAAGGAATGATAATGAAAGTTGTCAGTCAGCAATGACCTAAAACTAGGTGCTGCATGGCTGTCGTCAGCTCGTGCC
>Otu0968
GGATTAGATACCCTGGTAGTCCATGCTGTAAACTATGAGAACTTGCTGTTGGATGCATAAAGGCATTTAGTAGCGAAGCTAACGCGTTAAGTTCTCCGCCTGGGGAGTACGGCCGCAAGGCTAAAACTCAAAGGAATTGACGGGGGCCCGCACAAGCGGTGGAGCATGTGGTTTAATTCGATGCAACGCGAAGAACCTTACCTACTCTTGAATCCACGGAATCCTGCAGAGATGCGGGAGTGCCTTCGGGAACCGTGAGACAGGTGCTGCATGGCTGTCGTCAGCTCGTGCC
>Otu0969
GGATTAGATACCCTGGTAGTCCACGCTGTAAACGATGGATGCTAGGTGTTCCGAGAATTGACTTTTGGAGTACCGAAGCTAACGCATTAAGCATCCCGCCTGGGGATTACGGTCGCAAGGCTAAAACTCAAAGGAATTGACGGGGGCTCGCACAAGCGGTGGAGCATGTGGTTTAATTCGACGCAACGCGAAGAACCTTACCTGGGCTAGAAAGTGTAGAGATCTGGTAGAAATATCAGAGTGCTTTTCGGAGAATCTGCAGTTAGGTGCTGCATGGCTGTCGTCAGCTCGTGCC
>Otu0970
GGATTAGATACCCTGGTAGTCCACGCTGTAAACGATGGGTACTAGGTTTGGTGGGTCTTGACCCCTGCCGAACCGGCGCTAACGCAATAAGTACCCCGCCTGGGAAGTACGGTCGCAAGACTAAAACTCAAAGGAATTGACGGGGGCCCGCACAAGCGGTGGATCATGTGGTTTAATTCGAAGCAACGCGAAGAACCTTACCTGGATTTGACATCTCTTGACAACCCTAGAGATAGGGCTTCTGTAGCAATACAGCAAGATGACAGGTGCTGCATGGCTGTCGTCAGCTCGTGCC
>Otu0971
GGATTAGATACCCTGGTAGTCCTAGCCGTAAACGATGAGAACTGAGCGGGGGGTGGCTTGCCATTCCCGGCTGTAGCGAAAGCGTTAAGTTCTCCGCCTGGGGAGTATGGTCGCAAGGCTGAAACTCAAAGGAATTGACGGGGGCTCACACAAGCGGTGGAGCATGTGGCTTAATTCGAGGCAACGCGAAGAACCTTATCCTAGACTTGACATGCTTGGATTAGTGGGTGGAAACATTCATGACGCTCGCAAGAGTGGAACAAGCACAGGTGCTGCATGGCTGTCGTCAGCTCGTGCC
>Otu0972
GGATTAGATACCCTGGTAGTCCACGCTGTAAACGATGAGCGCTAGGTGTCGTGGGTATTGACCCCCGCGGTGCCGAAGCTAACGCATTAAGCGCTCCGCCTGGGAAGTACGGTCGCAAGACTAAAACTCAAAGGAATTGACGGGGGCCCGCACAAGCGGTGGAGCATGTGGTTTAATTCGACGCAACGCGCAGAACCTTACCTGGGCTGGAAAGTGTTTGGAATCCTGGTGAAAGCCGGGGGTGCCCGCAAGGGAACCAAGTGACAGGTGCTGCATGGCTGTCGTCAGCTCGTGCC
>Otu0973
GGATTAGATACCCTGGTAGTCCCAGCCGTAAACGATGGACGCTAGGTGTGGGGGGACGATCCCCCCGTGCCGCAGCCAACGCATTAAGCGTCCCGCCTGGGGAGTACGGCCGCAAGGCTAAAACTCAAAGGAATTGACGGGGGCCCGCACAAGCAGCGGAGCATGTGGCTTAATTCGAAGCAACGCGAAGAACCTTACCAGGGCTTGACATATGGGTGAAGCGGGGGAGACCCCGTGGCCGAGAGGAGCCCATACAGGTGGTGCATGGCTGTCGTCAGCTCGTGCC
>Otu0974
GGATTAGATACCCTGGTAGTCCACGCTGTAAACGATGTCAACTAAATGTTTGTAGGGGAACCTATGGGTATTGAAGCTAACGCGATAAGTTGACCGCCTGGGAAGTACAGCCGCAAGGTTGAAACTCAAAGGAATTGACGGGGGCCCGCACAAGCGGTGGAGCATGTGGTTTAATTCGATGCAACGCGAAGAACCTTACCTACCCTTGACATCCTGCGAATCCCGAAGAGATTTGGGAGTGCCGCAAGGAACGCAGAGACAGGTGCTGCATGGCTGTCGTCAGCTCGTGCC
>Otu0975
GGATTAGATACCCTGGTAGTCCACGCCCTAAACGATGCTAACTCGTAGTCTGGACGTAAGTTTGGGTTACCAAGGGAAACCGATAAGTTAGCCACCTGGGGAGTACGTCCGCAAGGATGAAACTCAAAGGAATTGACGGGGGTCCGCACAAGCGGTGGAGCATGTGGTTTAATTCGATGATACGCGAGGAACCTTACCTAGGCTAGAATGTGAGTGAATGTAGATGAAAGTTTGCAGTCCTTCGGGACACGAAACAAGGTGCTGCATGGCTGTCGTCAGCTCGTGCC
>Otu0976
GGATTAGATACCCTGGTAGTCCACGCTGTAAACTATGGATGCTAGCTGTTACTCACATCGACCTGAGTAGTAGCGAAGTTAACGCGTTAAGCATCCCGCCTGGGGAGTACGGTCGCAAGATTAAAACTCAAAGGAATTGACGGGGACCCGCACAAGCGGTGGAGCGTGTTGTTTAATTCGATGGTAAGCGAAGAACCTTACCAAGGCTTGAAATCCCGCGAAGGACTCCGAAAGGAGACTGTGCCTTCGGGAACGCGGTGACAGGTGCTGCATGGCCGTCGTCAGCTCGTGCC
>Otu0977
GGATTAGATACCCTGGTAGTCCATGCCTTAAACGATGCATACTAGGAGTAGGAGGGCTCAACCCCCTCTGTTCCGGAGCTAACGCATTAAGTATGCCGCCTGGGGAGTACGCTCGCAAGGGTGAAACTCAAAAGAATTGACGGGGGCCCGCACAAGCAGTGGAGCATGTGGTTTAATTCGATGCAACGCGAAGAACCTTACCTGGGCTCGAAATGTAGAGGACTGTACCAGAGATGGTACATCTCGAAAGAGTCTCTATATAGGTGCTGCATGGCTGTCGTCAGCTCGTGCC
>Otu0978
GGATTAGATACCCTGGTAGTCCACACTGTAAACGATGATAGCTAGGTGTGGGGGGTCTGACCCCTTCCGTGCCGGAGTTAACGCAATAAGCTATCCACCTGGGGAGTACGGCCGCAAGGTTGAAACTCAAAGGAATTGACGGGGGCCCGCACAAGCAGTGGATTATGTGGTTTAATTCGAAGCAACGCGAAGAACCTTACCAGGTCTTGACATCCAACTAACGAGATAGAGATATGTTAGGTGCCCTTCGGGGAAAGTTGAGACAGGTGGTGCATGGTTGTCGTCAGCTCGTGCC
>Otu0979
GGATTAGATACCCTGGTAGTCCACGCCGTAAACGATGAGTACTTGGTGTCGGGGGAATCGACCCCTTCGGTACCGGAGCTAACGCATTAAGTACTCCGCCTGGGAACTACGACCGCAAGGTTGAAACTCAAAGGAATTGACGGGGACCCGCACAAGCGGTGGAACATGTGGTTTAATTCGATGCAACGCGAAGAACCTTACCTGGGCTTGACATATTCATGAACATTTTGTGAAAACAAAACTTTCTGCGAGCTTGCTCAAAGACATGATTACAGGTGATGCATGGCTGTCGTCAGCTCGTGCC
>Otu0980
GGATTAGATACCCTGGTAGTCCACACGGTAAACGATGAATGCTAGGTGTAGGAGGTATCGACCCCTTCTGTGCCGCAGTTAACACAATAAGCATTCCGCCTGGGGAGTACGGTCGCAAGATTAAAACTCAAAGGAATTGACGGGGGCCCGCACAAGCAGCGGAGCATGTGGTTTAATTCGACGCAACGCGAAGAACCTTACCAGGTCTTGACATCCAGTTAAAGCTGTTGAAAGATAGTGTCCCTTCGGGGGAACTGAGACAGGTGGTGCATGGTTGTCGTCAGCTCGTGCC
>Otu0981
GGATTAGATACCCTGGTAGTCCACGCCGTAAACGATGGATACTAGGTGTTGGGGGTCGAACCTCAGTGCCGCAGTTAACACATTAAGTATCCCGCCTGGGGAGTACGGTCGCAAGATTAAAACTCAAAGGAATTGACGGGGGCCCGCACAAGCAGCGGAGCATGTGGTTTAATTCGAAGCAACGCGAAGAACCTTACCTAGACTTGACATCCTGAGAATCCTGTGGAAACACTGGAGTGCCCTTCGGGGAACTCAGTGACAGGTGGTGCATGGTTGTCGTCAGCTCGTGCC
>Otu0982
GGATTAGATACCCTGGTAGTCCACGCCGTAAACGATGAGAACTAGATGTTGGGAGGGTTGCCTCTCGGTGTCGCAGCTAACGCGTTAAGTTCTCCGCCTGGGGAGTACGCCGGCAACGGTAAAACTCAAAGGAATTGACGGGGACCCGCACAAGCGGTGGAGCATGTGGTTTAATTCGATGCAACGCGAAGAACCTTACCTGCCCTTGACATCCTCAGAACTTGTTAGAGATAACTTGGTGCCTTCGGGAATTGAGTGACAGGTGCTGCATGGCTGTCGTCAGCTCGTGCC
>Otu0983
GGATTAGATACCCTGGTAGTCCACGCCGTAAACGATGAATACTAGGTGTGGGAGTTTATATAACTTCCGTGCCGCAGTTAACACAATAAGTATTCCGCCTGGGGAGTACGGTCGCAAGATTAAAACTCAAAGGAATTGACGGGGGCCCGCACAAGCAGCGGAGCATGTGGTTTAATTCGAAGCAACGCGAAGAACCTTACCTGGACTTGACATCCCCTGAATTACTCGTAATGGAGGAAGCCCTTCGGGGCAGGGAGACAGGTGGTGCATGGTTGTCGTCAGCTCGTGCC
>Otu0984
GGATTAGATACCCTGGTAGTCCACACTGTAAACGATGATTACTAGGTGTGGGAGGTCTGACCCCTTCCGTGCCGCAGTTAACGCAATAAGTAATCCACCTGGGGAGTACGACCGCAAGGTTGAAACTCAAAGGAATTGACGGGGGCCCGCACAAGCAGTGGATTATGTGGTTTAATTCGAAGCAACGCGAAGAACCTTACCAGGTCTTGACATCCAACTAACGAACTAGAGATAGATTAGGTGCCCTTCGGGGAAAGTTGAGACAGGTGGTGCATGGTTGTCGTCAGCTCGTGCC
>Otu0985
GGATTAGATACCCTGGTAGTCCACGCCGTAAACGATGTGTGCCAGCCGTTGGCCGGCGTGCCGGTCAGTGGCGCAGCTAACGCGATCAGCACACCGCCTGGGGAGTACGGCCGCAAGGCTAAAACTCAAAGGAATTGACGGGGGCCCGCACAAGCGGTGGAGCATGTGGTTTAATTCGAAGCAACGCGCAGAACCTTACCAGCCCTTGACATGTCCCTTGCAGGCGCCGGAGACGGCGTCCTCGGTTCGGCCGGAGGGAGCACAGGTGCTGCATGGCTGTCGTCAGCTCGTGCC
>Otu0986
GGATTAGATACCCTGGTAGTCCACGCCCTAAACGATGCTCACTTGCTGTTCCCCTTTCGGGGGGAGTGGCGTAGGGAAACCGGTAAGTGAGCCACCTGGGGAGTACGCCCGCAAGGGTGAAACTCAAAGGAATTGACGGGGGTCCGCACAAGCGGTGGAGCATGTGGTTTAATTCGATGATACGCGAGGAACCTTACCTGGGCTAGAATGTAATTGGAATATGGATGAAAGTTCATAGCTCTTCGGAGCCGGTTACAAGGTGCTGCATGGCTGTCGTCAGCTCGTGCC
>Otu0987
GGATTAGATACCCTGGTAGTCCACGCCGTAAACGATGAGCACTAGATTGGTGGCACGCTACGTGTTGCCAGTCGCAGAAAATTTATTAAGTGCTCCGCCTGGGGAGTATGGTCGCAAGGCTGAAACTCAAAGGAATTGACGGGGGCTCACACAAGCGGTGGAGGATGTGGTTTAATTCGAAGCAACGCGAAGAACCTTACCAGGTCTTGACATACCGGGATTATTTTGGTGAAAGCCAATTGATTGCCAGCAATGGTGTAACCGGAACAGGTGCTGCATGGCTGTCGTCAGCTCGTGCC
>Otu0988
GGATTAGATACCCTGGTAGTCCACGCCGTAAACGATGAATGCTAGCTGTCGGGTAGTTTACTATTCGGTGGCGCAGCTAACGCATTAAGCATTCCGCCTGGGGAGTACGATCGCAAGATTAAAACTCAAAGGAATTGACGGGGGCCCGCACAAGCGGTGGAGCATGTGGTTTAATTCGAAGCAACGCGCAGAACCTTACCAGCCCTTGACATCCCGATCGCGAGGACCAGAGATGGACCTCTTCAGTTCGGCTGGATCGGTGACAGGTGCTGCATGGCTGTCGTCAGCTCGTGCC
>Otu0989
GGATTAGATACCCTGGTAGTCCACGCCCTAAACGATGTCTACTAGTTGTCGGGACTTAATTGTCTTGGTAACGCAGCTAACGCGTGAAGTAGACCGCCTGGGGAGTACGGTCGCAAGATTAAAACTCAAAGGAATTGACGGGGACCCGCACAAGCGGTGGATGATGTGGATTAATTCGATGCAACGCGAAAAACCTTACCTACCCTTGACATGTACGGAACCTCTGAGAGATTAGAGGGTGCTCGAAAGAGAGCCGTAACACAGGTGCTGCATGGCTGTCGTCAGCTCGTGCC
>Otu0990
GGATTAGATACCCTGGTAGTCCACGCCGTAAACGATGGATGCTAGCCGTCGGCAAGCTTGCTTGTCGGTGGCGCAGCTAACGCATTAAGCATCCCGCCTGGGGAGTACGGCCGCAAGGTTAAAACTCAAAGGAATTGACGGGGGCCCGCACAAGCGGTGGAGCATGTGGTTTAATTCGACGCAACGCGAAGAACCTTACCAGCTCTTGACATGTCCGGACGGTTTCCAGAGATGGATTCCTCTCAGCAATGGGCCGGAACACAGGTGCTGCATGGCTGTCGTCAGCTCGTGCC
>Otu0991
GGATTAGATACCCTGGTAGTCCTAGCCTTAAACGATGCATACTAGATGTAGGAGGGCTCAACCCCTCCTGTATCGAAGCTAACGCATTAAGTATGCCGCCTGGGGAGTACGCTCGCAAGGGTGAAACTCAAAAGAATTGACGGGGGCCCGCACAAGCAGTGGAGCATGTGGTTTAATTCGATGCAACACGAAGAACCTTACCTGGGCTCGAAATGTAGAGGACGATACTAGAGATAGTATTTCCCGAAAGGGTCTCTATATAGGTGCTGCATGGCTGTCGTCAGCTCGTGCC
>Otu0992
GGATTAGATACCCTGGTAGTCCACGCCGTAAACGATGGAAGCTAGCCGTTGGCATGCATGCATGTCGGTGGCGCAGCTAACGCATTAAGCTTCCCGCCTGGGGAGTACGGTCGCAAGATTAAAACTCAAAGGAATTGACGGGGGCCCGCACAAGCGGTGGAGCATGTGGTTTAATTCGAAGCAACGCGCAGAACCTTACCAGCTTTTGACATCCCGATCGCGGTTACCAGAGATGGTTTCCTTCAGCTAGGCTGGATCGGTGACAGGTGCTGCATGGCTGTCGTCAGCTCGTGCC
>Otu0993
GGATTAGATACCCTGGTAGTCCACGCCCTAAACGATGATAACTCGATGTTGGCGATATACAGTCAGCGTCTTAGCGAAAGCGTTAAGTTATCCACCTGGGGAGTACGCCGGCAACGGTGAAACTCAAAGGAATTGACGGGGGCCCGCACAAGCGGAGGAGCATGTGGTTTAATTCGATGATACGCGAGGAACCTTACCCGGGCTTGAAAGTTAGCGACGCATCCAGAGATGGGTGTTCCCTTCGGGGCGCGAAACTAGGTGCTGCATGGCTGTCGTCAGCTCGTGCC
>Otu0994
GGATTAGATACCCTGGTAGTCCACGCCGTAAACGATGTCAACTAGTTGTTCGTGTCATTAACGACGTGAGTAACGCAGCTAACGCACTAAGTTGACCGCCTGGGGAGTACGGCCGCAAGGTTAAAACTCAAATGAATTGACGGGGGCCCGCACAAGCGGTGGAGCATGTGGTTTAATTCGATGCAACGCGAAGAACCTTACCATCCCTTGACATCCACAGAAGGTCTTAGAGATAGGACTGTGCCTTCGGGAACTGTGAGACAGGTGCTGCATGGCTGTCGTCAGCTCGTGCC
>Otu0995
GGATTAGATACCCTGGTAGTCCATGCCGTAAACGTTGGGAACTAGATGTAGGGCCTGTTCCACGGGTTCTGTGTCGTAGCTAACGCATTAAGTTCCCCGCCTGGGGAGTACGGCCGCAAGGCTAAAACTCAAAGGAATTGACGGGGGCCCGCACAAGCGGCGGAGCATGCGGATTAATTCGATGCAACGCGAAGAACCTTACCAAGGCTTGACATATAGAAGAACACTGCAGAGATGCAGGACTCTTTGGACACTTCTATACAGGTGGTGCATGGTTGTCGTCAGCTCGTGCC
>Otu0996
GGATTAGATACCCTGGTAGTCCAAACCGTAAATGATGCTTGCTAGGTGTTTGATTCGCGTAAGCGGATTGAGTGCCGTACCTAACGGATTAAGCAAGCCGCCTGGGGAGTATACTCGCAAGAGTGAAACTCAAAGGGATAGGCGGGGGAACACACAAGCAGTGGATTATCTAGATTAATTGGATAATAAGCCAAAAATCTTACCTAGGCTTGACATATGTTGTGTCACTCAGGAAACTGGGTTATTCGTAGCAATACGAAGCCTCATACAGGTGGTGCATGGTCGTCGTCAGCTCGTGCC
>Otu0997
GGATTAGATACCCTGGTAGTCCACACCGTAAACGATGAATGCCAGACGTCGGGCAGTATACTGTTCGGTGTCACACCTAACGGATTAAGCATTCCGCCTGGGGAGTACGGTCGCAAGATTAAAACTCAAAGGAATTGACGGGGGCCCGCACAAGCGGTGGAGCATGTGGTTTAATTCGAAGCAACGCGCAGAACCTTACCAACCCTTGACATCCCTAGCTACATCCAGAGATGGATGGTTCCCTTCGGGGACTAGGTGACAGGTGCTGCATGGCTGTCGTCAGCTCGTGCC
>Otu0998
GGATTAGATACCCTGGTAGTCCACGCCGTAAACGATGAATGCCAGTCGTCGGCAAGTATACTTGTCGGTGACACACCTAACGGATTAAGCATTCCGCCTGGGGAGTACGGTCGCAAGATTAAAACTCAAAGGAATTGACGGGGGCCCGCACAAGCGGTGGAGCATGTGGTTTAATTCGAAGCAACGCGCAGAACCTTACCAACCCTTGACATCCCGATCGCGGTTACCAGAGATGGTTTCCTTCATTTAGTTGGATCGGTGACAGGTGCTGCATGGCTGTCGTCAGCTCGTGCC
>Otu0999
GGATTAGATACCCTGGTAGTCCACGCCGTAAACGATGAATGCCAGACGTCAGGAGACTTGTCTCTTGGTGTCACACCTAACGGATTAAGCATTCCGCCTGGGGAGTACGGCCGCAAGGTTAAAACTCAAAGGAATTGACGGGGGCCCGCACAAGCGGTGGAGCATGTGGTTTAATTCGAAGCAACGCGCAGAACCTTACCAACCCTTGACATCCTTGTCGCGGTTTCCAGAGATGGATTCCTTCAGTTCGGCTGGACAAGTGACAGGTGCTGCATGGCTGTCGTCAGCTCGTGCC
[truncated: 12,066 more rows]
