# Supplementary material for: Coral bacterial community structure responds to environmental change in a host-specific manner
Source: Nat Commun. 2019 Jul 12;10:3092. doi: 10.1038/s41467-019-10969-5 (PMC6626051; doi:10.1038/s41467-019-10969-5)
Supplement: Supplementary file 6 — Supplementary Data 3 [file 41467_2019_10969_MOESM6_ESM.xlsx]

## Sheet: Sup. Data 3
#Supplementary Data 3. Statistical results (PERMANOVA) of re-analyses of data sets at 99 % similarity cutoff for OTUs, at 97 % similarity cutoff excluding Endozoicomonadaceae family, and between impacts (pooled sites) for all data sets.
#
97 % OTU cutoff additional analyses								99 % OTU cutoff re-analyses									97 % OTU cutoff re-analyses without Endozoicomonadaceae lineage
PERMANOVA main test on destination & origin impacts									PERMANOVA main test on destination & origin impacts									PERMANOVA main test on destination & origin impacts
Data: 97% OTU full data set									Data: 99% OTU full data set									Data: 97% OTU without Endozoicomonadaceae
Species: Acropora hemprichii									Species: Acropora hemprichii									Species: Acropora hemprichii
	Df	SumsOfSqs	MeanSqs	F.Model	R2	Pr(>F)				Df	SumsOfSqs	MeanSqs	F.Model	R2	Pr(>F)				Df	SumsOfSqs	MeanSqs	F.Model	R2	Pr(>F)
destination_impact	2	1.8301	0.91504	3.2083	0.11193	0.0001			destination_impact	2	1.3994	0.69972	2.38418	0.08553	0.0001			destination_impact	2	1.3994	0.69972	2.38418	0.08553	0.0001
origin_impact	2	0.5583	0.27913	0.9787	0.03414	0.5059			origin_impact	2	0.582	0.29099	0.99151	0.03557	0.4688			origin_impact	2	0.582	0.29099	0.99151	0.03557	0.4688
destination_impact:origin_impact	4	1.1273	0.28183	0.9881	0.06895	0.5118			destination_impact:origin_impact	4	1.1742	0.29354	1.00019	0.07176	0.4573			destination_impact:origin_impact	4	1.1742	0.29354	1.00019	0.07176	0.4573
Residuals	45	12.8346	0.28521	0.78498					Residuals	45	13.2069	0.29349	0.80714					Residuals	45	13.2069	0.29349	0.80714
Total	53	16.3502	1						Total	53	16.3625	1						Total	53	16.3625	1
PERMANOVA pairwise test on destination & origin impacts									PERMANOVA pairwise test on destination & origin impacts									PERMANOVA pairwise test on destination & origin impacts
Data: 97% OTU full data set									Data: 99% OTU full data set									Data: 97% OTU without Endozoicomonadaceae
Species: Acropora hemprichii									Species: Acropora hemprichii									Species: Acropora hemprichii
pairs	F.Model	R2	p.value	p.adjusted					pairs	F.Model	R2	p.value	p.adjusted					pairs	F.Model	R2	p.value	p.adjusted
ABvsCD	3.73956	0.0874965	0.001	0.003					ABvsCD	3.73956	0.0874965	0.001	0.003					ABvsCD	2.48889	0.0599894	0.001	0.003
ABvsE	3.18849	0.0793385	0.001	0.003					ABvsE	3.18849	0.0793385	0.001	0.003					ABvsE	2.24147	0.05712	0.001	0.003
CDvsE	2.47695	0.0869807	0.001	0.003					CDvsE	2.47695	0.0869807	0.001	0.003					CDvsE	2.44215	0.0858636	0.001	0.003
PERMANOVA main test on destination & origin impacts									PERMANOVA main test on destination & origin sites									PERMANOVA main test on destination & origin sites
Data: 97% OTU full data set									Data: 99% OTU full data set									Data: 97% OTU without Endozoicomonadaceae
Species: Pocillopora verrucosa									Species: Acropora hemprichii									Species: Acropora hemprichii
	Df	SumsOfSqs	MeanSqs	F.Model	R2	Pr(>F)				Df	SumsOfSqs	MeanSqs	F.Model	R2	Pr(>F)				Df	SumsOfSqs	MeanSqs	F.Model	R2	Pr(>F)
destination_impact	2	0.8569	0.42843	1.6632	0.06722	0.0021			destination_site	4	3.0864	0.77159	2.86122	0.18877	0.0001			destination_site	4	2.7367	0.68419	2.4641	0.16726	0.0001
origin_impact	2	0.534	0.26699	1.0365	0.04189	0.3454			origin_site	4	1.187	0.29674	1.10037	0.0726	0.1434			origin_site	4	1.1874	0.29685	1.0691	0.07257	0.1933
destination_impact:origin_impact	4	1.3092	0.3273	1.2706	0.10271	0.0156			destination_site:origin_site	14	3.717	0.2655	0.98453	0.22734	0.5998			destination_site:origin_site	14	3.8308	0.27363	0.98548	0.23412	0.6176
Residuals	39	10.0462	0.2576	0.78817					Residuals	31	8.3598	0.26967	0.5113					Residuals	31	8.6075	0.27766	0.52605
Total	47	12.7462	1						Total	53	16.3502	1						Total	53	16.3625	1
PERMANOVA pairwise test on destination & origin impacts									PERMANOVA pairwise test on destination & origin sites									PERMANOVA pairwise test on destination & origin sites
Data: 97% OTU full data set									Data: 99% OTU full data set									Data: 97% OTU without Endozoicomonadaceae
Species: Pocillopora verrucosa									Species: Acropora hemprichii									Species: Acropora hemprichii
pairs	F.Model	R2	p.value	p.adjusted					pairs	F.Model	R2	p.value	p.adjusted					pairs	F.Model	R2	p.value	p.adjusted
ABvsCD	1.64911	0.0475946	0.008	0.024					AvsB	3.39214	0.123836	0.001	0.01					AvsB	3.45706	0.125908	0.001	0.01
ABvsE	1.82437	0.0495425	0.006	0.018					AvsC	3.61564	0.159873	0.001	0.01					AvsC	2.85211	0.130519	0.001	0.01
CDvsE	1.26118	0.0542181	0.097	0.291					AvsD	3.69968	0.156107	0.001	0.01					AvsD	2.77287	0.121762	0.001	0.01
									AvsE	3.28098	0.116014	0.001	0.01					AvsE	2.21765	0.0814785	0.001	0.01
PERMANOVA pairwise test on interaction of destination & origin impacts									BvsC	2.54759	0.130328	0.001	0.01					BvsC	2.15728	0.112609	0.001	0.01
Data: 97% OTU full data set									BvsD	2.09436	0.104226	0.001	0.01					BvsD	1.70075	0.086329	0.001	0.01
Species: Pocillopora verrucosa									BvsE	3.33017	0.126477	0.001	0.01					BvsE	3.09149	0.118486	0.001	0.01
pairs	F.Model	R2	p.value	p.adjusted					CvsD	1.36475	0.0950066	0.001	0.01					CvsD	1.41658	0.0982606	0.001	0.01
AB_ABvsCD_AB	0.920778	0.0513805	0.538	1					CvsE	2.02311	0.101039	0.001	0.01					CvsE	2.03783	0.101699	0.001	0.01
AB_ABvsE_AB	1.05998	0.0753897	0.318	1					DvsE	2.16875	0.102451	0.001	0.01					DvsE	2.12703	0.100678	0.001	0.01
AB_ABvsAB_CD	0.931222	0.0720134	0.569	1
AB_ABvsCD_CD	1.46097	0.101028	0.026	0.936					PERMANOVA main test on destination & origin impacts									PERMANOVA main test on destination & origin impacts
AB_ABvsE_CD	1.18339	0.105817	0.146	1					Data: 99% OTU full data set									Data: 97% OTU without Endozoicomonadaceae
AB_ABvsAB_E	1.59854	0.10248	0.012	0.432					Species: Pocillopora verrucosa									Species: Pocillopora verrucosa
AB_ABvsCD_E	1.65432	0.121157	0.014	0.504						Df	SumsOfSqs	MeanSqs	F.Model	R2	Pr(>F)				Df	SumsOfSqs	MeanSqs	F.Model	R2	Pr(>F)
AB_ABvsE_E	1.04218	0.0865442	0.349	1					destination_impact	2	1.3759	0.68793	2.2509	0.0892	0.0001			destination_impact	2	1.1436	0.5718	1.74	0.07506	0.0006
CD_ABvsE_AB	1.06331	0.0813969	0.329	1					origin_impact	2	0.7676	0.3838	1.2558	0.04977	0.0573			origin_impact	2	0.6939	0.34697	1.0558	0.04555	0.301
CD_ABvsAB_CD	0.996624	0.0830754	0.433	1					destination_impact:origin_impact	4	1.361	0.34025	1.1133	0.08824	0.1488			destination_impact:origin_impact	4	1.5671	0.39177	1.1921	0.10286	0.0437
CD_ABvsCD_CD	1.55694	0.114845	0.023	0.828					Residuals	39	11.9194	0.30563	0.77279					Residuals	36	11.8307	0.32863	0.77653
CD_ABvsE_CD	1.05965	0.105337	0.357	1					Total	47	15.4239	1						Total	44	15.2353	1
CD_ABvsAB_E	1.52006	0.104687	0.026	0.936
CD_ABvsCD_E	2.32821	0.174683	0.001	0.036					PERMANOVA pairwise test on destination & origin impacts									PERMANOVA pairwise test on destination & origin impacts
CD_ABvsE_E	1.03923	0.0941399	0.402	1					Data: 99% OTU full data set									Data: 97% OTU without Endozoicomonadaceae
E_ABvsAB_CD	1.07729	0.133373	0.298	1					Species: Pocillopora verrucosa									Species: Pocillopora verrucosa
E_ABvsCD_CD	1.20408	0.13082	0.184	1					pairs	F.Model	R2	p.value	p.adjusted					pairs	F.Model	R2	p.value	p.adjusted
E_ABvsE_CD	1.12975	0.184306	0.233	1					ABvsCD	2.21024	0.0627725	0.001	0.003					ABvsCD	1.60214	0.0491423	0.022	0.066
E_ABvsAB_E	1.63563	0.153788	0.01	0.36					ABvsE	2.63652	0.0700522	0.001	0.003					ABvsE	2.09901	0.0598025	0.002	0.006
E_ABvsCD_E	1.98897	0.221268	0.01	0.36					CDvsE	1.45361	0.0619782	0.015	0.045					CDvsE	1.22975	0.0579256	0.099	0.297
E_ABvsE_E	1.08478	0.153115	0.241	1
AB_CDvsCD_CD	0.997999	0.124781	0.452	1					PERMANOVA main test on destination & origin sites									PERMANOVA main test on destination & origin sites
AB_CDvsE_CD	0.938156	0.189981	0.666667	1					Data: 99% OTU full data set									Data: 97% OTU without Endozoicomonadaceae
AB_CDvsAB_E	0.825999	0.093587	0.889	1					Species: Pocillopora verrucosa									Species: Pocillopora verrucosa
AB_CDvsCD_E	1.57015	0.207413	0.06	1						Df	SumsOfSqs	MeanSqs	F.Model	R2	Pr(>F)				Df	SumsOfSqs	MeanSqs	F.Model	R2	Pr(>F)
AB_CDvsE_E	1.03306	0.171233	0.344	1					destination_site	4	2.4197	0.60493	2.0405	0.15688	0.0001			destination_site	4	2.3691	0.59227	1.8658	0.1555	0.0001
CD_CDvsE_CD	0.940038	0.158255	0.544	1					origin_site	4	1.3527	0.33816	1.1407	0.0877	0.1067			origin_site	4	1.2794	0.31986	1.0076	0.08398	0.4228
CD_CDvsAB_E	1.40365	0.134919	0.033	1					destination_site:origin_site	15	4.5364	0.30243	1.0201	0.29412	0.3859			destination_site:origin_site	15	4.9207	0.32805	1.0334	0.32298	0.2834
CD_CDvsCD_E	1.79676	0.204252	0.007	0.252					Residuals	24	7.1151	0.29646	0.4613					Residuals	21	6.6661	0.31743	0.43754
CD_CDvsE_E	1.31242	0.179478	0.149	1					Total	47	15.4239	1						Total	44	15.2353	1
E_CDvsAB_E	1.22639	0.169709	0.105	1
E_CDvsCD_E	1.41358	0.261118	0.0666667	1					PERMANOVA pairwise test on destination & origin sites									PERMANOVA pairwise test on destination & origin sites
E_CDvsE_E	1.08454	0.265524	0.4	1					Data: 99% OTU full data set									Data: 97% OTU without Endozoicomonadaceae
AB_EvsCD_E	2.22816	0.217845	0.009	0.324					Species: Pocillopora verrucosa									Species: Pocillopora verrucosa
AB_EvsE_E	1.21013	0.147394	0.138	1					pairs	F.Model	R2	p.value	p.adjusted					pairs	F.Model	R2	p.value	p.adjusted
CD_EvsE_E	1.68175	0.251693	0.029	1					AvsB	2.18972	0.0905226	0.003	0.03					AvsB	2.51922	0.107113	0.001	0.01
									AvsC	2.10765	0.116396	0.006	0.06					AvsC	1.64351	0.0987479	0.01	0.1
									AvsD	2.2047	0.1148	0.001	0.01					AvsD	1.9668	0.103697	0.007	0.07
									AvsE	3.06096	0.113113	0.001	0.01					AvsE	2.37574	0.0936226	0.002	0.02
									BvsC	1.69607	0.108057	0.012	0.12					BvsC	1.66854	0.122072	0.008	0.08
									BvsD	1.44241	0.087725	0.042	0.42					BvsD	1.41669	0.0918931	0.03	0.3
									BvsE	2.20204	0.0909856	0.001	0.01					BvsE	2.12915	0.0962148	0.002	0.02
									CvsD	1.22799	0.120062	0.083	0.83					CvsD	1.29351	0.139184	0.055	0.55
									CvsE	1.34779	0.0776922	0.036	0.36					CvsE	1.17862	0.07765	0.128	1
									DvsE	1.39122	0.0756459	0.028	0.28					DvsE	1.35828	0.07825	0.051	0.51
