# Supplementary material for: Coral bacterial community structure responds to environmental change in a host-specific manner
Source: Nat Commun. 2019 Jul 12;10:3092. doi: 10.1038/s41467-019-10969-5 (PMC6626051; doi:10.1038/s41467-019-10969-5)
Supplement: Supplementary file 7 — Supplementary Data 4 [file 41467_2019_10969_MOESM7_ESM.xlsx]

## Sheet: Sup. Data 4
#Supplementary Data 4. Count table of bacterial OTUs at 99 % similarity cutoff after subsampling to 3,101 sequences per sample.
#
Sample	Otu00001	Otu00002	Otu00003	Otu00004	Otu00005	Otu00006	Otu00007	Otu00008	Otu00009	Otu00010	Otu00011	Otu00012	Otu00013	Otu00014	Otu00015	Otu00016	Otu00017	Otu00018	Otu00019	Otu00020	Otu00021	Otu00022	Otu00023	Otu00024	Otu00025	Otu00026	Otu00027	Otu00028	Otu00029	Otu00030	Otu00031	Otu00032	Otu00033	Otu00034	Otu00035	Otu00036	Otu00037	Otu00038	Otu00039	Otu00040	Otu00041	Otu00042	Otu00043	Otu00044	Otu00045	Otu00046	Otu00047	Otu00048	Otu00049
AAA1	0	438	851	0	0	0	0	7	11	0	0	8	3	3	31	703	0	0	0	2	0	0	0	1	0	0	378	0	9	9	0	0	0	0	0	1	0	0	0	0	0	2	0	0	0	0	1	0	0
AAA14	0	2	850	0	0	0	0	53	0	0	0	430	0	41	0	0	0	0	0	68	0	0	0	8	2	87	0	0	0	11	0	0	72	0	0	7	0	0	0	0	0	1	0	0	0	0	0	0	2
AAA4	6	1002	774	0	0	0	0	6	25	0	0	2	0	11	2	0	0	0	0	4	0	0	0	0	0	0	86	0	0	5	0	0	0	0	0	2	2	0	0	1	0	2	0	0	0	0	0	0	1
AAB15	0	1937	0	0	0	0	0	72	0	0	0	65	92	67	2	83	0	0	0	0	0	0	0	7	0	80	27	0	0	26	0	0	74	0	0	0	0	0	0	0	0	0	0	0	3	0	0	0	0
AAB19	0	590	865	0	0	2	0	116	0	0	0	26	3	21	27	0	0	0	0	101	0	0	0	0	0	0	2	0	0	7	0	0	0	0	0	12	0	0	0	0	0	6	0	0	0	0	0	0	5
AAB20	0	2282	13	0	0	2	0	29	0	0	0	7	0	4	0	6	0	0	0	0	0	0	0	0	0	0	46	0	0	2	0	0	0	0	0	1	0	0	0	0	0	6	0	0	0	1	0	0	0
AAC10	0	1454	46	0	0	0	0	21	8	0	0	59	0	8	0	0	0	1	0	78	4	0	0	2	0	15	165	8	0	5	0	0	5	0	0	19	2	0	4	0	0	0	0	0	7	0	0	0	0
AAC6	1	545	1614	0	0	0	0	9	0	0	0	0	45	0	5	345	0	0	0	42	0	0	0	0	0	0	0	0	0	4	0	0	0	0	0	13	0	0	0	14	0	0	0	0	0	0	0	0	2
AAD3	0	251	2359	1	0	0	0	4	0	0	0	4	0	2	4	244	0	0	0	0	0	0	0	0	1	0	0	0	0	0	0	0	0	0	0	0	0	0	0	3	0	0	0	0	0	0	0	0	1
AAD7	0	1246	1054	0	0	0	0	10	0	0	0	26	0	2	2	0	0	0	0	2	0	0	0	1	0	8	0	0	0	1	0	0	1	0	0	5	0	0	0	12	0	0	85	0	0	0	0	0	0
AAD9	0	1298	1322	0	0	0	0	14	0	0	0	42	0	4	2	0	0	0	0	0	0	0	0	1	12	0	0	0	0	1	0	0	0	0	0	1	0	0	0	13	0	0	0	0	4	0	0	0	0
AAE16	2	221	1091	0	0	0	0	59	19	0	0	15	1	39	5	211	0	0	0	14	0	0	0	0	0	0	404	0	0	1	0	0	0	0	0	0	4	0	0	0	0	3	0	0	0	0	0	0	8
AAE18	0	156	2284	0	0	0	0	8	0	0	0	6	20	14	23	263	0	0	0	0	0	0	0	0	0	0	0	0	0	9	0	0	0	0	0	0	0	0	0	0	0	1	0	0	0	0	0	0	1
AAE21	3	1512	891	0	0	0	0	7	135	0	0	55	0	1	27	0	0	0	0	0	0	0	0	2	0	7	0	0	0	4	0	0	5	0	0	0	0	0	0	0	0	0	0	0	0	0	0	0	0
ABB134	1	219	431	1	0	0	0	69	441	0	0	8	8	29	32	0	0	0	0	1	3	0	0	10	0	0	11	7	13	17	0	0	0	0	37	66	13	0	0	0	1	13	0	0	14	0	0	0	7
ABB137	0	920	93	0	0	0	0	162	0	0	0	44	90	162	0	0	0	0	0	4	7	0	0	69	69	0	0	0	0	15	0	0	0	0	83	0	89	0	0	31	77	27	0	11	3	0	0	0	0
ABB138	1	612	395	0	0	0	0	7	0	0	0	22	29	4	6	0	0	0	0	77	0	0	0	8	1	2	0	0	6	0	0	0	16	0	9	2	33	0	0	4	12	14	734	4	3	0	0	0	1
ABC124	0	182	581	0	0	0	0	49	10	0	0	6	317	12	80	0	0	0	0	21	0	0	0	14	0	4	0	0	8	11	0	0	2	0	52	5	33	0	0	181	6	32	0	88	3	0	0	0	9
ABC128	3	50	730	0	0	0	0	97	0	0	0	1	82	41	92	0	0	0	0	0	0	0	0	20	7	2	0	0	8	3	0	0	5	0	0	0	0	0	0	29	0	0	0	0	22	0	0	0	6
ABC133	0	1270	126	4	0	0	0	19	130	0	0	64	237	37	109	0	0	0	0	0	5	0	0	23	125	0	0	0	0	9	0	2	0	0	5	0	40	0	0	0	3	8	0	0	10	0	0	3	3
ABD130	0	593	177	0	0	0	0	136	0	0	0	1	143	12	54	0	0	0	0	1	0	0	0	33	105	0	0	0	30	24	0	8	20	0	16	0	18	0	0	70	1	20	0	0	14	22	0	0	1
ABD132	8	122	992	1	0	0	0	10	1	0	0	5	0	11	534	82	0	0	0	44	2	0	0	7	19	0	134	0	4	0	0	0	0	0	1	1	3	0	0	13	2	1	0	256	3	0	0	0	0
ABD136	0	50	499	6	0	0	0	55	85	0	0	4	20	23	197	0	0	0	0	42	11	0	0	67	43	0	21	1	12	6	0	0	0	0	65	3	109	0	0	14	30	27	0	0	13	0	0	0	0
ABE123	0	0	1300	0	0	0	0	33	287	0	0	2	49	40	141	390	0	0	0	0	0	0	0	28	38	0	1	0	5	18	0	0	0	0	7	0	9	0	0	27	10	38	0	0	15	0	0	0	3
ABE126	0	1212	117	0	0	1	0	45	0	0	0	118	46	1	113	0	0	0	0	0	0	0	0	27	80	0	0	0	8	5	0	21	0	0	27	0	10	0	0	25	0	44	0	215	7	0	0	0	0
ABE135	0	2	606	0	0	0	0	80	0	0	0	1015	44	59	62	10	0	0	0	0	0	0	0	0	141	113	0	2	10	3	0	0	36	0	27	0	38	0	0	0	4	20	0	13	5	0	0	0	9
ACA44	0	156	0	0	0	0	0	92	35	0	0	0	42	0	23	0	1785	0	0	8	0	0	0	0	0	0	0	0	0	17	0	67	4	0	0	0	1	0	0	0	0	0	0	0	10	0	0	0	9
ACB43	0	947	0	0	0	0	0	84	0	0	0	3	16	43	13	0	0	0	0	0	0	0	0	143	81	75	0	1	0	7	0	0	17	0	0	0	1	0	0	0	24	15	0	182	18	11	0	643	14
ACC42	1	891	9	0	2	0	0	111	50	0	0	51	2	33	0	0	0	0	0	0	0	3	0	0	10	35	0	0	0	8	0	33	4	0	6	0	0	0	0	0	0	27	0	27	35	0	0	13	1
ACC45	0	26	0	0	1	1	0	209	182	0	0	0	48	98	48	21	0	0	0	0	0	0	0	0	78	125	0	0	0	56	0	93	50	0	40	0	0	0	0	0	0	0	0	0	8	471	0	0	22
ACC49	0	0	0	0	1	2	0	269	0	0	0	0	87	50	200	0	51	0	0	11	0	0	0	0	0	149	0	0	0	74	0	69	128	0	0	0	0	0	0	0	25	5	0	3	11	0	0	0	53
ACD50	0	190	0	0	1	1	0	386	8	0	0	0	115	202	25	0	0	0	0	0	0	0	0	0	13	3	0	0	0	26	0	42	17	0	0	7	0	0	0	118	0	7	0	0	0	0	0	0	80
ACE47	0	114	0	0	0	0	0	152	0	0	0	1	375	193	21	0	218	0	0	0	0	0	0	0	176	0	0	0	0	26	0	112	0	0	0	0	0	0	0	50	15	11	0	0	22	0	0	0	56
ADA111	1	134	5	0	1	0	0	124	0	0	0	6	0	54	164	0	0	0	0	41	0	0	0	13	33	0	0	0	69	41	0	0	0	0	0	0	39	0	0	57	47	12	0	0	37	0	0	0	6
ADA114	3	404	0	10	0	0	0	311	0	0	0	0	173	108	15	0	0	0	0	0	0	0	0	12	0	0	0	0	80	0	0	0	0	0	8	0	28	0	0	1	96	13	0	0	2	36	0	0	40
ADB113	0	1289	0	0	0	0	0	141	9	0	0	50	115	35	39	0	14	0	0	0	0	0	0	54	0	0	0	4	8	49	0	0	0	0	65	0	0	0	0	63	12	0	0	9	36	19	0	10	17
ADB115	1	821	0	11	0	0	0	123	0	0	0	21	64	21	0	0	37	0	0	18	0	0	0	2	14	11	0	0	143	20	0	0	0	0	5	42	12	0	0	60	0	0	0	24	14	0	0	0	0
ADD116	0	410	179	0	1	1	0	159	0	0	0	0	0	63	0	0	0	0	0	0	0	0	0	28	0	154	0	0	186	12	0	0	212	0	21	1	12	0	0	34	3	5	0	0	0	8	0	0	12
ADD117	1	117	0	0	0	0	0	99	0	0	0	7	178	93	9	1	0	0	0	16	0	2	0	20	23	0	0	0	14	19	0	0	0	0	0	0	11	0	0	6	0	29	0	0	17	74	0	0	14
ADE112	0	0	34	0	4	0	0	150	36	0	0	564	0	165	0	0	0	0	0	0	0	0	0	7	111	0	0	0	37	42	0	0	0	0	71	0	0	0	0	0	13	16	0	12	65	0	0	10	10
ADE118	0	113	0	0	0	0	0	120	1561	0	0	6	54	88	13	0	0	0	0	0	0	0	0	8	0	0	0	0	1	22	0	0	0	0	26	0	13	0	0	27	0	4	0	0	10	38	0	0	12
AEA66	5	0	235	0	0	0	0	61	1149	0	0	0	0	9	231	0	0	0	0	5	0	0	0	15	0	0	0	1	0	9	0	15	0	0	5	0	4	0	0	0	9	16	0	0	10	0	0	0	35
AEB67	0	454	0	0	0	0	0	172	0	0	0	0	22	92	0	0	0	0	0	0	1	0	0	0	14	59	0	0	0	33	0	0	11	0	23	0	0	0	0	0	10	23	0	0	5	0	0	3	5
AEB76	0	1615	46	0	0	0	0	121	1	0	0	192	10	80	7	0	0	0	0	0	0	0	0	26	32	0	0	0	0	14	0	110	0	0	0	0	7	0	0	0	23	11	0	0	0	9	0	0	3
AEB78	1	789	0	0	0	0	0	119	0	0	0	1	58	72	0	12	111	0	0	6	0	0	0	28	68	64	0	0	0	20	0	100	36	0	0	46	5	0	0	11	51	30	0	0	9	0	0	0	10
AEC69	2	0	265	0	0	0	0	138	33	0	0	0	0	73	36	21	0	0	0	15	0	0	0	9	6	0	0	0	5	11	0	24	0	0	0	100	0	0	0	7	0	3	0	0	16	0	0	0	11
AEC71	1	689	0	10	1	0	0	101	1092	0	0	44	25	15	15	6	0	0	0	0	0	0	0	14	69	0	0	0	0	5	0	7	0	0	0	0	5	0	0	0	16	21	0	0	0	0	3	0	15
AEC72	2	85	0	0	0	0	0	99	0	0	0	5	197	86	0	0	0	0	0	0	0	0	0	6	0	45	0	0	0	44	0	108	131	0	0	0	25	0	0	0	16	25	0	0	0	74	0	0	35
AED68	8	526	0	0	0	0	0	120	2	0	0	29	82	30	26	14	0	0	0	0	0	0	0	0	0	0	0	0	0	38	0	5	0	0	0	0	0	0	0	33	0	59	0	0	31	0	0	0	14
AED75	10	1725	50	0	0	0	0	73	12	0	0	4	0	4	6	0	9	0	0	0	0	0	0	24	74	0	0	0	0	7	0	57	0	0	0	0	39	0	0	1	41	22	0	0	2	0	0	0	4
AED77	0	0	56	0	0	0	0	29	31	0	0	351	0	22	0	0	0	0	0	17	0	0	0	31	5	0	0	0	0	10	0	71	0	0	0	87	26	0	0	0	43	24	0	0	8	0	0	0	9
AEE63	0	0	0	0	0	0	0	78	0	0	0	0	0	24	14	0	0	0	1	443	0	0	0	7	0	0	0	0	34	25	0	6	0	0	0	133	22	0	0	0	13	22	0	0	0	0	3	0	0
AEE64	0	0	0	0	0	0	0	99	0	0	0	15	0	10	141	0	0	0	0	0	0	0	0	0	0	64	0	0	0	34	0	0	15	0	0	18	0	0	0	0	0	0	0	0	11	0	0	0	55
AEE74	0	605	487	0	1	0	0	78	8	0	0	48	0	24	52	41	0	0	0	0	0	0	0	75	52	0	0	0	8	57	0	136	0	0	64	0	26	0	0	0	6	14	0	0	31	0	0	0	24
PAA30	0	0	0	0	0	2053	0	9	0	0	17	0	0	0	0	0	0	0	0	0	0	0	0	6	0	0	0	0	0	5	0	0	0	0	0	0	0	127	0	0	0	3	0	0	0	0	0	0	1
PAA31	1353	0	1	1	659	4	0	39	0	0	0	0	0	38	0	0	0	6	117	0	0	0	0	1	0	9	0	0	0	8	0	0	10	0	0	2	4	1	0	0	0	15	0	0	3	0	0	0	0
PAA33	571	2	0	0	2263	1	1	1	0	0	0	0	0	4	0	0	0	49	31	0	0	0	0	0	0	0	0	0	0	3	0	0	1	0	0	0	0	0	0	0	0	5	0	0	0	0	0	0	0
PAB35	1185	0	0	0	41	1	0	37	0	605	17	0	0	20	0	0	0	26	73	10	0	0	0	0	0	0	0	0	0	9	0	0	0	0	0	6	0	0	0	0	2	1	0	0	3	0	0	0	0
PAB36	0	0	0	0	1993	845	0	2	0	0	0	0	0	3	0	0	0	21	0	0	2	0	0	1	0	1	0	2	0	0	0	0	1	0	0	0	0	83	0	0	0	0	0	0	0	0	0	0	0
PAB37	469	0	0	0	512	0	0	74	0	428	12	1	0	9	0	0	0	15	25	22	3	7	0	7	0	1	0	0	0	18	0	0	9	0	8	0	3	0	0	0	1	0	0	0	2	0	0	0	5
PAC27	0	0	0	0	535	1632	0	12	0	0	724	0	0	3	0	0	0	22	0	0	0	0	0	0	0	0	0	0	0	0	0	0	0	0	0	0	0	54	0	0	0	0	0	0	0	0	0	0	1
PAC28	0	0	0	0	2545	270	0	3	0	0	20	0	0	1	0	0	0	15	0	0	0	0	0	3	0	0	0	0	0	0	0	0	0	0	0	0	1	14	0	0	0	0	0	0	0	0	0	0	0
PAC32	2289	0	0	0	9	3	0	11	0	110	8	0	0	11	0	0	0	40	106	0	0	0	0	1	0	2	0	0	0	10	0	0	6	0	0	1	0	1	0	0	0	0	0	0	0	0	0	3	5
PAD22	0	0	0	0	1	2337	0	6	0	0	66	0	0	12	0	0	0	92	0	14	0	0	0	0	0	6	0	0	0	2	0	0	12	0	0	0	0	202	0	0	0	5	0	0	6	0	0	0	0
PAE23	2182	0	0	0	311	2	0	4	0	0	16	0	0	2	0	0	0	193	146	0	0	0	0	0	0	0	0	0	0	1	0	0	0	0	0	0	0	1	0	0	0	0	0	0	2	0	0	0	1
PAE24	482	0	0	0	33	0	0	4	0	0	31	0	0	11	0	0	0	0	28	26	0	0	0	0	0	10	0	0	0	5	0	0	18	0	0	92	9	0	0	0	0	0	0	0	0	0	0	0	0
PAE29	1508	0	0	0	1069	1	0	11	0	20	12	0	0	0	0	0	0	152	99	0	0	0	0	1	0	0	0	0	0	0	0	0	0	0	0	0	0	0	0	0	0	0	0	0	0	0	0	0	0
PBA145	2165	0	0	1	412	0	0	15	0	0	20	0	0	1	0	0	0	27	59	2	5	0	0	17	0	0	0	0	3	6	0	0	0	0	6	0	2	0	0	0	8	0	0	0	4	0	0	0	0
PBA151	2219	0	0	1	214	1	0	26	0	0	24	0	0	0	0	0	0	26	49	0	0	0	0	21	0	0	0	0	0	14	0	0	0	0	32	2	5	2	0	0	14	0	0	0	4	0	0	6	3
PBB142	2370	2	0	3	0	4	0	0	0	0	0	0	0	3	0	0	0	106	76	0	1	0	0	38	0	45	0	0	1	1	0	0	12	0	26	11	4	2	0	0	7	2	0	0	4	0	0	0	1
PBB143	637	0	0	0	0	1	1	23	0	1833	10	0	0	19	0	0	0	1	17	0	0	0	0	7	0	0	0	0	1	3	0	0	0	0	11	1	5	0	0	0	10	0	0	0	4	9	0	0	13
PBC140	0	0	0	0	0	2156	0	20	0	0	0	0	0	15	0	0	0	174	0	0	1	0	0	13	0	0	0	0	3	3	0	0	0	0	23	0	17	147	0	0	14	0	0	0	0	0	0	0	2
PBC141	1650	0	0	0	390	1	0	3	0	0	791	0	0	6	0	0	0	25	49	0	1	0	0	6	0	0	0	0	0	0	0	0	0	0	11	0	3	7	0	0	1	1	0	0	1	0	0	0	0
PBC155	1	0	0	0	0	2516	0	6	0	0	0	0	0	2	0	0	0	98	0	3	0	0	0	7	0	0	0	0	0	0	0	0	0	0	5	0	3	203	0	0	1	0	0	0	0	0	0	0	0
PBD150	219	0	0	0	1923	0	3	15	0	0	0	0	0	8	0	0	0	8	10	0	6	0	0	10	0	0	0	0	4	5	0	0	0	0	4	5	1	0	0	0	5	2	0	0	0	0	0	0	1
PBD153	1359	0	0	0	0	5	0	51	0	1003	10	0	0	21	0	0	0	21	49	2	5	0	0	24	0	0	0	0	2	5	0	0	0	0	14	9	10	0	0	0	15	0	0	0	1	0	0	0	10
PBE147	2016	0	0	0	0	5	0	21	0	191	0	0	0	1	0	0	0	49	135	3	0	0	0	8	0	3	0	0	2	3	0	0	0	0	1	68	0	1	0	0	5	0	0	0	8	0	0	0	3
PBE154	0	0	0	0	3	832	1	12	0	0	1313	0	0	4	0	0	0	46	0	29	2	0	0	6	0	0	0	3	12	0	0	0	1	0	0	144	2	41	0	0	2	0	0	0	0	0	0	0	1
PCB54	2662	0	0	0	0	0	0	39	0	0	25	0	0	0	0	0	0	0	38	0	5	0	0	1	0	0	0	0	0	0	0	8	0	0	0	0	11	0	0	0	0	3	0	0	0	0	0	0	0
PCC56	1949	0	0	0	0	10	0	13	0	0	0	0	0	7	0	0	0	41	1	33	0	0	0	8	0	0	0	0	1	8	0	9	0	0	0	16	0	0	0	0	16	1	27	0	5	13	0	0	0
PCC58	2310	0	0	0	0	0	0	25	0	0	315	0	0	3	0	0	0	50	39	0	0	0	0	20	0	0	0	0	0	5	0	5	0	0	6	10	20	2	0	0	39	20	0	0	3	0	0	0	3
PCD55	1301	0	0	0	0	0	0	10	0	0	0	0	0	8	0	0	0	7	32	663	1	0	0	11	0	4	0	0	0	1	0	0	7	0	9	0	0	2	0	0	0	5	2	0	0	0	0	0	1
PCE53	1731	0	0	0	0	0	0	22	0	0	462	0	0	6	0	0	0	3	41	0	0	0	0	0	0	0	0	0	0	3	0	0	0	0	0	0	0	1	0	0	0	4	0	0	4	0	0	4	3
PDA109	1302	0	0	0	1498	1	0	10	0	0	0	0	0	0	0	0	0	16	47	0	0	0	0	2	0	0	0	0	20	0	0	0	0	0	0	1	0	1	0	0	4	0	0	0	0	0	0	0	1
PDB101	2014	0	0	0	0	0	0	56	0	0	0	0	0	18	0	0	0	0	88	0	0	0	0	20	0	7	0	0	0	3	0	0	13	0	0	0	10	3	0	0	7	16	0	0	11	0	0	0	8
PDB105	2238	0	0	5	10	0	0	28	0	0	0	0	0	9	0	0	0	51	98	0	0	0	0	77	0	0	0	0	11	5	0	0	0	0	44	0	14	0	0	0	34	17	0	0	4	0	0	0	7
PDC104	1883	0	0	2	0	2	0	3	0	0	310	0	0	6	0	0	0	12	63	0	2	0	0	25	0	0	0	0	68	0	0	1	0	0	16	0	16	1	0	0	5	1	0	0	2	0	0	0	1
PDD102	613	0	0	16	0	0	0	124	0	0	1	0	0	8	0	0	0	42	0	9	0	4	0	87	0	0	0	0	271	23	0	0	0	0	0	2	55	3	3	0	31	16	0	0	10	0	0	0	0
PDE108	2097	0	0	0	0	0	2	22	0	0	136	0	0	6	0	0	0	39	97	0	0	0	0	4	0	0	0	0	19	5	0	0	0	0	0	0	8	2	0	0	2	3	0	0	0	0	0	0	0
PEA83	2470	0	0	4	0	1	0	5	0	67	2	0	0	3	0	0	0	83	1	0	0	4	0	32	0	0	0	0	6	0	0	1	0	0	12	0	3	1	0	0	3	7	0	0	0	0	0	0	3
PEA87	2328	0	0	0	0	1	0	42	0	0	29	0	0	8	0	0	0	18	0	0	0	0	0	19	0	72	0	0	0	9	0	0	1	0	7	3	6	10	0	0	2	1	0	0	4	0	0	0	1
PEA92	2641	0	0	0	0	0	0	20	0	0	1	0	0	6	0	0	0	23	5	1	0	0	0	11	0	0	0	0	0	3	0	0	0	0	13	1	4	6	0	0	7	1	0	0	1	0	0	0	0
PEB85	2212	0	0	0	0	1	2	15	0	0	0	0	0	1	0	0	0	37	1	0	0	0	0	1	0	10	0	0	3	9	0	4	4	0	6	0	0	1	0	0	5	0	0	0	1	0	0	0	3
PEB88	2533	0	0	0	0	0	0	23	0	0	12	0	0	3	0	0	0	56	2	0	0	0	0	6	0	0	0	0	12	14	0	0	0	0	0	0	0	7	0	0	10	2	0	0	5	0	0	0	3
PEB91	1949	0	0	0	0	12	0	66	0	0	0	0	0	14	0	0	0	28	3	0	0	0	0	9	0	28	0	0	34	16	0	4	26	0	39	0	6	0	0	0	0	5	0	0	0	0	0	63	0
PEC84	1977	0	0	0	0	2	0	66	0	0	0	0	0	33	0	0	0	45	0	0	0	0	0	18	0	0	0	0	0	20	0	0	0	0	0	0	7	2	0	0	0	8	0	0	0	0	0	0	0
PEC89	1250	0	0	0	0	0	0	79	0	0	0	0	0	32	0	0	0	17	2	0	9	0	0	39	0	0	0	0	0	12	0	2	0	0	1	0	12	1	0	0	0	13	0	0	12	0	0	5	1
PED81	2231	0	1	0	0	1	0	8	0	0	0	0	0	17	0	0	0	22	2	8	2	0	0	1	0	3	0	0	5	3	0	0	0	0	2	12	0	2	0	0	0	0	0	0	7	0	0	0	2
PED90	2180	0	0	0	0	1	0	37	0	0	0	0	0	22	0	0	0	24	2	0	0	0	0	8	0	0	0	0	0	18	0	9	0	0	5	2	0	0	0	0	2	7	0	0	0	0	0	0	18
PEE82	519	0	0	0	63	0	0	1	0	488	0	0	0	3	0	0	0	2	1	0	0	0	0	7	0	0	0	0	0	0	0	0	0	0	0	0	7	0	0	0	0	7	0	0	148	0	0	0	1
PEE95	2670	0	0	0	0	1	0	2	0	130	19	0	0	2	0	0	0	68	96	0	0	0	0	9	0	1	0	0	0	2	0	2	4	0	0	0	3	0	0	0	0	0	0	0	1	0	0	0	0
PEE96	2423	0	0	0	0	5	0	25	0	0	0	0	0	3	0	0	0	115	226	0	0	0	0	4	0	0	0	0	0	2	0	0	0	0	0	0	3	0	0	0	0	0	0	0	1	0	0	0	0
WA38	0	0	0	746	0	1	374	0	0	0	0	0	0	0	0	0	0	0	0	0	68	147	95	2	0	0	0	3	0	0	90	0	0	61	0	0	0	0	89	0	0	0	0	0	0	0	53	0	0
WA39	0	0	0	853	0	0	463	0	0	0	0	0	0	0	0	0	0	0	0	0	81	114	109	0	0	0	0	114	0	0	2	0	0	48	0	0	0	0	50	0	0	0	0	0	0	0	37	0	0
WA40	0	0	0	928	1	0	390	0	0	0	0	0	0	0	0	0	0	0	0	0	102	102	130	0	0	0	0	97	0	0	7	0	0	38	0	0	0	0	40	0	0	0	0	0	0	0	34	0	0
WA41	0	0	0	871	0	0	396	0	0	0	0	0	0	0	0	0	0	0	0	0	83	117	105	12	0	0	0	92	0	0	6	0	0	53	0	0	0	0	62	0	0	0	0	0	0	0	30	0	0
WB156	0	0	0	821	0	0	491	0	0	0	0	0	0	0	0	0	0	0	0	0	70	0	66	5	0	0	0	11	2	0	111	0	0	74	0	0	0	0	35	0	2	0	0	0	0	0	49	0	0
WB157	0	0	0	757	0	0	515	0	0	0	0	0	0	0	0	0	0	0	0	0	66	83	57	5	0	0	0	7	3	0	123	0	0	20	0	0	0	1	28	0	2	0	0	0	0	0	55	0	0
WB158	0	0	0	827	0	0	534	0	0	0	0	0	0	0	0	0	0	0	0	0	71	75	68	0	0	0	0	7	0	0	143	0	0	18	0	0	0	0	42	0	0	0	0	0	0	0	36	0	0
WB160	1	0	0	712	0	0	457	0	0	0	0	0	0	0	0	0	0	0	0	0	42	56	75	0	0	0	0	112	0	0	2	0	0	20	0	0	0	0	25	0	1	0	0	0	0	0	40	0	0
WC59	0	0	0	667	0	1	550	0	0	0	0	0	0	0	0	0	0	0	0	0	122	101	74	9	0	0	0	100	0	0	38	0	0	75	0	0	0	0	56	0	0	0	0	0	0	0	38	0	0
WC60	0	0	0	733	2	0	678	0	0	0	0	0	0	0	0	0	0	0	0	0	87	76	59	0	0	0	0	2	0	0	107	0	0	62	0	0	0	0	39	0	0	0	0	0	0	0	20	0	0
WC61	0	0	0	709	1	0	616	0	0	0	0	0	0	0	0	0	0	0	0	0	119	69	56	0	0	0	0	4	0	0	97	0	0	70	0	0	0	0	26	0	0	0	0	0	0	0	16	0	0
WC62	0	0	0	643	1	0	756	0	0	0	0	0	0	0	0	0	0	0	0	0	120	48	56	2	0	0	0	98	0	0	4	0	0	3	0	0	0	0	19	0	1	0	0	0	0	0	10	0	0
WD119	0	0	0	837	0	0	590	0	0	0	0	0	0	0	0	0	0	0	0	0	69	87	63	8	0	0	0	8	3	0	84	0	0	55	0	2	0	0	69	0	0	0	0	0	0	0	42	0	0
WD120	4	0	0	820	0	0	627	0	0	0	0	0	0	0	0	0	0	0	0	0	59	86	80	1	0	0	0	5	3	0	117	0	0	51	0	0	0	0	28	0	1	0	0	0	0	0	26	0	0
WD121	0	0	0	785	0	1	613	0	0	0	0	0	0	0	0	0	0	0	0	0	50	71	84	0	0	0	0	8	0	0	117	0	0	55	0	0	0	0	50	0	0	0	0	0	1	0	35	1	0
WD122	0	0	0	786	0	0	650	0	0	0	0	0	0	0	0	0	0	0	0	0	71	95	70	9	0	0	0	108	3	0	5	0	0	45	0	0	0	0	51	0	0	0	0	0	0	0	30	0	0
WE100	0	0	0	830	0	0	692	0	0	0	0	0	0	0	0	0	0	0	0	0	48	60	61	0	0	0	0	3	2	0	116	1	0	55	0	0	0	0	55	0	0	0	0	0	0	0	55	0	0
WE97	0	1	0	815	3	0	703	0	0	0	0	0	0	0	0	0	0	0	0	0	54	49	90	4	0	0	0	121	0	0	9	0	0	32	0	0	0	0	24	0	0	0	0	0	0	0	46	0	0
WE98	0	0	0	724	0	0	841	0	0	0	0	0	0	0	0	0	0	0	0	0	106	40	61	8	0	0	0	106	5	0	7	0	0	51	0	0	0	0	28	0	1	0	0	0	0	0	32	0	0
WE99	0	0	0	802	0	0	718	0	0	0	0	0	0	0	0	0	0	0	0	0	37	0	71	0	0	0	0	96	0	0	3	0	0	40	0	0	0	0	43	0	0	0	0	0	0	0	41	0	0
[truncated: 5,000 more columns]
