# Supplementary material for: Coral bacterial community structure responds to environmental change in a host-specific manner
Source: Nat Commun. 2019 Jul 12;10:3092. doi: 10.1038/s41467-019-10969-5 (PMC6626051; doi:10.1038/s41467-019-10969-5)
Supplement: Supplementary file 8 — Supplementary Data 5 [file 41467_2019_10969_MOESM8_ESM.xlsx]

## Sheet: Sup. Data 5
#Supplementary Data 5. Count table of bacterial OTUs at 97 % similarity cutoff without Endozoicomonadaceae family after subsampling to 3,101 sequences per sample.
#
Sample	Otu0001	Otu0002	Otu0003	Otu0004	Otu0005	Otu0006	Otu0007	Otu0008	Otu0009	Otu0010	Otu0011	Otu0012	Otu0013	Otu0014	Otu0015	Otu0016	Otu0017	Otu0018	Otu0019	Otu0020	Otu0021	Otu0022	Otu0023	Otu0024	Otu0025	Otu0026	Otu0027	Otu0028	Otu0029	Otu0030	Otu0031	Otu0032	Otu0033	Otu0034	Otu0035	Otu0036	Otu0037	Otu0038	Otu0039	Otu0040	Otu0041	Otu0042	Otu0043	Otu0044	Otu0045	Otu0046	Otu0047	Otu0048	Otu0049
AAA1	1081	1	0	0	0	0	8	5	31	10	2	12	7	72	27	0	946	0	0	16	11	0	0	7	0	1	18	0	0	0	9	0	5	0	0	40	0	0	4	0	0	1	0	0	0	0	0	0	0
AAA14	686	1	0	0	0	0	53	11	0	105	54	79	0	0	14	48	0	0	0	34	6	0	132	3	0	0	0	0	0	0	0	0	30	0	0	0	97	0	31	0	0	18	0	0	0	0	0	0	0
AAA4	1374	0	0	0	0	0	11	0	40	9	19	16	0	5	0	7	97	0	0	7	0	0	0	6	0	0	0	0	0	0	6	0	11	0	2	0	0	0	2	0	1	1	0	0	0	0	0	540	0
AAB15	2085	0	0	0	0	0	59	4	0	1	79	10	103	5	0	35	22	0	0	27	27	0	86	7	0	0	0	0	0	0	0	0	9	0	0	4	88	0	27	0	0	2	0	0	0	0	0	0	0
AAB19	819	0	0	0	0	0	133	3	0	149	34	40	2	34	25	1	4	0	0	19	0	0	0	38	0	0	0	0	0	0	7	0	32	6	0	4	0	0	17	0	0	0	0	0	0	0	0	0	0
AAB20	2417	0	0	0	0	0	29	1	0	3	3	27	0	2	0	3	37	0	0	3	0	0	0	3	0	0	0	0	0	0	6	0	7	0	0	0	0	0	3	0	0	0	0	0	0	0	0	0	0
AAC10	1527	0	8	6	0	0	26	2	6	92	14	29	0	0	9	12	156	0	0	1	0	0	14	7	0	0	0	8	0	0	2	0	7	0	5	0	2	0	6	0	1	15	0	0	0	1	0	0	0
AAC6	1713	0	2	0	0	0	34	13	0	155	7	4	121	20	35	5	0	0	0	6	0	0	0	3	0	0	1	0	0	0	0	0	0	2	0	44	0	0	7	0	0	28	0	0	0	0	0	0	0
AAD3	2319	1	7	2	1	1	12	4	0	3	16	16	2	26	0	5	0	0	0	1	8	0	0	4	0	1	0	7	0	0	0	0	2	2	0	28	0	0	11	0	0	13	0	0	0	0	0	0	0
AAD7	1955	0	0	0	0	0	14	19	0	26	1	4	0	4	16	0	0	0	0	2	0	0	14	3	0	1	0	0	0	0	0	0	2	0	0	13	5	0	14	0	0	0	0	0	0	0	112	270	1
AAD9	2483	0	0	0	0	0	24	2	0	2	11	10	0	11	1	10	0	0	0	4	28	0	0	7	0	0	0	0	0	0	0	0	0	148	0	19	0	0	20	0	0	0	0	0	0	0	0	0	0
AAE16	412	0	0	0	0	1	108	0	32	24	57	71	2	6	20	17	802	0	0	7	0	0	0	8	0	0	0	0	0	0	23	0	11	3	4	11	0	0	16	0	0	25	0	0	0	0	0	0	0
AAE18	1067	0	0	0	1	0	66	0	0	0	76	91	115	140	36	6	0	0	0	39	0	0	3	10	0	0	0	0	0	0	8	0	19	0	0	0	0	0	0	0	16	0	0	0	0	0	0	0	0
AAE21	2251	2	1	0	0	0	8	5	181	0	2	22	0	29	1	15	0	0	0	9	30	0	8	3	0	0	0	0	0	0	3	0	11	1	3	5	7	0	0	0	1	0	0	0	0	0	0	0	0
ABB134	269	0	6	0	0	0	80	71	517	70	23	19	19	41	64	30	13	0	0	25	0	0	0	6	0	5	13	8	0	0	59	0	15	0	20	0	0	0	0	0	0	4	2	25	0	0	0	0	0
ABB137	996	0	0	0	0	0	170	164	0	4	173	37	133	0	21	34	0	0	0	12	113	0	0	32	0	1	0	4	0	0	46	0	17	3	93	28	0	0	0	0	0	2	80	53	0	0	0	0	9
ABB138	743	0	1	0	0	0	6	28	0	76	4	8	36	19	10	17	1	0	0	0	21	0	3	0	0	0	6	0	0	0	30	0	4	0	32	2	18	0	0	0	0	146	9	26	0	0	814	263	4
ABC124	257	0	1	0	0	0	52	97	19	29	20	12	426	105	30	33	0	0	0	13	2	0	7	11	0	122	11	0	0	0	42	0	13	4	54	218	4	0	0	0	0	0	9	10	0	0	0	0	134
ABC128	110	0	6	0	0	0	163	36	0	0	64	31	108	118	6	46	0	0	0	6	13	0	2	58	0	57	17	0	0	0	0	0	16	0	0	48	13	0	0	2	0	0	0	0	0	0	0	0	0
ABC133	1370	0	1	0	0	0	27	38	144	0	39	15	278	115	0	28	0	0	0	9	125	0	0	6	0	65	1	6	0	0	28	0	0	1	44	120	0	0	0	0	3	0	3	17	0	0	0	0	0
ABD130	660	0	8	0	0	0	153	75	0	1	16	27	167	46	0	41	0	0	0	25	121	0	0	13	0	51	25	0	0	0	64	0	12	1	18	67	21	0	0	0	15	0	0	2	0	0	0	0	0
ABD132	215	0	1	0	0	0	15	19	0	53	12	3	117	908	6	9	205	0	2	3	26	1	0	2	0	180	4	2	0	0	3	0	0	0	5	30	0	0	4	0	0	0	3	0	0	0	0	0	394
ABD136	68	0	8	0	0	0	65	214	99	58	29	26	29	252	5	40	27	0	0	10	65	0	0	18	0	17	8	10	0	0	51	0	0	0	123	31	0	0	12	0	0	9	39	6	0	0	0	0	0
ABE123	5	0	0	0	0	0	86	88	704	0	120	56	122	385	0	83	1	0	0	42	104	0	0	16	0	27	19	0	0	0	113	0	8	0	13	55	0	0	0	0	0	0	35	0	0	0	0	0	1
ABE126	1450	0	7	0	0	0	51	51	0	3	2	31	51	105	0	21	0	0	0	10	89	0	0	0	0	48	7	0	0	0	69	0	4	1	16	129	0	0	7	0	24	1	0	27	0	0	0	0	243
ABE135	1378	0	9	0	0	0	97	54	0	0	73	7	50	71	0	14	0	0	0	5	253	0	143	31	0	0	17	0	0	0	19	0	2	0	42	0	50	0	0	0	0	0	1	17	0	0	0	0	15
ACA44	155	0	0	0	0	0	84	0	30	7	0	31	53	27	0	35	0	1844	0	16	33	0	0	15	0	0	0	0	0	0	2	0	8	3	0	0	6	0	6	0	55	0	0	5	0	0	0	0	0
ACB43	979	1	1	0	0	0	98	139	0	0	46	9	13	13	0	44	0	1	0	6	93	0	82	29	0	0	0	0	0	0	19	0	23	0	2	0	26	0	0	0	0	0	23	0	0	0	0	0	169
ACC42	986	1	4	0	0	0	91	10	58	0	29	30	3	0	0	50	0	0	0	15	10	1	34	19	0	0	0	0	0	0	30	0	40	0	0	14	3	0	13	0	30	0	0	0	0	0	0	0	30
ACC45	32	2	0	0	0	0	197	34	193	0	101	15	67	48	0	20	0	0	0	59	82	0	127	23	0	0	0	0	0	0	0	0	4	3	0	18	52	0	0	0	97	0	0	0	0	0	0	0	0
ACC49	0	1	0	0	0	0	298	0	0	15	61	63	89	169	0	28	0	43	0	64	0	0	150	132	0	0	0	0	0	0	5	0	18	0	0	0	146	0	0	0	68	0	23	0	0	0	57	0	5
ACD50	194	1	1	0	0	0	406	19	8	9	217	59	136	23	0	0	0	0	0	27	16	0	1	0	0	0	0	0	0	0	5	0	7	39	0	102	22	0	0	0	47	0	0	50	0	0	0	0	0
ACE47	133	1	0	0	0	0	143	0	0	0	198	11	364	27	0	67	0	243	0	27	186	0	0	16	0	0	0	0	0	0	5	0	21	13	0	59	0	0	0	0	116	17	19	110	0	0	0	0	0
ADA111	157	1	0	0	0	0	119	29	0	53	62	51	0	155	7	62	0	0	0	41	31	0	0	53	0	0	89	0	0	0	9	0	17	0	45	61	0	0	4	0	1	18	41	29	14	0	0	0	0
ADA114	416	1	11	0	0	0	271	41	0	0	105	122	154	10	0	26	0	0	0	0	0	0	0	14	0	26	87	0	0	0	21	0	13	0	22	53	0	0	0	0	0	0	85	24	0	0	0	0	0
ADB113	1342	0	3	0	0	0	134	94	9	0	33	78	105	39	0	82	0	11	0	53	0	0	0	5	0	13	7	0	0	0	0	0	18	0	0	63	0	0	0	0	0	0	15	0	0	0	0	0	16
ADB115	861	0	11	0	0	0	114	38	0	77	18	66	86	0	23	73	0	36	0	29	13	0	9	39	0	0	160	0	0	1	0	0	19	77	9	62	0	0	0	0	0	36	0	0	0	0	0	0	26
ADD116	504	0	0	0	0	0	173	58	0	21	66	37	0	0	14	11	0	0	0	26	142	0	167	34	0	0	207	0	0	0	13	0	21	68	14	35	233	0	0	0	0	0	3	7	0	0	0	0	0
ADD117	108	0	0	0	0	0	120	26	0	19	101	45	178	10	0	32	0	0	0	49	38	4	0	3	0	5	7	0	0	0	25	0	27	26	7	49	0	0	0	0	21	16	0	0	0	0	0	0	0
ADE112	605	1	0	0	0	0	170	74	35	1	167	65	0	0	0	127	0	0	0	55	133	0	0	27	0	0	45	0	0	1	15	0	17	0	0	0	0	0	0	0	0	20	12	0	0	0	0	0	9
ADE118	142	0	0	0	0	0	118	33	1600	0	74	22	56	11	0	39	0	0	0	26	0	0	0	0	0	1	0	0	0	0	8	0	23	6	14	28	0	0	0	0	0	5	0	0	0	0	0	0	0
AEA66	0	0	1	0	0	0	61	38	1331	9	9	41	0	253	0	35	0	0	0	7	0	0	0	10	0	18	0	0	0	0	24	0	46	0	5	0	0	0	6	0	11	21	10	0	0	0	0	0	0
AEB67	485	0	0	0	0	0	193	19	0	0	77	72	22	0	0	43	0	0	0	43	24	0	51	33	0	0	0	0	0	0	34	0	38	7	0	0	13	0	0	0	0	0	8	0	0	0	0	0	0
AEB76	1890	0	0	0	0	0	130	30	1	0	66	13	11	3	2	0	0	0	0	23	37	0	1	6	0	3	0	0	0	0	12	0	21	0	10	0	0	0	2	0	129	7	20	4	0	0	0	0	0
AEB78	795	0	0	0	1	0	132	17	1	53	65	42	44	0	3	27	0	114	0	30	83	0	60	4	0	26	0	0	0	0	36	0	34	0	4	11	38	0	22	0	87	6	45	0	0	0	0	1	0
AEC69	0	0	0	0	0	0	139	35	34	129	96	60	0	34	1	44	0	0	0	11	7	0	0	47	0	0	7	0	0	0	6	0	27	27	0	6	0	0	18	0	35	47	1	0	0	0	0	0	0
AEC71	772	1	8	0	0	0	77	16	1084	0	22	18	31	16	0	9	0	0	0	17	68	0	0	3	0	4	0	0	0	0	22	0	10	0	7	0	0	0	0	0	9	0	22	5	0	0	0	0	0
AEC72	75	0	0	0	0	1	94	28	0	0	84	63	178	0	0	45	0	0	0	48	0	0	53	11	0	1	0	0	0	0	27	0	0	13	22	0	145	0	4	0	112	0	26	0	0	0	0	0	0
AED68	554	0	0	0	0	0	118	15	4	0	28	127	93	27	0	44	0	0	0	46	0	0	0	5	0	15	0	0	0	0	74	0	63	6	0	33	0	0	0	0	7	0	0	0	0	0	0	0	0
AED75	1857	0	0	0	0	0	77	54	12	0	11	44	0	8	20	14	0	9	0	11	76	0	0	5	0	0	0	0	0	0	26	0	17	0	41	1	0	0	0	0	53	6	39	56	0	0	0	0	0
AED77	370	0	0	0	0	0	35	55	43	97	18	20	0	0	164	11	0	0	0	10	4	0	0	33	0	1	0	0	0	0	20	0	12	0	30	0	0	0	9	5	75	128	38	7	0	0	0	0	0
AEE63	0	0	0	0	0	0	79	36	0	590	30	44	0	16	30	6	0	0	0	40	0	0	0	10	0	0	27	0	0	0	35	0	15	1	33	0	0	0	17	0	9	218	6	8	0	0	0	0	0
AEE64	14	0	0	0	0	0	107	33	0	22	13	63	0	152	0	46	0	0	0	26	0	0	55	89	0	10	0	0	0	0	8	0	12	0	2	0	22	0	18	0	0	21	0	3	0	0	0	0	0
AEE74	856	2	0	0	0	0	91	274	20	1	28	25	73	72	0	43	0	0	0	77	70	0	0	25	0	41	8	0	0	0	15	0	6	27	24	0	0	0	0	0	185	0	10	60	0	0	0	0	0
PAA30	1	0	0	0	0	50	28	170	0	0	1	102	0	0	0	0	0	0	0	26	0	0	0	17	0	0	0	0	0	0	9	0	88	55	0	0	0	0	48	0	0	0	0	12	0	0	0	0	0
PAA31	2	1360	2	0	0	0	80	25	0	4	76	58	0	0	0	5	0	0	0	26	0	0	15	40	0	0	0	0	0	3	34	0	12	0	12	0	31	0	87	0	0	0	0	0	0	0	0	0	0
PAA33	1	2900	0	0	0	0	4	1	0	0	2	3	0	0	0	3	0	0	0	3	0	0	0	1	3	0	0	0	0	6	3	0	7	0	0	0	1	0	2	0	0	0	0	0	0	0	0	0	0
PAB35	2	70	0	0	1160	27	47	2	0	29	38	62	0	0	2	10	0	0	0	16	0	4	0	7	0	24	0	0	0	0	3	0	19	2	0	0	0	0	154	2	0	19	4	0	0	0	0	0	0
PAB36	0	2960	2	0	0	0	2	2	0	0	2	1	0	0	0	2	0	0	0	0	0	0	3	4	0	0	0	0	0	0	0	7	0	0	0	0	5	0	4	1	0	2	1	0	0	0	0	0	0
PAB37	0	634	0	0	534	12	82	26	0	35	13	41	0	0	0	35	0	0	0	18	0	6	2	26	0	0	0	3	0	2	5	0	27	5	5	0	4	21	80	0	2	17	0	0	0	0	0	0	0
PAC27	0	1216	0	0	0	1628	40	0	0	0	15	3	0	0	0	3	0	0	0	6	0	0	0	2	0	0	0	0	0	0	3	0	1	0	0	0	0	0	2	0	0	0	0	0	0	0	0	0	0
PAC28	1	2888	0	0	0	19	3	3	0	0	2	2	0	0	0	0	0	0	0	1	0	0	0	2	0	0	0	0	0	0	2	0	0	2	1	0	0	47	10	0	0	0	0	0	0	0	0	0	0
PAC32	0	61	0	0	574	45	103	36	0	8	52	53	0	0	18	10	0	0	0	50	0	0	17	3	0	11	0	0	0	78	0	0	14	1	0	0	46	0	288	0	0	0	0	0	0	0	0	0	0
PAD22	1	9	0	0	0	482	50	29	0	76	56	108	0	0	12	34	0	0	0	9	0	1	51	23	7	0	0	0	0	0	22	0	4	0	0	0	113	0	35	0	0	17	0	0	0	0	0	0	0
PAE23	1	1830	0	0	0	83	10	7	0	0	15	0	0	0	0	11	0	0	0	16	0	0	0	2	0	0	0	0	0	299	0	12	2	0	0	0	0	0	157	0	0	0	1	0	0	0	0	0	0
PAE24	0	39	0	0	0	40	7	3	0	132	13	6	0	0	21	15	0	0	0	6	0	0	18	3	0	0	0	0	0	0	7	122	1	4	9	0	22	0	41	6	0	57	0	12	0	0	0	0	0
PAE29	0	2574	0	0	51	29	32	2	0	0	7	8	0	0	1	5	0	0	0	5	0	0	0	5	24	0	0	0	0	0	3	51	2	0	0	0	0	0	0	17	0	2	0	0	0	0	0	0	0
PBA145	18	1554	17	0	0	97	45	102	0	1	7	30	0	0	0	22	0	0	0	15	0	0	0	0	261	2	10	16	0	7	10	0	4	0	13	0	0	0	2	0	0	1	40	0	0	0	0	0	0
PBA151	0	848	6	0	0	115	66	272	0	10	6	46	0	0	0	39	0	0	0	36	0	0	0	45	0	0	0	0	0	0	0	0	40	0	21	0	0	0	0	0	0	0	48	76	0	0	0	0	0
PBB142	27	0	19	0	0	0	28	471	0	41	10	23	0	0	37	23	0	0	0	9	0	5	252	4	0	38	29	13	0	179	18	0	2	7	27	0	68	0	0	0	0	19	44	25	0	0	0	3	0
PBB143	0	0	0	5	2405	20	33	25	0	0	9	6	0	0	1	20	0	0	0	11	0	0	0	3	0	0	12	0	0	6	0	0	5	0	9	0	0	0	0	0	0	0	14	1	0	0	0	0	0
PBC140	0	0	0	0	0	0	123	272	0	13	72	29	0	0	0	21	0	0	0	39	0	0	0	5	887	16	13	4	0	0	0	0	5	0	149	0	0	0	0	0	0	0	75	51	10	0	0	3	0
PBC141	0	940	3	0	0	1802	8	40	0	0	15	8	0	0	0	7	0	0	0	3	0	0	0	14	5	0	0	1	0	0	3	0	3	0	8	0	0	0	3	5	0	3	5	5	0	2	0	1	0
PBD150	1	2157	0	1	0	0	9	20	0	2	6	11	0	0	2	9	0	0	0	2	0	0	0	1	0	0	1	4	0	2	3	0	5	1	5	0	0	2	0	0	2	4	2	4	0	0	0	0	0
PBD153	0	0	0	0	1857	21	119	103	0	6	47	22	0	0	8	14	0	0	0	6	0	0	0	9	0	16	8	7	0	0	18	0	15	0	14	0	0	0	1	0	0	0	30	0	0	0	0	0	0
PBE147	0	0	0	0	673	0	76	80	0	231	11	33	0	0	3	54	0	0	0	15	0	0	12	12	0	5	14	0	0	11	1	0	1	0	3	0	6	0	0	5	0	36	13	16	0	0	0	0	0
PBE154	0	8	0	0	0	1911	16	22	0	289	2	5	0	0	28	2	0	0	0	1	0	0	0	5	0	2	10	4	0	13	2	0	0	0	4	0	1	0	0	0	0	84	3	7	0	0	0	0	0
PCB54	0	1	0	0	0	315	288	17	0	5	0	87	0	0	0	20	0	0	0	7	0	0	0	0	0	21	0	78	0	0	28	150	53	5	71	0	0	0	0	300	56	0	2	93	0	0	0	0	0
PCC56	0	0	0	2	0	0	49	56	0	225	12	31	0	0	115	24	0	0	0	31	0	0	0	0	23	0	1	0	0	203	4	0	0	5	0	0	0	0	20	0	29	112	23	10	0	2	115	0	0
PCD55	0	0	0	0	0	0	22	38	0	1159	19	19	0	0	37	4	0	0	0	3	0	0	6	8	232	0	0	0	0	0	6	0	16	0	0	0	13	0	7	6	1	4	0	0	0	0	6	0	0
PCE53	0	0	0	0	0	1179	62	4	0	0	10	33	0	0	7	12	0	0	0	10	0	0	0	8	0	0	0	0	0	0	6	13	24	0	0	0	0	0	0	397	5	0	0	8	0	0	0	0	0
PDA109	2	2741	0	0	0	0	8	23	0	2	7	1	0	0	0	0	0	0	0	1	0	0	0	0	9	0	37	0	0	2	0	117	1	6	0	0	0	0	0	0	0	39	5	5	0	0	0	0	0
PDB101	0	0	0	0	0	0	181	101	0	0	87	62	0	0	0	47	0	0	0	17	0	0	25	46	32	0	0	0	0	0	50	0	94	1	33	0	40	31	0	0	0	0	19	42	0	0	0	0	0
PDB105	0	46	9	10	0	0	168	593	0	0	56	57	0	0	0	44	0	0	0	36	0	26	0	7	0	14	55	0	0	0	71	15	7	43	60	0	0	0	0	0	0	0	130	76	0	0	0	0	0
PDC104	0	0	3	10	0	888	13	136	0	0	10	10	0	0	0	8	0	0	0	5	0	0	0	9	0	0	173	7	0	1	10	75	0	389	31	0	0	0	5	326	1	0	11	24	1	0	0	0	0
PDD102	0	0	16	13	0	0	145	313	0	14	20	33	0	0	9	46	0	0	0	30	0	22	0	0	0	0	323	2	0	0	22	38	4	342	81	0	0	0	6	46	0	0	39	41	0	4	0	0	0
PDE108	0	0	0	5	0	473	80	91	0	0	32	10	0	0	0	3	0	0	0	26	0	0	0	9	0	4	77	0	0	1	7	0	0	19	21	0	0	1356	0	0	0	0	6	16	0	0	0	0	0
PEA83	1	0	16	0	533	13	64	253	0	0	33	17	0	0	0	19	0	0	0	17	0	14	0	15	0	26	33	2	0	0	36	534	3	0	41	0	0	0	17	205	2	0	26	5	0	6	0	0	0
PEA87	0	0	0	0	0	168	193	185	0	16	57	66	0	0	0	37	0	0	0	37	0	0	351	46	363	38	0	0	0	5	31	0	0	14	23	0	16	0	18	0	0	0	7	25	0	0	0	0	0
PEB85	0	2	1	5	0	4	68	46	0	0	8	33	0	0	12	26	0	0	0	39	0	5	33	25	48	12	11	13	0	31	0	291	0	4	0	0	13	0	14	71	6	3	22	0	0	1	0	0	0
PEB88	1	1	0	0	0	120	194	76	0	0	30	46	0	0	0	107	0	0	0	85	0	0	0	33	0	1	111	0	0	0	16	144	4	65	0	0	0	0	0	16	0	0	79	21	0	0	0	0	0
PEB91	0	0	0	0	0	0	196	156	0	0	52	66	0	0	0	12	0	0	0	79	0	0	90	90	0	3	88	0	0	23	8	0	34	21	21	0	56	0	0	0	11	0	0	0	0	0	0	0	0
PEC84	0	0	0	0	0	0	182	57	0	0	108	53	0	0	0	38	0	0	0	85	0	0	0	4	6	19	0	0	0	0	21	0	61	0	18	0	0	0	0	0	0	0	0	0	0	0	0	0	0
PEC89	0	0	0	0	0	0	135	125	0	0	55	71	0	0	0	17	0	0	0	29	0	0	0	8	5	0	5	11	0	1	27	0	56	5	19	0	0	0	0	0	5	17	0	0	0	0	0	0	0
PED81	1	0	7	2	0	0	37	9	0	101	57	94	0	0	68	28	0	0	0	12	0	0	8	421	0	0	19	10	0	0	0	0	48	60	4	0	0	0	0	0	0	44	0	3	1	0	0	0	0
PED90	0	0	0	0	0	0	140	59	0	9	71	33	0	0	0	47	0	0	0	85	0	0	0	33	0	0	0	0	0	0	35	0	41	0	0	0	0	0	39	0	20	0	6	0	0	0	0	0	0
PEE82	0	62	0	0	614	0	6	27	0	1	5	219	0	0	0	332	0	0	0	1	0	0	0	1	0	1	1	0	0	42	5	0	4	1	3	0	0	0	2	2	3	0	0	1	0	0	0	2	0
PEE95	0	1	1	0	1891	249	28	162	0	5	10	6	0	0	3	12	0	0	0	5	0	4	11	8	0	7	0	2	0	0	20	6	1	0	24	0	40	0	34	0	10	0	7	32	2	3	0	0	0
PEE96	0	0	0	0	0	0	262	87	0	0	37	69	0	0	2	24	0	0	0	21	0	14	0	14	12	0	0	0	0	824	22	0	32	0	35	0	0	0	0	0	0	4	0	0	0	0	0	0	0
WA38	0	0	1060	445	0	0	0	1	0	0	0	0	0	0	84	0	0	0	114	0	0	147	0	0	0	0	0	68	91	0	0	0	0	0	0	0	0	0	1	0	0	0	0	0	112	96	0	0	0
WA39	0	0	1173	502	0	0	0	0	0	0	0	0	0	0	74	0	0	0	153	0	0	174	0	0	0	0	0	71	109	0	0	0	0	1	0	0	0	0	1	0	0	0	0	0	95	60	0	0	0
WA40	0	1	1236	409	0	0	0	1	0	0	0	0	0	0	76	0	0	0	168	0	0	122	0	0	0	0	0	112	112	0	0	0	0	0	0	0	0	0	0	0	0	0	0	0	74	48	0	0	0
WA41	0	0	1180	441	0	0	0	12	0	0	0	0	0	0	74	0	0	0	147	0	0	147	0	0	0	0	0	77	108	0	0	0	0	0	0	0	0	0	2	0	0	0	0	0	78	80	0	0	0
WB156	0	0	1131	554	0	0	0	5	0	0	0	0	0	0	119	0	0	0	105	0	0	72	0	0	0	55	2	75	77	0	0	0	0	0	0	0	0	0	5	0	0	0	2	0	39	46	0	0	0
WB157	0	0	1076	556	0	0	0	5	0	0	0	0	0	0	87	0	0	0	108	0	0	84	0	0	0	290	8	67	88	0	0	0	0	0	0	0	0	0	1	0	0	0	2	0	22	27	0	0	0
WB158	0	0	1138	633	0	0	0	1	0	0	0	0	0	0	160	0	0	0	112	0	0	118	0	0	0	30	0	72	82	0	0	0	0	0	0	0	0	0	5	0	0	0	0	0	31	57	0	0	0
WB160	0	0	971	524	0	0	0	0	0	0	0	0	0	0	105	0	0	0	106	0	0	65	0	0	0	147	0	44	73	0	0	0	0	0	0	0	0	0	5	0	0	1	1	0	34	31	0	0	0
WC59	0	1	1003	623	0	0	0	9	0	0	0	0	0	0	140	0	0	0	109	0	0	118	0	0	0	1	0	118	80	0	0	0	0	0	0	0	0	0	2	0	0	0	0	1	34	73	0	0	0
WC60	0	2	995	818	0	0	0	1	0	0	0	0	0	0	103	0	0	0	84	0	0	85	0	0	0	0	0	76	83	0	0	0	0	0	0	0	0	0	2	0	0	0	0	0	25	44	0	0	0
WC61	0	1	968	703	0	0	0	2	0	0	0	0	0	0	126	0	0	0	80	1	0	86	0	0	0	0	0	124	60	0	0	0	0	0	0	0	0	0	1	0	0	0	0	0	37	37	0	0	0
WC62	0	0	881	815	0	0	0	2	0	0	0	0	0	0	83	1	0	0	86	0	0	68	0	0	0	2	0	136	95	0	0	0	0	0	0	0	0	0	1	0	0	0	0	0	8	35	0	0	0
WD119	0	0	1127	640	0	0	0	11	0	1	0	0	0	0	89	0	0	0	92	0	0	102	0	0	0	74	0	55	72	0	0	0	0	0	0	0	0	0	1	0	0	0	0	0	68	80	0	0	0
WD120	0	0	1168	701	0	0	0	1	0	0	0	0	0	0	97	0	0	0	108	0	0	97	0	0	0	60	4	45	107	0	0	0	0	0	0	0	0	0	2	0	0	0	1	0	71	32	0	0	0
WD121	0	0	1172	661	0	0	0	0	0	0	0	0	0	0	90	1	0	0	122	0	0	101	0	0	0	7	0	58	101	0	0	0	0	0	0	0	0	0	1	0	0	0	0	0	48	50	0	0	0
WD122	0	0	1092	732	0	0	0	10	0	0	0	0	0	0	67	0	0	0	115	0	0	126	0	0	0	13	3	71	90	0	0	0	0	0	0	0	0	0	3	0	0	0	0	0	53	62	0	0	0
WE100	0	0	1147	776	0	0	0	0	0	0	0	0	0	0	95	0	0	0	93	0	0	74	0	0	0	44	1	48	92	0	0	0	0	0	0	0	0	0	2	0	1	0	0	0	58	51	0	0	0
WE97	1	3	1128	788	0	0	0	4	0	0	0	0	0	0	72	0	0	0	131	0	0	59	0	0	0	35	0	56	103	0	0	0	0	0	0	0	0	0	1	0	1	0	0	0	59	26	0	0	0
WE98	0	1	987	949	0	0	0	7	0	0	0	0	0	0	98	0	0	0	96	0	0	56	0	0	0	38	1	86	90	0	0	0	0	0	0	0	0	0	2	0	0	0	1	0	26	28	0	0	0
WE99	0	0	1121	776	0	0	0	0	0	0	0	0	0	0	66	0	0	0	127	0	0	58	0	0	0	23	0	38	96	0	0	0	0	0	0	0	0	0	5	0	0	0	0	0	51	54	0	0	0
[truncated: 5,000 more columns]
