# Supplementary material for: Coral bacterial community structure responds to environmental change in a host-specific manner
Source: Nat Commun. 2019 Jul 12;10:3092. doi: 10.1038/s41467-019-10969-5 (PMC6626051; doi:10.1038/s41467-019-10969-5)
Supplement: Supplementary file 9 — Supplementary Data 6 [file 41467_2019_10969_MOESM9_ESM.xlsx]

## Sheet: Sup. Data 6
#Supplementary Data 6. Indicator species analysis of bacterial taxa associated with the corals Acropora hemprichii and Pocillopora verrucosa between sites close to Jeddah, Red Sea.
#
Species	Impact	Significant indicspecies (p < 0.01)
A. hemprichii	Destination	62
	Origin	5
P. verrucosa	Destination	7
	Origin	0
Detailed results
Species	Groups tested	Results
A. hemprichii	Destination impact	Multilevel pattern analysis
		---------------------------
		Association function: IndVal.g
		Significance level (alpha): 0.01
		Total number of species: 7049
		Selected number of species: 72
		Number of species associated to 1 group: 62
		Number of species associated to 2 groups: 10
		List of species associated to each combination:
		Group AB #sps. 5
		A B stat p.value
		Otu0079 0.9089 0.5769 0.724 0.003 **
		Otu0132 1.0000 0.5000 0.707 0.001 ***
		Otu0160 1.0000 0.4615 0.679 0.001 ***
		Otu0029 1.0000 0.4231 0.650 0.004 **
		Otu0073 1.0000 0.3846 0.620 0.010 **
		Group CD #sps. 13
		A B stat p.value
		Otu0081 0.7754 0.8667 0.820 0.001 ***
		Otu0092 0.8111 0.8000 0.806 0.001 ***
		Otu0117 0.8727 0.7333 0.800 0.001 ***
		Otu0125 0.7901 0.8000 0.795 0.001 ***
		Otu0109 0.7621 0.8000 0.781 0.001 ***
		Otu0005 0.8585 0.6000 0.718 0.001 ***
		Otu0319 0.9879 0.4000 0.629 0.001 ***
		Otu0251 0.8449 0.4667 0.628 0.003 **
		Otu0100 0.8381 0.4667 0.625 0.006 **
		Otu0629 0.8329 0.4667 0.623 0.001 ***
		Otu0578 0.8481 0.4000 0.582 0.004 **
		Otu0867 0.9239 0.3333 0.555 0.006 **
		Otu1061 1.0000 0.2667 0.516 0.009 **
		Group E #sps. 44
		A B stat p.value
		Otu0108 0.8350 0.8462 0.841 0.001 ***
		Otu0169 0.8098 0.7692 0.789 0.001 ***
		Otu0196 0.7627 0.7692 0.766 0.001 ***
		Otu0260 0.8314 0.6923 0.759 0.001 ***
		Otu0219 0.7421 0.7692 0.756 0.001 ***
		Otu0152 0.8066 0.6923 0.747 0.001 ***
		Otu0254 0.9595 0.5385 0.719 0.001 ***
		Otu0178 0.9175 0.5385 0.703 0.001 ***
		Otu0477 0.8813 0.5385 0.689 0.001 ***
		Otu0384 0.6533 0.6923 0.673 0.002 **
		Otu0190 0.7106 0.6154 0.661 0.003 **
		Otu0453 0.7031 0.6154 0.658 0.002 **
		Otu0299 0.6967 0.6154 0.655 0.002 **
		Otu0372 0.7671 0.5385 0.643 0.003 **
		Otu0547 0.8799 0.4615 0.637 0.004 **
		Otu0246 0.8734 0.4615 0.635 0.008 **
		Otu0423 0.8422 0.4615 0.623 0.002 **
		Otu0214 0.8333 0.4615 0.620 0.002 **
		Otu0342 0.8156 0.4615 0.614 0.010 **
		Otu0283 0.7950 0.4615 0.606 0.006 **
		Otu0330 0.7843 0.4615 0.602 0.005 **
		Otu0489 0.9362 0.3846 0.600 0.006 **
		Otu0411 0.7514 0.4615 0.589 0.006 **
		Otu0510 0.7429 0.4615 0.586 0.008 **
		Otu0397 0.8800 0.3846 0.582 0.003 **
		Otu0388 0.8732 0.3846 0.580 0.002 **
		Otu0664 0.8276 0.3846 0.564 0.006 **
		Otu0690 1.0000 0.3077 0.555 0.002 **
		Otu0779 1.0000 0.3077 0.555 0.001 ***
		Otu1123 1.0000 0.3077 0.555 0.003 **
		Otu1238 1.0000 0.3077 0.555 0.004 **
		Otu0173 0.9903 0.3077 0.552 0.003 **
		Otu0994 0.9677 0.3077 0.546 0.005 **
		Otu1051 0.9677 0.3077 0.546 0.002 **
		Otu0516 0.9583 0.3077 0.543 0.007 **
		Otu0589 0.9474 0.3077 0.540 0.008 **
		Otu0799 0.9444 0.3077 0.539 0.008 **
		Otu0467 0.8636 0.3077 0.515 0.009 **
		Otu0435 0.8446 0.3077 0.510 0.010 **
		Otu0625 0.8108 0.3077 0.499 0.009 **
		Otu0798 1.0000 0.2308 0.480 0.010 **
		Otu0976 1.0000 0.2308 0.480 0.008 **
		Otu1032 1.0000 0.2308 0.480 0.010 **
		Otu1792 1.0000 0.2308 0.480 0.009 **
		Group AB+CD #sps. 3
		A B stat p.value
		Otu0027 0.9430 0.7561 0.844 0.008 **
		Otu0102 0.9504 0.5610 0.730 0.007 **
		Otu0133 1.0000 0.4634 0.681 0.009 **
		Group AB+E #sps. 1
		A B stat p.value
		Otu0003 0.9797 0.9487 0.964 0.001 ***
		Group CD+E #sps. 6
		A B stat p.value
		Otu0049 0.9393 0.9643 0.952 0.001 ***
		Otu0061 0.9028 0.8929 0.898 0.002 **
		Otu0071 0.8989 0.7143 0.801 0.005 **
		Otu0032 0.9845 0.6429 0.796 0.001 ***
		Otu0170 0.9517 0.5714 0.737 0.007 **
		Otu0556 0.9827 0.3571 0.592 0.007 **
		---
		Signif. codes: 0 ‘***’ 0.001 ‘**’ 0.01 ‘*’ 0.05 ‘.’ 0.1 ‘ ’ 1
A. hemprichii	Origin impact	Multilevel pattern analysis
		---------------------------
		Association function: IndVal.g
		Significance level (alpha): 0.01
		Total number of species: 7049
		Selected number of species: 5
		Number of species associated to 1 group: 5
		Number of species associated to 2 groups: 0
		List of species associated to each combination:
		Group E #sps. 5
		A B stat p.value
		Otu0293 0.7049 0.5833 0.641 0.010 **
		Otu0084 0.9629 0.3333 0.567 0.004 **
		Otu0730 0.8585 0.3333 0.535 0.009 **
		Otu0886 0.8046 0.3333 0.518 0.009 **
		Otu1226 1.0000 0.2500 0.500 0.006 **
		---
		Signif. codes: 0 ‘***’ 0.001 ‘**’ 0.01 ‘*’ 0.05 ‘.’ 0.1 ‘ ’ 1
P.verrucosa	Destination impact	Multilevel pattern analysis
		---------------------------
		Association function: IndVal.g
		Significance level (alpha): 0.01
		Total number of species: 7049
		Selected number of species: 8
		Number of species associated to 1 group: 7
		Number of species associated to 2 groups: 1
		List of species associated to each combination:
		Group AB #sps. 1
		A B stat p.value
		Otu0005 0.7988 0.7391 0.768 0.001 ***
		Group CD #sps. 4
		A B stat p.value
		Otu0072 0.9935 0.8182 0.902 0.001 ***
		Otu0041 0.8973 0.7273 0.808 0.004 **
		Otu0050 0.7167 0.9091 0.807 0.002 **
		Otu0985 1.0000 0.3636 0.603 0.002 **
		Group E #sps. 2
		A B stat p.value
		Otu0104 0.8072 0.4615 0.610 0.009 **
		Otu0152 0.8984 0.3846 0.588 0.008 **
		Group CD+E #sps. 1
		A B stat p.value
		Otu0035 0.8665 0.7917 0.828 0.005 **
		---
		Signif. codes: 0 ‘***’ 0.001 ‘**’ 0.01 ‘*’ 0.05 ‘.’ 0.1 ‘ ’ 1
P.verrucosa	Origin impact	Multilevel pattern analysis
		---------------------------
		Association function: IndVal.g
		Significance level (alpha): 0.01
		Total number of species: 7049
		Selected number of species: 1
		Number of species associated to 1 group: 0
		Number of species associated to 2 groups: 1
		List of species associated to each combination:
		Group AB+CD #sps. 1
		A B stat p.value
		Otu0151 0.9038 0.7105 0.801 0.01 **
		---
