# Supplementary material for: Coral bacterial community structure responds to environmental change in a host-specific manner
Source: Nat Commun. 2019 Jul 12;10:3092. doi: 10.1038/s41467-019-10969-5 (PMC6626051; doi:10.1038/s41467-019-10969-5)
Supplement: Supplementary file 11 — Source Data [file 41467_2019_10969_MOESM11_ESM.xlsx]

## Sheet: Fig. 1
#Count table of bacterial OTUs at 97 % similarity cutoff after subsampling to 3,101 sequences per sample.
#
Sample	Otu0001	Otu0002	Otu0003	Otu0004	Otu0005	Otu0006	Otu0007	Otu0008	Otu0009	Otu0010	Otu0011	Otu0012	Otu0013	Otu0014	Otu0015	Otu0016	Otu0017	Otu0018	Otu0019	Otu0020	Otu0021	Otu0022	Otu0023	Otu0024	Otu0025	Otu0026	Otu0027	Otu0028	Otu0029	Otu0030	Otu0031	Otu0032	Otu0033	Otu0034	Otu0035	Otu0036	Otu0037	Otu0038	Otu0039	Otu0040	Otu0041	Otu0042	Otu0043	Otu0044	Otu0045	Otu0046	Otu0047	Otu0048	Otu0049
AAA1	832	448	931	1	0	0	7	11	0	0	1	3	3	3	32	11	3	0	0	0	0	8	0	0	1	11	12	0	381	9	0	0	0	0	2	1	0	2	1	0	0	0	0	0	0	0	0	0	0
AAA14	0	465	897	0	0	0	53	0	0	0	8	0	75	42	0	17	49	0	0	0	33	2	0	0	0	11	0	89	0	0	0	0	0	0	1	16	75	19	0	0	0	0	0	0	0	0	0	0	2
AAA4	12	1022	797	0	0	0	6	25	0	0	0	0	6	11	2	0	12	0	0	0	6	0	0	0	0	8	1	0	89	0	4	1	0	0	2	0	0	7	0	2	2	0	0	0	0	424	0	0	1
AAB15	86	2016	36	0	0	0	72	0	0	0	8	92	0	67	2	0	7	0	0	0	27	29	0	0	0	26	3	81	28	0	9	0	0	0	0	2	75	9	0	0	0	0	0	0	0	0	0	0	0
AAB19	2	621	903	0	0	0	118	0	0	0	1	3	114	21	27	19	30	0	0	0	3	0	0	0	0	11	5	0	2	0	25	0	0	0	6	0	0	33	0	0	7	0	0	0	0	0	0	0	5
AAB20	8	2356	14	0	0	0	30	0	0	0	0	0	1	4	0	0	37	0	0	0	4	0	0	0	0	3	0	0	46	0	2	0	0	0	6	0	0	11	0	0	0	0	0	0	1	0	0	2	0
AAC10	4	1519	47	15	0	8	22	8	0	0	3	0	100	9	0	6	25	0	0	0	20	0	0	4	0	6	0	15	167	0	7	0	0	4	0	16	5	3	0	2	0	0	0	0	0	0	4	0	0
AAC6	387	559	1694	0	0	0	9	0	0	0	5	45	55	0	5	7	1	0	0	0	1	0	0	0	0	4	16	0	0	0	1	0	0	0	0	4	0	0	0	0	0	0	0	0	0	0	0	0	2
AAD3	330	256	2411	1	0	0	4	0	0	0	0	0	0	2	4	0	4	0	0	0	0	1	0	0	0	1	3	0	0	0	1	0	1	0	0	1	0	1	0	0	0	0	0	0	0	0	0	0	1
AAD7	0	1283	1089	1	0	0	10	0	0	0	8	0	11	2	2	11	2	0	0	0	2	0	0	0	0	1	12	8	0	0	1	0	0	0	0	0	1	2	0	0	0	85	0	1	0	178	0	0	0
AAD9	17	1354	1396	0	0	0	14	0	0	0	1	0	1	4	2	3	4	0	0	0	8	13	0	0	0	1	13	0	0	0	4	0	0	0	0	0	0	0	0	0	71	0	0	0	0	0	0	0	0
AAE16	222	237	1142	0	0	0	59	20	0	0	0	2	14	40	5	7	36	0	0	0	7	0	0	0	0	1	8	0	411	0	5	0	0	0	3	17	0	5	0	4	2	0	0	0	0	0	0	0	12
AAE18	295	165	2360	0	0	0	8	0	0	0	0	20	0	14	23	8	4	0	0	0	1	0	0	0	0	9	0	0	0	0	2	0	0	0	1	0	0	1	0	0	0	0	0	0	0	0	0	0	1
AAE21	3	1577	921	0	0	0	7	137	0	0	2	0	0	1	27	1	11	0	0	0	3	22	0	0	0	4	1	8	0	0	6	0	0	0	0	0	5	7	0	0	0	0	0	0	0	0	0	0	0
ABB134	32	228	457	8	0	0	69	447	0	0	55	8	71	29	33	44	17	0	0	0	28	0	0	3	1	17	0	0	11	13	5	0	0	0	43	3	0	19	0	13	0	0	1	0	0	0	0	0	8
ABB137	2	976	97	0	0	0	162	0	0	0	163	93	4	163	0	35	37	0	0	0	31	100	0	7	1	15	31	0	0	0	45	0	0	0	39	4	0	15	0	89	10	0	82	11	0	0	0	0	0
ABB138	9	649	419	0	0	0	7	0	0	0	17	29	80	4	6	4	9	0	0	0	12	16	0	0	0	0	4	3	0	6	0	0	0	0	27	103	16	3	0	33	0	737	12	4	0	207	0	0	1
ABC124	41	188	626	1	0	0	50	10	0	0	79	324	26	12	82	19	12	0	0	0	18	0	0	0	83	12	189	4	0	8	13	0	0	0	36	0	2	10	0	33	1	0	6	88	0	0	0	0	9
ABC128	49	53	782	5	0	0	99	0	0	0	31	82	0	42	94	6	27	0	0	0	25	7	0	0	42	3	29	2	0	8	58	0	0	0	0	0	5	10	0	0	0	0	0	0	0	0	0	0	6
ABC133	0	1346	131	4	0	0	20	133	0	0	29	252	0	37	110	0	12	0	0	0	25	134	0	5	39	9	133	0	0	1	8	2	0	0	17	0	0	0	0	40	0	0	3	0	0	0	0	3	3
ABD130	6	614	182	6	0	0	138	0	0	0	64	156	1	12	54	0	31	0	0	0	27	118	0	0	47	24	70	0	0	30	10	8	0	0	47	0	21	8	0	18	1	0	1	0	23	0	0	0	1
ABD132	124	130	1039	2	0	0	10	1	0	0	9	87	45	11	548	7	2	0	0	1	4	22	0	2	93	3	14	0	135	4	1	0	0	0	3	0	0	0	0	3	0	0	2	258	10	0	0	0	0
ABD136	14	55	510	7	0	0	56	86	0	0	162	21	45	23	203	2	22	0	0	0	36	46	0	11	14	11	14	0	23	12	11	0	0	0	48	5	0	0	0	109	0	0	33	0	0	0	0	0	0
ABE123	434	2	1419	0	0	0	33	291	0	0	46	49	0	41	143	0	18	0	0	0	29	38	0	0	12	18	27	0	1	6	6	0	0	0	55	0	0	2	0	9	0	0	10	0	0	0	0	0	4
ABE126	13	1353	126	8	0	0	46	0	0	0	61	46	4	1	121	0	35	0	0	0	19	80	0	0	47	12	121	0	0	9	0	21	0	0	75	2	0	3	0	10	0	0	0	219	0	0	0	0	3
ABE135	20	1107	624	7	0	0	80	0	0	0	47	44	0	60	63	0	12	0	0	0	10	167	0	0	0	3	0	113	0	10	22	0	0	0	20	0	36	0	0	38	0	0	4	13	0	0	0	0	9
ACA44	28	161	17	0	0	0	92	35	0	0	0	42	8	0	24	0	20	1810	0	0	31	34	0	0	0	23	0	0	0	0	10	67	0	0	3	0	4	8	0	1	1	0	0	0	0	0	0	0	9
ACB43	1	990	0	1	1	0	85	0	0	0	143	16	0	44	13	0	10	0	0	0	45	81	0	0	0	7	0	76	0	0	30	0	0	0	15	0	17	16	0	1	0	0	24	184	11	0	0	645	14
ACC42	1	951	9	2	2	0	112	50	0	0	7	2	0	33	0	0	31	0	0	3	53	10	0	0	0	8	28	37	0	0	25	33	0	0	27	0	4	32	0	0	0	0	0	28	1	0	0	0	1
ACC45	22	26	0	0	2	0	212	185	0	0	40	48	0	100	49	0	12	0	0	0	19	78	0	0	0	60	13	125	0	0	25	93	0	0	0	0	52	5	0	0	2	0	0	0	474	0	0	0	23
ACC49	2	0	0	0	1	0	269	0	0	0	0	89	11	57	203	0	73	52	0	0	21	0	0	0	0	74	0	153	0	0	134	70	0	0	5	0	131	20	0	0	0	56	25	3	0	0	0	0	53
ACD50	2	191	20	0	1	0	388	8	0	0	17	138	7	203	26	0	54	0	0	0	0	13	0	0	0	26	118	3	0	0	0	43	0	0	7	0	17	12	0	0	34	0	0	0	0	0	0	0	80
ACE47	21	122	0	1	0	0	152	0	0	0	0	377	0	194	22	0	7	224	0	0	64	189	0	0	0	26	56	0	0	0	14	112	0	0	11	19	0	17	0	0	8	0	15	0	0	0	0	0	56
ADA111	17	140	7	0	1	0	126	0	0	0	44	0	42	54	169	8	41	0	0	0	57	34	0	0	0	41	70	0	0	70	56	0	22	0	15	22	0	9	0	39	1	0	47	0	0	0	0	0	6
ADA114	14	418	3	10	1	0	314	0	0	0	23	173	0	108	15	0	110	0	0	0	22	0	0	0	33	0	59	0	0	80	13	0	0	0	13	0	0	11	0	28	0	0	96	0	36	0	0	0	40
ADB113	0	1351	0	5	0	0	144	9	0	0	123	116	0	35	40	0	68	14	0	0	62	0	0	0	6	57	64	0	0	8	3	0	0	0	0	0	0	16	0	0	0	0	12	9	19	0	0	10	17
ADB115	1	849	1	11	0	0	124	0	0	0	35	64	66	21	0	24	74	37	0	0	61	14	0	0	0	26	62	11	0	145	30	0	0	0	0	50	0	25	0	12	89	0	0	24	2	0	0	0	2
ADD116	35	423	185	0	1	0	161	0	0	0	53	0	15	64	0	7	40	0	0	0	13	148	0	0	0	25	34	157	0	189	40	0	0	0	5	0	214	14	0	12	52	0	3	0	8	0	0	0	12
ADD117	9	126	6	0	0	0	99	0	0	1	21	180	17	94	10	0	43	0	0	2	25	23	0	0	9	34	54	0	0	14	2	10	0	0	29	9	0	32	0	11	15	0	0	0	74	0	0	0	14
ADE112	2	592	35	0	4	0	151	37	0	0	89	0	0	169	0	0	61	0	0	0	111	115	0	0	0	53	0	0	0	39	30	0	0	0	16	26	0	18	0	0	0	0	13	12	0	0	0	10	10
ADE118	12	121	0	0	0	0	120	1574	0	0	35	55	0	88	13	0	16	0	0	0	30	0	0	0	0	22	27	0	0	1	0	0	0	0	4	5	0	14	0	13	8	0	0	0	38	0	0	0	12
AEA66	93	0	241	1	0	0	61	1167	0	0	36	0	5	9	233	0	45	0	0	0	21	0	0	0	17	11	0	0	0	0	10	15	0	0	31	12	0	39	0	4	0	0	9	0	14	0	0	0	35
AEB67	0	469	0	0	0	0	173	0	0	0	23	22	0	93	0	0	64	0	0	0	38	15	0	1	0	42	0	59	0	0	43	0	0	0	24	0	11	27	0	0	17	0	10	0	0	0	0	3	5
AEB76	0	1847	49	0	0	0	122	1	0	0	36	10	0	80	7	0	16	0	0	0	0	34	0	0	5	25	0	0	0	0	8	110	0	0	11	4	0	27	0	7	0	0	23	0	9	0	0	0	3
AEB78	13	816	0	0	0	0	119	0	1	0	29	58	52	72	0	6	43	113	0	0	25	69	0	0	21	32	11	66	0	0	5	102	0	0	35	11	36	35	0	5	0	0	51	0	0	0	0	0	10
AEC69	24	0	271	0	0	0	138	33	0	0	32	0	117	74	36	3	65	0	0	0	34	6	0	0	0	11	7	0	0	5	41	24	0	0	4	44	0	15	0	0	33	0	0	0	0	0	0	0	11
AEC71	13	738	10	11	1	0	101	1094	0	0	18	25	0	15	15	0	25	0	0	0	11	69	0	0	1	20	0	0	0	0	2	8	0	0	21	0	0	12	3	5	0	0	16	0	3	0	7	0	15
AEC72	2	91	34	0	0	0	99	0	0	0	30	197	0	87	0	0	59	0	0	0	49	0	0	0	0	48	0	48	0	0	7	110	0	0	26	0	133	0	0	25	12	0	16	0	85	0	0	0	35
AED68	22	558	21	0	0	0	121	2	0	0	14	83	0	30	28	0	103	0	0	0	50	0	0	0	15	43	33	0	0	0	6	5	0	0	59	0	0	66	0	0	8	0	0	0	0	0	0	0	14
AED75	10	1802	50	0	0	0	73	12	0	0	52	0	0	4	6	19	44	9	0	0	14	74	0	0	0	15	1	0	0	0	3	57	0	0	23	3	0	14	0	39	0	0	41	0	0	0	0	0	4
AED77	0	359	62	0	0	0	30	31	0	0	58	0	109	22	0	160	12	0	0	0	12	5	0	0	2	14	0	0	0	0	24	71	0	0	24	134	0	12	0	26	0	0	43	0	0	0	0	0	13
AEE63	4	0	12	0	0	0	78	0	0	0	19	0	594	26	14	30	44	0	0	0	8	0	0	0	0	28	0	0	0	34	13	6	0	0	36	264	0	16	3	22	4	0	16	0	5	0	0	0	0
AEE64	0	15	10	0	0	0	101	0	0	0	32	0	19	10	143	0	60	0	0	0	39	0	0	0	11	34	0	66	0	0	79	0	0	0	0	23	15	21	0	0	0	0	0	0	0	0	0	0	55
AEE74	127	659	572	0	1	0	78	8	0	0	180	73	1	24	53	0	28	0	0	0	39	56	0	0	44	57	0	0	0	11	24	136	0	0	14	0	0	7	0	26	18	0	6	0	0	0	0	0	24
PAA30	2198	0	8	0	0	0	9	0	0	17	46	0	0	0	0	0	28	0	0	0	0	0	0	0	0	5	0	0	0	0	2	0	0	0	3	0	0	23	0	0	17	0	0	0	0	0	0	0	1
PAA31	1489	0	7	2	670	0	39	0	0	0	16	0	2	38	0	0	38	0	0	0	6	0	0	0	0	14	0	9	0	0	16	0	0	0	15	0	10	6	0	4	0	0	0	0	0	0	0	0	0
PAA33	610	2	53	0	2292	1	1	0	0	0	1	0	0	4	0	0	5	0	0	0	4	0	0	0	0	5	0	0	0	0	1	0	0	0	5	0	1	3	0	0	0	0	0	0	0	0	0	0	0
PAB35	1275	0	26	1	41	0	37	0	608	17	7	0	16	20	0	3	35	0	0	4	7	0	0	0	11	13	0	0	0	0	4	0	0	0	1	15	0	9	0	0	1	0	2	0	0	0	0	0	0
PAB36	952	0	22	2	2023	0	2	0	0	0	1	0	0	3	0	0	0	0	0	0	1	0	0	2	0	0	0	1	0	0	4	1	0	0	0	0	1	1	0	0	0	0	0	0	0	0	0	0	0
PAB37	498	1	16	0	520	0	75	0	429	12	16	0	22	9	0	0	32	0	0	7	29	0	0	3	0	19	0	1	0	0	20	1	0	0	0	14	9	32	0	3	3	0	1	0	0	0	0	0	5
PAC27	1706	0	23	0	545	0	12	0	0	737	0	0	0	3	0	0	1	0	0	0	0	0	0	0	0	0	0	0	0	0	2	0	0	0	0	0	0	2	0	0	0	0	0	0	0	0	0	0	1
PAC28	289	1	15	0	2593	0	3	0	0	21	4	0	0	2	0	0	1	0	0	0	1	0	0	0	0	1	0	0	0	0	3	0	0	0	0	0	0	0	0	1	1	0	0	0	0	0	0	0	0
PAC32	2437	0	40	0	10	0	11	0	110	8	6	0	1	11	0	1	12	0	0	0	4	0	0	0	2	10	0	2	0	0	0	0	0	0	0	0	6	4	0	0	0	0	0	0	0	0	0	3	5
PAD22	2587	0	95	0	1	0	6	0	0	68	4	0	14	12	0	3	12	0	0	1	6	0	0	0	0	2	0	6	0	0	3	0	0	0	5	3	12	0	0	0	0	0	0	0	0	0	0	0	0
PAE23	2356	0	205	0	316	0	4	0	0	16	1	0	0	2	0	1	0	0	0	0	2	0	0	0	0	2	0	0	0	0	1	0	0	0	0	0	0	0	0	0	0	0	0	0	0	0	0	0	1
PAE24	519	0	0	0	34	0	4	0	0	35	5	0	118	11	0	19	4	0	0	0	16	0	0	0	0	5	0	10	0	0	2	0	0	0	0	62	18	0	0	9	2	0	0	0	0	0	0	0	0
PAE29	1632	0	159	0	1091	0	11	0	20	12	1	0	0	0	0	0	1	0	0	0	3	0	0	0	0	0	0	0	0	0	1	0	0	0	0	1	0	1	0	0	0	0	0	0	0	0	0	0	0
PBA145	2241	6	29	1	423	0	16	0	0	21	23	0	2	1	0	0	5	0	0	0	7	0	0	5	0	6	0	0	0	3	0	0	0	0	3	0	0	3	0	2	0	0	8	0	0	0	2	0	0
PBA151	2299	0	26	1	215	0	26	0	0	25	60	0	2	0	0	0	8	0	0	0	14	0	0	0	0	14	0	0	0	0	9	0	0	0	0	0	0	14	0	5	0	0	14	0	0	0	0	7	3
PBB142	2498	3	106	3	1	0	0	0	0	0	76	0	11	3	0	6	5	0	0	0	5	0	0	1	4	2	0	46	0	1	0	0	0	0	2	5	12	1	0	4	2	0	7	0	0	0	0	0	1
PBB143	661	0	1	0	0	2	24	0	1842	11	23	0	1	19	0	0	6	0	0	0	5	0	0	0	0	4	0	0	0	7	4	0	0	0	0	1	0	5	0	5	0	0	10	0	9	0	0	0	13
PBC140	2352	0	175	0	0	0	20	0	0	0	42	0	1	15	0	0	5	0	0	0	5	0	0	1	3	3	0	0	0	4	0	0	3	0	0	0	0	0	0	17	0	0	14	0	0	0	0	0	2
PBC141	1730	0	25	0	394	0	3	0	0	803	18	0	0	6	0	0	5	0	0	0	4	0	0	1	0	0	0	0	0	0	4	0	0	0	1	1	0	0	0	3	0	0	1	0	0	2	1	0	0
PBC155	2800	0	99	0	0	0	7	0	0	0	12	0	3	2	0	0	1	0	0	0	0	0	0	0	5	0	0	0	0	0	1	0	1	0	0	0	0	0	0	3	1	0	1	0	0	0	0	0	0
PBD150	231	0	9	0	1952	3	15	0	0	0	19	0	5	8	0	5	8	0	0	0	11	0	0	6	0	10	0	0	0	4	1	0	0	0	2	2	0	6	1	1	0	0	5	0	0	0	0	0	1
PBD153	1441	0	21	0	0	0	51	0	1021	10	38	0	11	21	0	5	6	0	0	0	8	0	0	5	6	5	0	0	0	2	10	0	0	0	8	0	0	6	0	10	0	0	15	0	0	0	0	0	10
PBE147	2178	0	49	0	0	0	21	0	193	0	26	0	72	1	0	0	7	0	0	0	12	0	0	0	1	3	0	5	0	2	1	0	0	0	1	14	0	0	0	0	0	0	6	0	0	0	0	0	3
PBE154	887	0	47	3	3	1	12	0	0	1335	14	0	184	4	0	18	4	0	0	0	2	0	0	2	1	0	0	0	0	13	2	0	0	0	0	38	1	2	0	2	0	0	2	0	0	0	0	0	1
PCB54	2713	0	1	0	0	0	39	0	0	25	1	0	0	0	0	0	15	0	0	0	3	0	0	6	1	0	0	0	0	0	0	8	0	0	3	0	0	3	0	11	1	0	0	0	0	0	0	0	0
PCC56	2013	0	41	0	0	0	13	0	0	0	15	0	67	7	0	37	8	0	0	0	7	0	0	0	0	8	0	0	0	1	0	9	0	0	1	33	0	2	0	0	1	28	16	0	13	0	0	0	0
PCC58	2367	0	50	0	0	0	25	0	0	318	27	0	10	8	0	1	12	0	0	0	12	0	0	0	0	5	0	0	0	0	3	5	0	0	20	5	0	0	0	20	0	0	39	0	0	0	0	0	3
PCD55	1344	0	7	0	0	0	10	0	0	0	21	0	669	8	0	22	15	0	0	0	5	0	0	1	0	1	0	4	0	0	6	0	0	0	5	1	7	10	0	0	1	2	0	0	0	0	0	0	1
PCE53	1788	0	3	1	0	0	22	0	0	477	2	0	0	6	0	4	14	0	0	0	5	0	0	0	0	6	0	0	0	0	1	0	0	0	4	0	0	6	0	0	0	0	0	0	0	0	0	0	4
PDA109	1357	0	16	0	1514	0	10	0	0	0	6	0	1	0	0	0	3	0	0	0	0	0	0	0	0	0	0	0	0	20	0	0	0	0	0	15	0	0	0	0	2	0	4	0	0	0	0	0	1
PDB101	2135	0	0	0	0	0	56	0	0	0	29	0	0	18	0	0	10	0	0	0	18	0	0	0	0	3	0	7	0	0	19	0	0	0	16	0	13	18	0	10	0	0	7	0	0	0	0	0	8
PDB105	2365	0	51	5	10	0	28	0	0	0	141	0	0	9	0	0	12	0	0	4	13	0	0	0	0	6	0	0	0	11	4	0	0	0	23	0	0	1	0	14	16	0	34	0	0	0	0	0	7
PDC104	1987	0	12	4	0	0	3	0	0	311	50	0	0	6	0	0	3	0	0	0	5	0	0	2	0	0	0	0	0	68	0	1	0	0	2	0	0	1	0	16	122	0	5	0	0	0	1	0	1
PDD102	631	0	43	16	0	11	124	0	0	1	220	0	11	8	0	10	26	0	0	18	33	0	0	0	0	24	0	0	0	275	0	0	0	3	18	0	0	4	0	55	287	0	31	0	0	0	0	0	0
PDE108	2225	0	43	0	0	2	22	0	0	139	27	0	0	6	0	0	3	0	0	0	0	0	0	0	2	9	0	0	0	19	2	0	0	0	6	0	0	0	0	8	7	0	2	0	0	0	0	0	0
PEA83	2592	0	83	4	0	1	5	0	67	2	44	0	0	3	0	0	6	0	0	4	4	0	0	0	2	0	0	0	0	6	1	1	0	0	7	0	0	0	0	3	0	0	3	0	0	0	0	0	3
PEA87	2466	0	18	0	0	0	42	0	0	29	32	0	3	9	0	0	14	0	0	0	5	0	0	0	6	9	0	75	0	0	14	0	0	0	1	0	1	0	0	6	3	0	2	0	0	0	0	0	1
PEA92	2806	0	24	0	0	0	21	0	0	1	28	0	2	7	0	0	2	0	0	0	1	0	0	0	0	3	0	0	0	0	5	0	0	0	1	18	0	0	0	4	0	0	7	0	0	0	0	0	0
PEB85	2301	0	37	0	0	2	15	0	0	1	8	0	0	1	0	3	4	0	0	0	3	0	0	0	1	11	0	10	0	3	5	4	0	0	0	2	4	0	0	0	1	0	5	0	0	0	1	0	3
PEB88	2675	0	57	0	0	0	24	0	0	12	6	0	0	3	0	0	5	0	0	0	10	0	0	0	0	14	0	0	0	12	2	0	0	0	2	0	0	0	0	0	11	0	10	0	0	0	0	0	3
PEB91	2049	0	28	0	0	0	66	0	0	0	49	0	0	15	0	0	22	0	0	0	5	0	0	0	1	24	0	29	0	34	28	4	0	0	5	0	26	14	0	6	8	0	0	0	0	0	0	63	0
PEC84	2051	0	45	0	0	0	67	0	0	0	18	0	0	34	0	0	10	0	0	0	12	0	0	0	6	28	0	0	0	0	2	0	0	0	8	0	0	15	0	7	0	0	0	0	0	0	0	0	1
PEC89	1300	0	17	0	0	0	80	0	0	0	67	0	0	32	0	0	35	0	0	0	14	0	0	9	0	18	0	0	0	4	2	2	0	0	13	13	0	50	0	12	7	0	0	0	0	0	0	5	2
PED81	2307	0	23	1	0	2	8	0	0	0	4	0	22	18	0	17	23	0	0	0	15	0	0	2	0	3	0	3	0	5	101	0	0	0	0	13	0	12	0	0	15	0	0	0	0	0	3	0	2
PED90	2269	0	24	0	0	0	37	0	0	0	15	0	2	23	0	0	12	0	0	0	5	0	0	0	0	24	0	0	0	0	8	9	0	0	7	0	0	11	0	0	0	0	2	0	0	0	0	0	18
PEE82	548	0	2	0	63	0	1	0	501	0	13	0	1	3	0	0	208	0	0	0	259	0	0	0	1	0	0	0	0	0	1	0	0	0	9	0	0	3	0	7	0	0	0	0	0	0	0	0	1
PEE95	2799	0	68	0	0	0	2	0	134	21	17	0	0	2	0	1	0	0	0	0	1	0	0	0	1	2	0	1	0	0	0	2	0	0	0	0	4	0	0	3	0	0	0	0	0	0	0	0	0
PEE96	2694	0	117	0	0	0	25	0	0	0	7	0	0	3	0	0	9	0	0	0	3	0	0	0	0	2	0	0	0	0	1	0	0	0	0	0	0	4	0	3	0	0	0	0	0	0	0	0	0
WA38	1	0	0	1000	0	412	0	0	0	0	2	0	0	0	0	102	0	0	121	156	0	0	98	69	0	0	0	0	0	0	0	0	125	104	0	0	0	0	73	0	0	0	0	0	0	0	65	0	0
WA39	0	0	0	1164	0	506	0	0	0	0	0	0	0	0	0	79	0	0	139	137	0	0	104	85	0	0	0	0	0	0	0	0	88	59	0	0	0	0	46	0	1	0	0	0	0	0	64	0	0
WA40	1	0	0	1207	1	435	0	0	0	0	1	0	0	0	0	73	0	0	183	118	0	0	109	103	0	0	0	0	0	0	0	0	75	51	0	0	0	0	40	0	0	0	0	0	0	0	57	0	0
WA41	0	0	0	1147	0	443	0	0	0	0	14	0	0	0	0	79	0	0	144	143	0	0	101	87	0	0	0	0	0	0	0	0	79	68	0	0	0	0	43	0	0	0	0	0	0	0	47	0	0
WB156	0	0	0	1130	0	553	0	0	0	0	5	0	0	0	0	121	0	0	105	72	0	0	77	74	55	0	0	0	0	2	0	0	38	46	0	0	0	0	55	0	0	0	2	0	0	0	20	0	0
WB157	2	0	0	1053	0	568	0	0	0	0	5	0	0	0	0	95	0	0	87	89	0	0	83	68	294	0	0	0	0	4	0	0	19	33	0	0	0	0	63	0	0	0	2	0	0	0	20	0	0
WB158	0	0	0	1177	0	593	0	0	0	0	1	0	0	0	0	165	0	0	110	93	0	0	89	72	31	0	0	0	0	0	0	0	24	52	0	0	0	0	45	0	0	0	0	0	0	0	25	0	0
WB160	1	0	0	962	0	529	0	0	0	0	0	0	0	0	0	105	0	0	102	67	0	0	74	43	144	0	0	0	0	0	0	0	31	29	0	1	0	0	47	0	0	0	1	0	0	0	14	0	0
WC59	2	0	0	990	1	610	0	0	0	0	9	0	0	0	0	137	0	0	108	122	0	0	81	126	1	0	0	0	0	0	0	0	35	74	0	0	0	0	53	0	1	0	0	0	0	0	31	0	0
WC60	0	0	0	1016	2	770	0	0	0	0	1	0	0	0	0	99	0	0	83	91	0	0	81	88	0	0	0	0	0	0	0	0	20	49	0	0	0	0	23	0	0	0	0	0	0	0	22	0	0
WC61	0	0	0	968	1	703	0	0	0	0	2	0	0	0	0	126	0	0	80	81	0	0	60	123	0	0	0	0	0	0	0	0	33	37	0	0	0	0	21	0	0	0	0	0	0	0	24	0	0
WC62	0	0	0	896	1	856	0	0	0	0	2	0	0	0	0	71	0	0	90	59	0	0	94	123	1	0	0	0	0	0	0	0	6	30	0	0	0	0	13	0	0	0	1	0	0	0	18	0	0
WD119	0	0	0	1110	0	637	0	0	0	0	8	0	2	0	0	84	0	0	101	98	0	0	69	69	64	0	0	0	0	3	0	0	68	79	0	0	0	0	47	0	0	0	0	0	0	0	42	0	0
WD120	4	0	0	1151	0	702	0	0	0	0	1	0	0	0	0	78	0	0	106	93	0	0	100	64	63	0	0	0	0	3	0	0	54	38	0	0	0	0	31	0	0	0	1	0	0	0	42	0	0
WD121	3	0	0	1121	0	678	0	0	0	0	0	0	0	0	0	82	0	0	122	82	1	0	92	54	7	0	0	0	0	0	0	0	50	59	0	0	0	0	49	0	0	0	0	0	0	0	31	1	0
WD122	2	0	0	1090	0	724	0	0	0	0	9	0	0	0	0	65	0	0	109	109	0	0	96	74	12	0	0	0	0	3	0	0	59	54	0	0	0	0	37	0	0	0	0	0	0	0	33	0	0
WE100	0	0	0	1164	1	748	0	0	0	0	0	0	0	0	0	98	0	0	82	67	0	0	102	50	46	0	0	0	0	2	0	1	65	57	0	0	0	0	70	0	0	0	0	0	0	0	43	0	0
WE97	0	1	0	1139	3	773	0	0	0	0	4	0	0	0	0	64	0	0	138	55	0	0	109	58	39	0	0	0	0	0	0	1	56	29	0	0	0	0	54	0	0	0	0	0	0	0	23	0	0
WE98	1	0	0	991	0	919	0	0	0	0	8	0	0	0	0	95	0	0	94	48	0	0	78	107	40	0	0	0	0	5	0	0	24	31	0	0	0	0	37	0	0	0	1	0	0	0	30	0	0
WE99	0	0	0	1091	0	791	0	0	0	0	0	0	0	0	0	70	0	0	119	60	0	0	90	37	25	0	0	0	0	0	0	0	54	48	0	0	0	0	52	0	0	0	0	0	0	0	24	0	0
Otu_taxonomy	k_Bacteria(100);p_Proteobacteria(100);c_Gammaproteobacteria(100);o_Oceanospirillales(100);f_Endozoicimonaceae(100);f_Endozoicimonaceae_unclassified(100)	k_Bacteria(100);p_Proteobacteria(100);c_Gammaproteobacteria(100);o_Alteromonadales(97);f_J115(89);g_Melitea(89)	k_Bacteria(100);p_Proteobacteria(100);c_Gammaproteobacteria(100);o_Oceanospirillales(100);f_Endozoicimonaceae(100);f_Endozoicimonaceae_unclassified(100)	k_Bacteria(100);p_Proteobacteria(100);c_Alphaproteobacteria(100);o_Rickettsiales(100);f_Pelagibacteraceae(100);f_Pelagibacteraceae_unclassified(100)	k_Bacteria(100);p_Chlamydiae(100);c_Chlamydiia(100);o_Chlamydiales(100);f_Simkaniaceae(100);g_Simkania(100)	k_Bacteria(100);p_Actinobacteria(100);c_Acidimicrobiia(100);o_Acidimicrobiales(100);f_OCS155(100);f_OCS155_unclassified(100)	k_Bacteria(100);p_Proteobacteria(100);c_Alphaproteobacteria(100);o_Caulobacterales(100);f_Caulobacteraceae(100);g_Caulobacter(100)	k_Bacteria(100);p_Proteobacteria(100);c_Alphaproteobacteria(100);o_Rhodobacterales(100);f_Rhodobacteraceae(100);f_Rhodobacteraceae_unclassified(100)	k_Bacteria(100);p_Proteobacteria(100);c_Alphaproteobacteria(100);o_Rhodobacterales(100);f_Rhodobacteraceae(100);f_Rhodobacteraceae_unclassified(100)	k_Bacteria(100);k_Bacteria_unclassified(100);k_Bacteria_unclassified(100);k_Bacteria_unclassified(100);k_Bacteria_unclassified(100);k_Bacteria_unclassified(100)	k_Bacteria(100);p_Proteobacteria(100);c_Alphaproteobacteria(100);o_Sphingomonadales(100);f_Erythrobacteraceae(100);g_Erythrobacter(100)	k_Bacteria(100);p_Tenericutes(100);c_Mollicutes(100);o_Entomoplasmatales(100);f_Entomoplasmataceae(100);g_Mycoplasma(95)	k_Bacteria(100);p_Proteobacteria(100);c_Alphaproteobacteria(100);o_Rhodobacterales(100);f_Rhodobacteraceae(100);g_Ruegeria(100)	k_Bacteria(100);p_Proteobacteria(100);c_Alphaproteobacteria(100);o_Sphingomonadales(100);f_Sphingomonadaceae(100);g_Sphingomonas(100)	k_Bacteria(100);p_Proteobacteria(100);c_Alphaproteobacteria(100);o_Rhizobiales(100);o_Rhizobiales_unclassified(100);o_Rhizobiales_unclassified(100)	k_Bacteria(100);p_Proteobacteria(100);c_Alphaproteobacteria(100);o_Rhodobacterales(100);f_Rhodobacteraceae(100);f_Rhodobacteraceae_unclassified(86)	k_Bacteria(100);p_Bacteroidetes(100);c_Flavobacteriia(100);o_Flavobacteriales(100);f_Flavobacteriaceae(100);g_Flavobacterium(100)	k_Bacteria(100);p_Proteobacteria(100);c_Alphaproteobacteria(100);o_Rickettsiales(100);o_Rickettsiales_unclassified(100);o_Rickettsiales_unclassified(100)	k_Bacteria(100);p_Proteobacteria(100);c_Alphaproteobacteria(100);o_Rickettsiales(100);f_Pelagibacteraceae(100);f_Pelagibacteraceae_unclassified(100)	k_Bacteria(100);p_Proteobacteria(100);c_Gammaproteobacteria(100);o_Oceanospirillales(100);f_Halomonadaceae(100);g_Candidatus_Portiera(100)	k_Bacteria(100);p_Proteobacteria(100);c_Betaproteobacteria(100);o_Burkholderiales(100);f_Comamonadaceae(100);f_Comamonadaceae_unclassified(100)	k_Bacteria(100);p_Proteobacteria(100);c_Gammaproteobacteria(100);c_Gammaproteobacteria_unclassified(100);c_Gammaproteobacteria_unclassified(100);c_Gammaproteobacteria_unclassified(100)	k_Bacteria(100);p_Proteobacteria(100);c_Alphaproteobacteria(100);o_Rickettsiales(100);f_Pelagibacteraceae(100);f_Pelagibacteraceae_unclassified(100)	k_Bacteria(100);p_Bacteroidetes(100);c_Flavobacteriia(100);o_Flavobacteriales(100);f_Flavobacteriaceae(100);f_Flavobacteriaceae_unclassified(100)	k_Bacteria(100);p_Proteobacteria(100);c_Gammaproteobacteria(100);o_Alteromonadales(100);f_Alteromonadaceae(100);g_Alteromonas(100)	k_Bacteria(100);p_Proteobacteria(100);c_Betaproteobacteria(100);o_Burkholderiales(100);f_Comamonadaceae(100);g_Pelomonas(90)	k_Bacteria(100);p_Fibrobacteres(100);c_Fibrobacteria(100);o_Ucp1540(100);o_Ucp1540_unclassified(100);o_Ucp1540_unclassified(100)	k_Bacteria(100);p_Firmicutes(100);c_Bacilli(100);o_Bacillales(100);f_Bacillaceae(100);g_Anoxybacillus(100)	k_Bacteria(100);p_Chlamydiae(100);c_Chlamydiia(100);o_Chlamydiales(100);f_Simkaniaceae(100);f_Simkaniaceae_unclassified(100)	k_Bacteria(100);p_Proteobacteria(100);c_Gammaproteobacteria(100);o_Oceanospirillales(100);f_Halomonadaceae(100);g_Halomonas(100)	k_Bacteria(100);p_Firmicutes(100);c_Bacilli(100);o_Bacillales(100);f_Staphylococcaceae(100);g_Staphylococcus(100)	k_Bacteria(100);p_Proteobacteria(100);c_Alphaproteobacteria(100);o_Rhizobiales(100);f_Hyphomicrobiaceae(100);g_Labrenzia(100)	k_Bacteria(100);p_Proteobacteria(100);c_Alphaproteobacteria(100);o_Rickettsiales(100);f_Pelagibacteraceae(100);f_Pelagibacteraceae_unclassified(100)	k_Bacteria(100);p_Proteobacteria(100);c_Gammaproteobacteria(100);o_Oceanospirillales(100);f_Halomonadaceae(100);g_Candidatus_Portiera(100)	k_Bacteria(100);p_Proteobacteria(100);c_Gammaproteobacteria(100);o_Pseudomonadales(100);f_Moraxellaceae(100);g_Psychrobacter(100)	k_Bacteria(100);p_Proteobacteria(100);c_Alphaproteobacteria(100);o_Rhodobacterales(100);f_Rhodobacteraceae(100);g_Ruegeria(73)	k_Bacteria(100);p_Proteobacteria(100);c_Betaproteobacteria(100);o_Burkholderiales(100);f_Comamonadaceae(100);g_Tepidimonas(100)	k_Bacteria(100);p_Proteobacteria(100);c_Gammaproteobacteria(100);o_Pseudomonadales(100);f_Moraxellaceae(100);g_Acinetobacter(100)	k_Bacteria(100);p_Proteobacteria(100);c_Alphaproteobacteria(100);o_Rhodospirillales(98);f_Rhodospirillaceae(98);f_Rhodospirillaceae_unclassified(98)	k_Bacteria(100);p_Proteobacteria(100);c_Gammaproteobacteria(100);o_Pseudomonadales(100);f_Moraxellaceae(100);g_Moraxella(100)	k_Bacteria(100);p_Proteobacteria(100);c_Gammaproteobacteria(100);o_Pseudomonadales(100);f_Pseudomonadaceae(100);g_Pseudomonas(100)	k_Bacteria(100);p_OP8(100);c_OP8_2(100);c_OP8_2_unclassified(100);c_OP8_2_unclassified(100);c_OP8_2_unclassified(100)	k_Bacteria(100);p_Proteobacteria(100);c_Alphaproteobacteria(100);o_Rhodobacterales(100);f_Rhodobacteraceae(100);f_Rhodobacteraceae_unclassified(100)	k_Bacteria(100);p_Proteobacteria(100);c_Gammaproteobacteria(100);o_Oceanospirillales(100);f_Oceanospirillaceae(100);f_Oceanospirillaceae_unclassified(100)	k_Bacteria(100);p_Proteobacteria(100);c_Gammaproteobacteria(100);o_Legionellales(100);f_Francisellaceae(100);g_Francisella(100)	k_Bacteria(100);p_Chlorobi(100);c_Chlorobia(100);o_Chlorobiales(100);f_Chlorobiaceae(100);g_Prosthecochloris(100)	k_Bacteria(100);p_Proteobacteria(100);c_Alphaproteobacteria(100);c_Alphaproteobacteria_unclassified(100);c_Alphaproteobacteria_unclassified(100);c_Alphaproteobacteria_unclassified(100)	k_Bacteria(100);p_Proteobacteria(100);c_Gammaproteobacteria(100);o_Pseudomonadales(100);f_Moraxellaceae(100);g_Acinetobacter(100)	k_Bacteria(100);p_Proteobacteria(100);c_Deltaproteobacteria(100);o_Myxococcales(100);f_Polyangiaceae(100);f_Polyangiaceae_unclassified(100)
[truncated: 5,000 more columns]

## Sheet: Fig. 2a
#Results of Linear discriminant analysis Effect Size (LEfSe) test on differential abundance of bacterial OTUs (97%) between impacts in the coral Acropora hemprichii.
#
OTU	LogMaxMean	Class	LDA	pValue
Otu0002	5.40695	-
Otu0003	5.41678	AB	5.15394	5.77003e-08
Otu0008	4.76525	-
Otu0007	4.73878	CD	4.2909	8.94142e-07
Otu0001	4.56217	-
Otu0012	4.44635	-
Otu0015	4.29438	-
Otu0014	4.43415	CD	4.01645	0.000904337
Otu0018	4.66221	-
Otu0011	4.14197	-
Otu0022	4.20105	-
Otu0017	4.17846	E	3.72706	0.000168333
Otu0013	4.34735	-
Otu0027	4.09956	CD	3.72971	0.00447798
Otu0021	4.12058	CD	3.77083	0.00232756
Otu0029	4.20546	-
Otu0028	4.08214	-
Otu0032	4.20344	-
Otu0026	4.01545	CD	3.78582	1.24056e-05
Otu0031	3.9473	CD	3.60209	0.0225134
Otu0035	3.88311	-
Otu0042	4.0084	-
Otu0037	3.97487	-
Otu0044	3.86731	-
Otu0045	4.15392	-
Otu0046	4.00147	-
Otu0036	4.08916	-
Otu0030	4.0696	-
Otu0038	3.85845	E	3.48894	8.05334e-05
Otu0040	3.69883	-
Otu0048	4.15523	-
Otu0049	3.87523	CD	3.49552	2.84545e-06
Otu0043	3.75817	-
Otu0058	3.66887	-
Otu0025	3.67331	-
Otu0050	3.68843	-
Otu0063	3.80024	-
Otu0056	3.7918	CD	3.38675	0.00216355
Otu0016	3.73301	-
Otu0055	3.59595	E	3.28585	0.0139729
Otu0061	3.72861	CD	3.28023	0.000199623
Otu0073	3.72395	-
Otu0054	3.64253	-
Otu0078	3.69991	-
Otu0079	3.67216	AB	3.18229	0.000161719
Otu0041	3.65463	-
Otu0062	3.61727	E	3.06966	0.02054
Otu0067	3.44377	-
Otu0083	3.98562	-
Otu0057	3.55512	-
Otu0071	3.60887	CD	3.08748	0.0082573
Otu0081	3.69224	CD	3.36008	0.000199976
Otu0088	3.3512	-
Otu0095	3.6768	-
Otu0100	3.69413	-
Otu0092	3.68071	CD	3.26504	0.000418343
Otu0084	3.74065	-
Otu0085	3.49972	-
Otu0082	3.42932	-
Otu0080	3.50559	-
Otu0097	3.57296	-
Otu0093	3.40429	CD	3.16043	0.0335366
Otu0112	3.65463	-
Otu0102	3.49972	CD	3.09542	0.00129687
Otu0118	3.36999	-
Otu0119	3.70162	-
Otu0103	3.31468	-
Otu0108	3.67331	E	3.38909	7.61716e-07
Otu0104	3.36304	-
Otu0122	3.45525	-
Otu0116	3.55512	CD	3.35128	0.0333825
Otu0096	3.34394	-
Otu0051	3.33407	E	3.01179	0.0419042
Otu0109	3.49676	CD	3.24379	0.000110591
Otu0117	3.58283	CD	3.20529	0.000505204
Otu0131	3.3607	-
Otu0132	3.41367	AB	2.94393	0.000146089
Otu0120	3.36179	-
Otu0135	3.62244	-
Otu0125	3.47542	CD	3.20164	0.000164852
Otu0136	3.63344	-
Otu0126	3.42932	-
Otu0115	3.36179	-
Otu0107	3.2334	-
Otu0139	3.5171	-
Otu0150	3.58768	-
Otu0076	3.42932	-
Otu0133	3.40429	-
Otu0154	3.45951	-
Otu0128	3.11883	-
Otu0159	3.2334	-
Otu0134	3.2355	-
Otu0165	3.25189	-
Otu0123	3.41159	-
Otu0087	3.32804	CD	2.82442	0.0325297
Otu0143	3.27193	-
Otu0137	3.08828	-
Otu0138	3.26183	-
Otu0142	3.25189	E	2.90073	0.00742651
Otu0129	3.29218	E	3.04537	0.00594061
Otu0149	3.16492	-
Otu0152	3.40739	E	3.17306	0.00342079
Otu0090	3.1248	-
Otu0101	3.20747	-
Otu0156	3.13175	-
Otu0188	3.43621	-
Otu0178	3.48446	E	3.07537	0.000283282
Otu0163	3.02802	-
Otu0179	3.19573	-
Otu0170	3.22063	E	3.02365	0.0117591
Otu0193	3.23025	-
Otu0099	3.05731	-
Otu0164	3.08828	-
Otu0162	3.26379	-
Otu0151	3.15195	CD	2.70742	0.000190109
Otu0212	3.07277	-
Otu0171	3.0226	-
Otu0169	3.32905	E	3.10472	0.000518751
Otu0177	3.2355	-
Otu0191	3.0178	-
Otu0205	3.24622	-
Otu0172	3.2334	-
Otu0158	3.17988	-
Otu0187	3.17988	-
Otu0225	3.15422	-
Otu0157	3.0226	-
Otu0195	3.16541	-
Otu0227	3.02802	-
Otu0004	2.91307	-
Otu0167	3.11883	E	2.73393	0.0128268
Otu0210	3.1939	E	2.89444	0.0171205
Otu0211	3.17988	-
Otu0219	3.22706	E	2.67031	0.0019748
Otu0106	2.99661	-
Otu0145	3.11056	E	2.83271	0.00660052
Otu0197	3.05731	-
Otu0174	3.02802	-
Otu0194	3.2141	E	2.85841	0.0449941
Otu0189	2.93447	-
Otu0231	3.28665	-
Otu0144	3.0806	-
Otu0176	3.04841	-
Otu0184	3.04841	-
Otu0223	3.0758	E	2.86141	0.00765057
Otu0114	3.29145	-
Otu0182	3.2355	-
Otu0217	2.84171	-
Otu0236	3.20747	E	2.8607	0.035543
Otu0263	3.30089	-
Otu0185	3.03138	-
Otu0216	3.17126	-
Otu0240	2.96276	E	2.49489	0.00354739
Otu0196	3.17271	E	2.93086	0.000585296
Otu0267	3.04777	-
Otu0270	3.26691	-
Otu0190	3.16541	E	2.92097	0.00200135
Otu0214	3.2141	-
Otu0209	3.0758	-
Otu0220	2.92347	-
Otu0251	3.15195	-
Otu0262	3.24622	-
Otu0279	3.03304	-
Otu0218	3.08475	E	2.746	0.00250503
Otu0226	3.02802	-
Otu0284	3.25669	-
Otu0200	2.96588	-
Otu0203	2.8997	-
Otu0239	2.8997	-
Otu0153	2.73698	-
Otu0241	2.87168	-
Otu0224	2.92603	-
Otu0243	2.93447	-
Otu0246	3.2141	-
Otu0242	3.04777	-
Otu0281	3.25189	-
Otu0296	2.98562	-
Otu0245	2.8997	-
Otu0233	3.05731	E	2.79854	0.00860669
Otu0254	3.24581	E	3.04794	0.000356902
Otu0273	3.14274	-
Otu0304	2.78372	-
Otu0310	3.20747	-
Otu0314	2.96276	-
Otu0265	2.98562	-
Otu0274	2.99516	-
Otu0249	2.92347	-
Otu0301	2.82377	-
Otu0308	2.83756	-
Otu0321	2.76562	AB	2.6494	0.0112982
Otu0237	2.95566	CD	2.70016	0.00764826
Otu0325	2.98562	-
Otu0168	3.02802	-
Otu0275	3.00734	E	2.7367	0.0210581
Otu0307	2.98562	-
Otu0255	2.98562	-
Otu0333	2.92603	-
Otu0234	2.87168	-
Otu0260	3.0758	E	2.94142	0.000379591
Otu0338	2.91307	-
Otu0271	2.97586	-
Otu0297	2.8997	-
Otu0313	2.92603	E	2.5647	0.011305
Otu0072	2.99516	-
Otu0086	2.88592	-
Otu0292	2.76377	-
Otu0302	2.82592	-
Otu0351	2.85092	-
Otu0298	2.8997	-
Otu0330	2.99661	-
Otu0232	2.80953	-
Otu0247	2.98562	-
Otu0309	3.00734	-
Otu0352	3.04841	-
Otu0272	2.87168	-
Otu0283	3.0178	-
Otu0276	2.76377	-
Otu0065	2.79249	-
Otu0287	2.69558	-
Otu0293	2.69558	-
Otu0368	3.03998	-
Otu0299	2.92603	E	2.69014	0.0107905
Otu0376	3.15043	-
Otu0311	2.87168	-
Otu0316	2.77477	-
Otu0326	2.77477	-
Otu0335	2.75628	-
Otu0337	2.82377	-
Otu0332	2.92603	-
Otu0230	2.75628	-
Otu0322	2.98562	-
Otu0355	2.87168	-
Otu0295	2.85695	-
Otu0342	2.96276	-
Otu0393	2.83756	-
Otu0173	3.10213	-
Otu0347	2.71262	-
Otu0340	2.76377	-
Otu0350	2.88871	-
Otu0354	2.85695	-
Otu0386	2.73035	-
Otu0264	2.77477	-
Otu0286	2.98562	-
Otu0312	2.82592	-
Otu0339	2.88592	E	2.42914	0.0204217
Otu0349	2.76377	-
Otu0385	2.82377	-
Otu0364	2.73035	-
Otu0291	2.71677	-
Otu0319	3.0045	-
Otu0328	2.74738	-
Otu0395	2.87648	-
Otu0398	2.82377	-
Otu0410	2.87168	-
Otu0420	2.87168	-
Otu0280	2.58768	-
Otu0378	2.74738	-
Otu0384	2.80953	E	2.72434	0.00620418
Otu0412	2.56286	-
Otu0431	2.76562	-
Otu0331	2.91219	-
Otu0336	2.71677	-
Otu0365	2.64983	-
Otu0161	2.53653	-
Otu0238	2.61116	-
Otu0261	2.80953	-
Otu0288	2.64983	-
Otu0372	2.84171	E	2.60411	0.0044054
Otu0380	2.88871	-
Otu0421	2.59867	-
Otu0423	2.96276	-
Otu0429	2.65463	-
Otu0446	2.74674	-
Otu0452	2.95566	-
Otu0198	2.52489	-
Otu0306	2.69558	-
Otu0346	2.92603	-
Otu0373	2.93862	-
Otu0407	2.71677	-
Otu0432	2.90061	-
Otu0438	2.85092	-
Otu0215	2.96588	-
Otu0317	2.96276	-
Otu0374	2.53653	-
Otu0399	2.73698	-
Otu0402	2.86389	-
Otu0403	2.87168	-
Otu0409	2.73035	-
Otu0436	2.77477	-
Otu0457	2.80953	-
Otu0462	2.67331	-
Otu0473	2.96588	-
Otu0401	2.85695	-
Otu0475	2.67331	-
Otu0204	2.73698	-
Otu0278	2.47374	-
Otu0389	2.53653	-
Otu0418	2.73698	-
Otu0427	2.73698	-
Otu0430	2.80953	-
Otu0448	2.85092	-
Otu0464	2.73035	-
Otu0465	2.7948	-
Otu0474	2.56286	-
Otu0343	2.49146	-
Otu0388	2.88592	-
Otu0400	2.82592	-
Otu0404	2.97434	-
Otu0416	2.80953	-
Otu0425	2.69558	-
Otu0447	2.73035	-
Otu0460	2.53653	-
Otu0490	2.82377	-
Otu0497	2.63759	-
Otu0282	2.85092	-
Otu0345	2.76377	-
Otu0356	2.64983	-
Otu0411	2.82592	-
Otu0445	2.49146	-
Otu0456	2.71262	-
Otu0512	2.87648	-
Otu0127	2.64983	-
Otu0323	2.75628	-
Otu0426	2.59867	-
Otu0453	2.71677	E	2.54384	0.00476094
Otu0501	2.61116	-
Otu0518	2.67331	-
Otu0383	2.47374	-
Otu0387	2.73698	-
Otu0419	2.69558	-
Otu0433	2.57065	-
Otu0439	2.625	-
Otu0444	2.61116	-
Otu0486	2.5085	-
Otu0487	2.64983	-
Otu0528	2.76377	-
Otu0535	2.66173	-
Otu0544	2.95086	-
Otu0442	2.64983	-
Otu0449	2.41574	-
Otu0507	2.8997	-
Otu0529	2.67331	-
Otu0541	2.54068	-
Otu0542	2.77957	-
Otu0557	2.53653	-
Otu0561	2.95086	-
Otu0305	2.83756	-
Otu0367	2.59867	-
Otu0451	2.80953	-
Otu0454	2.87168	-
Otu0455	2.73698	-
Otu0570	2.80953	-
Otu0578	2.7948	-
Otu0362	2.625	-
Otu0363	2.625	-
Otu0435	2.82592	-
Otu0443	2.33241	-
Otu0459	2.64983	-
Otu0526	2.77477	-
Otu0540	2.67483	-
Otu0562	2.87168	-
Otu0573	2.625	-
Otu0586	2.63344	-
Otu0594	2.39455	-
Otu0024	2.59867	-
Otu0155	2.56286	-
Otu0201	2.625	-
Otu0252	2.75628	-
Otu0294	2.5085	-
Otu0483	2.67331	-
Otu0494	2.79249	-
Otu0495	2.77957	-
Otu0580	2.85092	-
Otu0598	2.61204	-
Otu0599	2.61204	-
Otu0381	2.64983	-
Otu0441	2.75628	-
Otu0500	2.84171	-
Otu0524	2.47374	-
Otu0564	2.57065	-
Otu0583	2.64983	-
Otu0595	2.57065	-
Otu0604	2.59867	-
Otu0613	2.67483	-
Otu0622	2.88592	-
Otu0428	2.63344	-
Otu0440	2.58768	-
Otu0472	2.67331	-
Otu0477	2.79249	E	2.43858	0.00137462
Otu0491	2.77957	-
Otu0499	2.43595	-
Otu0531	2.69413	-
Otu0534	2.63344	-
Otu0556	2.64983	-
Otu0568	2.43595	-
Otu0572	2.88592	-
Otu0612	2.84171	-
Otu0614	2.80953	-
Otu0630	2.88592	-
Otu0636	2.76377	-
Otu0643	2.84171	-
Otu0471	2.625	-
Otu0480	2.54068	-
Otu0498	2.57065	-
Otu0511	2.28665	-
Otu0513	2.59867	-
Otu0532	2.7948	-
Otu0576	2.73698	-
Otu0600	2.43595	-
Otu0610	2.59867	-
Otu0642	2.39455	-
Otu0652	2.625	-
Otu0657	2.57065	-
Otu0659	2.87168	-
Otu0228	2.59867	-
Otu0257	2.74738	-
Otu0417	2.32397	-
Otu0463	2.39455	-
Otu0520	2.69413	-
Otu0523	2.32397	-
Otu0530	2.71677	-
Otu0543	2.7948	-
Otu0548	2.56286	-
Otu0592	2.53653	-
Otu0626	2.64983	-
Otu0629	2.69413	-
Otu0651	2.44635	-
Otu0665	2.7948	-
Otu0353	2.5085	-
Otu0379	2.73035	-
Otu0397	2.73698	-
Otu0450	2.67483	-
Otu0505	2.67331	-
Otu0549	2.57065	-
Otu0555	2.69558	-
Otu0569	2.54068	-
Otu0574	2.47374	-
Otu0591	2.69558	-
Otu0606	2.58768	-
Otu0609	2.67331	-
Otu0633	2.71677	-
Otu0648	2.76377	-
Otu0679	2.77957	-
Otu0686	2.64983	-
Otu0689	2.59867	-
Otu0468	2.56286	-
Otu0479	2.63344	-
Otu0488	2.47374	-
Otu0539	2.73698	-
Otu0550	2.43595	-
Otu0551	2.69558	-
Otu0552	2.58768	-
Otu0577	2.49146	-
Otu0607	2.625	-
Otu0645	2.69413	-
Otu0654	2.71262	-
Otu0655	2.64983	-
Otu0663	2.47854	-
Otu0690	2.82592	-
Otu0697	2.71262	-
Otu0700	2.52489	-
Otu0708	2.76377	-
Otu0711	2.75628	-
Otu0160	2.5085	-
Otu0394	2.3738	-
Otu0458	2.43595	-
Otu0504	2.625	-
Otu0536	2.54068	-
Otu0537	2.5085	-
Otu0538	2.23965	-
Otu0547	2.71677	-
Otu0567	2.28665	-
Otu0585	2.71262	-
Otu0661	2.47374	-
Otu0694	2.44635	-
Otu0725	2.43595	-
Otu0727	2.59867	-
Otu0733	2.5085	-
Otu0329	2.64983	-
Otu0370	2.5085	-
Otu0406	2.71677	-
Otu0467	2.67331	-
Otu0489	2.73698	-
Otu0516	2.75628	-
Otu0558	2.54068	-
Otu0584	2.73035	-
Otu0596	2.33241	-
Otu0617	2.58768	-
Otu0620	2.26962	-
Otu0658	2.28665	-
Otu0662	2.32397	-
Otu0667	2.59867	-
Otu0677	2.44635	-
Otu0683	2.53653	-
Otu0691	2.71677	-
Otu0693	2.64983	-
Otu0703	2.32397	-
Otu0730	2.65463	-
Otu0737	2.39455	-
Otu0741	2.73035	-
Otu0437	2.67331	-
Otu0493	2.67331	-
Otu0559	2.53653	-
Otu0587	2.54068	-
Otu0590	2.56286	-
Otu0619	2.59867	-
Otu0656	2.69558	-
Otu0675	2.3488	-
Otu0699	2.64983	-
Otu0705	2.43595	-
Otu0723	2.43595	-
Otu0757	2.47374	-
Otu0758	2.71262	-
Otu0779	2.77477	-
Otu0780	2.47374	-
Otu0033	2.67483	-
Otu0068	2.69413	-
Otu0213	2.5085	-
Otu0369	2.625	-
Otu0582	2.3488	-
Otu0597	2.47374	-
Otu0628	2.39455	-
Otu0634	2.29764	-
Otu0641	2.43595	-
Otu0685	2.625	-
Otu0701	2.47854	-
Otu0726	2.69413	-
Otu0728	2.64983	-
Otu0739	2.69413	-
Otu0783	2.29764	-
Otu0786	2.45525	-
Otu0794	2.69413	-
Otu0804	2.45525	-
Otu0811	2.69413	-
Otu0148	2.29764	-
Otu0192	2.3738	-
Otu0235	2.43595	-
Otu0510	2.5085	-
Otu0553	2.59867	-
Otu0625	2.57065	-
Otu0638	2.57065	-
Otu0650	2.29764	-
Otu0696	2.57065	-
Otu0704	2.47854	-
Otu0712	2.33241	-
Otu0756	2.47854	-
Otu0763	2.5085	-
Otu0774	2.23965	-
Otu0781	2.69558	-
Otu0800	2.67331	-
Otu0823	2.43595	-
Otu0827	2.61116	-
Otu0840	2.63344	-
Otu0375	2.69558	-
Otu0377	2.41574	-
Otu0515	2.3488	-
Otu0519	2.67331	-
Otu0554	2.17751	-
Otu0593	2.5085	-
Otu0615	2.28665	-
Otu0616	2.3488	-
Otu0631	2.41574	-
Otu0660	2.54068	-
Otu0666	2.43595	-
Otu0672	2.3738	-
Otu0707	2.65463	-
Otu0721	2.43595	-
Otu0765	2.59867	-
Otu0768	2.43595	-
Otu0778	2.65463	-
Otu0808	2.65463	-
Otu0824	2.59867	-
Otu0828	2.71677	-
Otu0847	2.47854	-
Otu0850	2.53653	-
Otu0855	2.65463	-
Otu0858	2.61116	-
Otu0869	2.32397	-
Otu0873	2.64983	-
Otu0414	2.57065	-
Otu0503	2.5085	-
Otu0521	2.3488	-
Otu0589	2.64983	-
Otu0618	2.43595	-
Otu0649	2.3488	-
Otu0692	2.64983	-
Otu0702	2.20747	-
Otu0713	2.64983	-
Otu0716	2.63344	-
Otu0720	2.47374	-
Otu0732	2.5085	-
Otu0746	2.47854	-
Otu0747	2.47374	-
Otu0770	2.69558	-
Otu0773	2.13492	-
Otu0782	2.2355	-
Otu0802	2.63344	-
Otu0805	2.3738	-
Otu0807	2.17271	-
Otu0853	2.64983	-
Otu0868	2.44635	-
Otu0878	2.63344	-
Otu0885	2.39455	-
Otu0889	2.63344	-
Otu0892	2.67331	-
Otu0896	2.2355	-
Otu0901	2.69558	-
Otu0434	2.2355	-
Otu0603	2.3738	-
Otu0635	2.3488	-
Otu0644	2.47374	-
Otu0688	2.44635	-
Otu0706	2.2355	-
Otu0718	2.33241	-
Otu0788	2.54068	-
Otu0790	2.43595	-
Otu0795	2.3738	-
Otu0799	2.625	-
Otu0810	2.61116	-
Otu0820	2.17271	-
Otu0829	2.3738	-
Otu0832	2.625	-
Otu0841	2.54068	-
Otu0842	2.54068	-
Otu0845	2.59867	-
Otu0846	2.20747	-
Otu0863	2.26962	-
Otu0864	2.57065	-
Otu0870	2.67331	-
Otu0876	2.54068	-
Otu0884	2.43595	-
Otu0914	2.67331	-
Otu0920	2.56286	-
Otu0923	2.29764	-
Otu0926	2.37228	-
Otu0931	2.37228	-
Otu0935	2.56286	-
Otu0941	2.67331	-
Otu0942	2.43595	-
Otu0944	2.20747	-
Otu0950	2.67331	-
Otu0953	2.5085	-
Otu0546	2.33241	-
Otu0579	2.33241	-
Otu0581	2.58768	-
Otu0639	2.17271	-
Otu0680	2.57065	-
Otu0687	2.64983	-
Otu0715	2.29764	-
Otu0740	2.29764	-
Otu0760	2.11056	-
Otu0775	2.17271	-
Otu0814	2.17271	-
Otu0818	2.54068	-
Otu0859	2.58768	-
Otu0879	2.54068	-
Otu0886	2.3488	-
Otu0893	2.13492	-
Otu0924	2.58768	-
Otu0955	2.58768	-
Otu0957	2.625	-
Otu0962	2.29764	-
Otu0963	2.57065	-
Otu0965	2.33241	-
Otu0966	2.33241	-
Otu0971	2.23965	-
Otu0972	2.57065	-
Otu0974	2.64983	-
Otu0977	2.3488	-
Otu0984	2.64983	-
Otu0986	2.2355	-
Otu0988	2.3488	-
Otu0990	2.23965	-
Otu0991	2.3488	-
Otu0992	2.58768	-
Otu0997	2.3488	-
Otu1000	2.28665	-
Otu1004	2.58768	-
Otu1005	2.23965	-
Otu0357	2.39455	-
Otu0461	2.3488	-
Otu0478	2.33241	-
Otu0506	2.54068	-
Otu0623	2.625	-
Otu0664	2.47374	-
Otu0710	2.47374	-
Otu0722	2.23965	-
Otu0751	2.17271	-
Otu0753	2.2355	-
Otu0776	2.32397	-
Otu0777	2.3738	-
Otu0785	2.625	-
Otu0792	2.17751	-
Otu0796	2.11056	-
Otu0803	2.43595	-
Otu0806	2.43595	-
Otu0809	2.39455	-
Otu0871	2.625	-
Otu0881	2.17271	-
Otu0898	2.56286	-
Otu0899	2.33241	-
Otu0921	2.17271	-
Otu0929	2.53653	-
Otu0983	2.5085	-
Otu0989	2.28665	-
Otu0996	2.47854	-
Otu1009	2.57065	-
Otu1010	2.47854	-
Otu1012	2.47854	-
Otu1016	2.32397	-
Otu1027	2.32397	-
Otu1034	2.5085	-
Otu1038	2.5085	-
Otu1039	2.32397	-
Otu1043	2.29764	-
Otu1044	2.56286	-
Otu0005	2.47854	CD	2.50142	2.29957e-05
Otu0560	2.3738	-
Otu0698	2.03138	-
Otu0734	2.23965	-
Otu0736	2.33241	-
Otu0742	2.17751	-
Otu0755	2.29764	-
Otu0797	2.41159	-
Otu0798	2.59867	-
Otu0831	2.23965	-
Otu0839	2.59867	-
Otu0849	2.47374	-
Otu0891	2.41159	-
Otu0902	2.29764	-
Otu0908	2.3488	-
Otu0910	2.11056	-
Otu0911	2.41159	-
Otu0913	2.53653	-
Otu0916	2.5085	-
Otu0917	2.57065	-
Otu0937	2.41159	-
Otu0954	2.33241	-
Otu0959	2.41159	-
Otu0964	2.44635	-
Otu0969	2.29764	-
Otu0993	2.23965	-
Otu0994	2.57065	-
Otu0995	2.43595	-
Otu1006	2.53653	-
Otu1014	2.39455	-
Otu1017	2.47374	-
Otu1042	2.5085	-
Otu1046	2.59867	-
Otu1047	2.53653	-
Otu1048	2.29764	-
Otu1051	2.57065	-
Otu1052	2.2355	-
Otu1055	2.59867	-
Otu1057	2.29764	-
Otu1059	2.11056	-
Otu1061	2.53653	-
Otu1063	2.41159	-
Otu1065	2.29764	-
Otu1068	2.17271	-
Otu1076	2.57065	-
Otu1077	2.59867	-
Otu1079	2.47854	-
Otu1081	2.28665	-
Otu1090	2.57065	-
Otu1091	2.47374	-
Otu1093	2.11056	-
Otu1095	2.5085	-
Otu0266	2.29764	-
Otu0324	2.54068	-
Otu0484	2.20747	-
Otu0627	2.47374	-
Otu0695	2.11056	-
Otu0735	2.17751	-
Otu0743	2.3488	-
Otu0791	2.39455	-
Otu0825	2.41159	-
Otu0835	2.3488	-
Otu0836	2.5085	-
Otu0867	2.47854	-
Otu0894	2.33241	-
Otu0900	2.2355	-
Otu0925	2.47854	-
Otu0932	2.54068	-
Otu0945	2.3488	-
Otu0947	2.54068	-
Otu0949	2.54068	-
Otu0967	2.17751	-
Otu1001	2.3488	-
Otu1011	2.2355	-
Otu1021	2.29764	-
Otu1022	2.28665	-
Otu1030	2.47854	-
Otu1032	2.57065	-
Otu1049	2.57065	-
Otu1050	2.43595	-
Otu1060	2.39455	-
Otu1070	2.29764	-
Otu1072	2.47854	-
Otu1098	2.2355	-
Otu1099	2.57065	-
Otu1103	2.26962	-
Otu1109	2.33241	-
Otu1114	2.57065	-
Otu1115	2.57065	-
Otu1120	2.39455	-
Otu1124	2.57065	-
Otu1127	2.23965	-
Otu1128	2.47854	-
Otu1130	2.23965	-
Otu1134	2.57065	-
Otu1136	2.13492	-
Otu1139	2.28665	-
Otu1140	2.57065	-
Otu0348	2.23965	-
Otu0632	2.13492	-
Otu0669	2.17271	-
Otu0719	2.17271	-
Otu0789	2.47854	-
Otu0874	2.17271	-
Otu0877	2.5085	-
Otu0934	2.13492	-
Otu0939	2.47854	-
Otu0952	2.33241	-
Otu0958	2.09352	-
Otu0975	2.33241	-
Otu0976	2.54068	-
Otu0987	2.23965	-
Otu1018	2.11056	-
Otu1026	2.54068	-
Otu1041	2.17271	-
Otu1058	2.5085	-
Otu1067	2.09352	-
Otu1083	2.5085	-
Otu1100	2.03138	-
Otu1102	2.29764	-
Otu1108	2.29764	-
Otu1113	2.23965	-
Otu1121	2.47374	-
Otu1125	2.23965	-
Otu1126	2.47854	-
Otu1143	2.54068	-
Otu1148	2.23965	-
Otu1151	2.47854	-
Otu1153	1.99661	-
Otu1156	2.47854	-
Otu1157	2.3738	-
Otu1158	2.47854	-
Otu1161	2.54068	-
Otu1163	2.47854	-
Otu1167	2.09352	-
Otu1168	2.47854	-
Otu1172	2.3738	-
Otu1173	2.54068	-
Otu1176	2.17271	-
Otu1183	2.54068	-
Otu1188	2.47854	-
Otu1189	2.41159	-
Otu1193	2.47854	-
Otu1194	2.47854	-
Otu1196	2.54068	-
Otu0714	2.09352	-
Otu0772	2.29764	-
Otu0844	2.09352	-
Otu0862	2.28665	-
Otu0919	2.2355	-
Otu0930	2.43595	-
Otu1007	2.04777	-
Otu1033	2.28665	-
Otu1078	2.39455	-
Otu1085	2.11056	-
Otu1086	2.3738	-
Otu1106	2.20747	-
Otu1132	2.09352	-
Otu1144	2.28665	-
Otu1190	2.33241	-
Otu1205	2.41159	-
Otu1208	2.11056	-
Otu1213	2.44635	-
Otu1218	2.17271	-
Otu1219	2.47374	-
Otu1221	2.20747	-
Otu1222	2.44635	-
Otu1224	2.5085	-
Otu1226	2.28665	-
Otu1227	2.20747	-
Otu1244	2.11056	-
Otu1245	2.5085	-
Otu1249	2.41159	-
Otu1251	2.44635	-
Otu1253	2.33241	-
Otu1254	2.23965	-
Otu1257	2.39455	-
Otu1263	2.20747	-
Otu1266	2.2355	-
Otu1267	2.3488	-
Otu1270	2.43595	-
Otu1272	2.5085	-
Otu0509	2.47374	-
Otu0684	2.04777	-
Otu0749	2.03138	-
Otu0759	2.23965	-
Otu0830	2.39455	-
Otu0851	2.17271	-
Otu0856	2.17271	-
Otu0907	2.3488	-
Otu0973	2.23965	-
Otu0980	2.23965	-
Otu1002	2.43595	-
Otu1013	2.2355	-
Otu1019	2.17271	-
Otu1029	2.41159	-
Otu1035	2.09352	-
Otu1056	1.99661	-
Otu1087	2.11056	-
Otu1117	2.23965	-
Otu1131	2.09352	-
Otu1137	2.03138	-
Otu1152	2.41159	-
Otu1160	2.43595	-
Otu1162	2.47374	-
Otu1184	1.99661	-
Otu1187	2.43595	-
Otu1199	2.03138	-
Otu1212	2.47374	-
Otu1225	2.3738	-
Otu1238	2.47374	-
Otu1240	2.09352	-
Otu1261	2.47374	-
Otu1262	1.99661	-
Otu1271	2.3488	-
Otu1279	2.39455	-
Otu1281	2.29764	-
Otu1282	2.39455	-
Otu1283	2.47374	-
Otu1285	2.41159	-
Otu1288	2.47374	-
Otu1292	2.43595	-
Otu1297	2.33241	-
Otu1300	2.41159	-
Otu1301	2.41159	-
Otu1305	2.17271	-
Otu1307	2.47374	-
Otu1313	2.28665	-
Otu1317	2.17751	-
Otu1318	2.11056	-
Otu1319	2.23965	-
Otu1320	2.23965	-
Otu1321	2.41159	-
Otu1326	2.17271	-
Otu1333	2.17271	-
Otu1334	2.2355	-
Otu1336	2.17271	-
Otu1340	2.17271	-
Otu1344	2.3488	-
Otu1346	2.47374	-
Otu1349	2.47374	-
Otu1352	2.47374	-
Otu1353	2.41159	-
Otu1356	2.09352	-
Otu1357	2.43595	-
Otu1358	2.17751	-
Otu1360	2.47374	-
Otu0047	2.23965	-
Otu0130	2.39455	-
Otu0359	2.3738	-
Otu0709	2.09352	-
Otu0761	2.2355	-
Otu0762	2.39455	-
Otu0815	2.28665	-
Otu0816	2.17271	-
Otu0822	2.09352	-
Otu0861	2.17751	-
Otu0888	2.09352	-
Otu0905	2.17751	-
Otu0933	2.09352	-
Otu0951	1.93447	-
Otu0999	2.39455	-
Otu1066	2.43595	-
Otu1075	2.09352	-
Otu1092	2.43595	-
Otu1097	2.43595	-
Otu1105	2.2355	-
Otu1111	2.29764	-
Otu1118	2.3738	-
Otu1129	2.29764	-
Otu1135	2.3488	-
Otu1146	2.17271	-
Otu1150	2.11056	-
Otu1165	1.99661	-
Otu1170	2.13492	-
Otu1185	2.04777	-
Otu1215	2.43595	-
Otu1229	2.13492	-
Otu1231	1.99661	-
Otu1234	2.2355	-
Otu1241	2.2355	-
Otu1247	2.13492	-
Otu1250	2.43595	-
Otu1255	2.28665	-
Otu1256	2.33241	-
Otu1277	2.23965	-
Otu1278	2.39455	-
Otu1284	2.33241	-
Otu1298	2.3738	-
Otu1323	2.2355	-
Otu1324	2.3738	-
Otu1330	2.09352	-
Otu1335	2.43595	-
Otu1337	2.3738	-
Otu1341	2.23965	-
Otu1343	2.29764	-
Otu1359	2.39455	-
Otu1362	2.33241	-
Otu1366	2.33241	-
Otu1368	2.3738	-
Otu1377	2.43595	-
Otu1387	2.43595	-
Otu1388	2.3738	-
Otu1389	2.17271	-
Otu1390	2.3738	-
Otu1391	2.23965	-
Otu1393	2.43595	-
Otu1394	2.39455	-
Otu1397	2.43595	-
Otu1399	2.3738	-
Otu1402	2.09352	-
Otu1403	2.17751	-
Otu1405	2.09352	-
Otu1411	2.13492	-
Otu1412	2.43595	-
Otu1413	2.3738	-
Otu1414	2.3738	-
Otu1415	2.3738	-
Otu1416	2.3738	-
Otu1420	2.43595	-
Otu1424	2.3488	-
Otu1427	2.17271	-
Otu1430	2.43595	-
Otu1433	2.43595	-
Otu1434	2.13492	-
Otu1435	2.23965	-
Otu1438	2.43595	-
Otu1443	2.43595	-
Otu1444	2.3738	-
Otu1454	2.04777	-
Otu1463	2.3738	-
Otu1466	2.13492	-
Otu0731	2.39455	-
Otu0771	2.3488	-
Otu0837	2.33241	-
Otu0843	2.09352	-
Otu0904	1.99661	-
Otu0936	2.17751	-
Otu1025	2.09352	-
Otu1036	2.23965	-
Otu1053	2.17271	-
Otu1054	2.39455	-
Otu1071	2.17271	-
Otu1073	2.3488	-
Otu1084	2.04777	-
Otu1142	2.29764	-
Otu1145	2.39455	-
Otu1217	2.3488	-
Otu1236	2.33241	-
Otu1237	2.39455	-
Otu1239	2.04777	-
Otu1252	2.3488	-
Otu1273	2.17751	-
Otu1325	2.28665	-
Otu1332	2.33241	-
Otu1350	2.04777	-
Otu1371	2.09352	-
Otu1379	2.3488	-
Otu1401	2.09352	-
Otu1418	2.39455	-
Otu1422	1.87168	-
Otu1445	2.39455	-
Otu1449	2.23965	-
Otu1458	2.33241	-
Otu1465	2.09352	-
Otu1468	2.2355	-
Otu1469	2.33241	-
Otu1473	2.39455	-
Otu1476	2.39455	-
Otu1477	1.93862	-
Otu1478	2.3488	-
Otu1479	2.33241	-
Otu1480	2.33241	-
Otu1481	2.29764	-
Otu1484	2.33241	-
Otu1485	2.39455	-
Otu1487	2.33241	-
Otu1489	2.09352	-
Otu1490	2.39455	-
Otu1492	2.39455	-
Otu1496	2.3488	-
Otu1499	2.17751	-
Otu1502	2.39455	-
Otu1503	2.33241	-
Otu1504	2.09352	-
Otu1506	2.33241	-
Otu1507	2.3488	-
Otu1510	2.11056	-
Otu1512	2.29764	-
Otu1513	2.33241	-
Otu1515	1.99661	-
Otu1516	2.39455	-
Otu1519	2.39455	-
Otu1521	2.33241	-
Otu1522	2.39455	-
Otu1527	2.39455	-
Otu1536	2.17271	-
Otu1537	2.39455	-
Otu1541	2.17751	-
Otu1546	2.33241	-
Otu1547	2.39455	-
Otu1548	2.39455	-
Otu1553	2.28665	-
Otu1557	2.3488	-
Otu1562	1.99661	-
Otu1565	2.09352	-
Otu1567	2.09352	-
Otu1568	1.93862	-
Otu1571	2.39455	-
Otu1573	2.17751	-
Otu1574	1.99661	-
Otu1575	2.17751	-
Otu1576	2.33241	-
Otu1577	2.09352	-
Otu1578	2.33241	-
Otu1580	2.33241	-
Otu1586	2.33241	-
Otu1587	2.39455	-
Otu1590	2.17751	-
Otu1591	2.39455	-
Otu1593	2.39455	-
Otu1594	2.3488	-
Otu1595	1.93862	-
Otu1596	2.39455	-
Otu1597	2.17271	-
Otu1600	1.93862	-
Otu1603	2.2355	-
Otu1605	2.09352	-
Otu0303	2.04777	-
Otu0469	2.3488	-
Otu0476	2.09352	-
Otu0533	2.04777	-
Otu0563	1.99661	-
Otu0671	2.04777	-
Otu0681	2.04777	-
Otu0813	1.99661	-
Otu0883	2.09352	-
Otu0960	2.29764	-
Otu0978	2.04777	-
Otu1008	2.28665	-
Otu1020	2.04777	-
Otu1023	1.93862	-
Otu1089	1.87168	-
Otu1104	2.29764	-
Otu1122	2.23965	-
Otu1123	2.3488	-
Otu1147	2.17751	-
Otu1174	2.03138	-
Otu1177	2.23965	-
Otu1178	2.3488	-
Otu1214	2.04777	-
Otu1243	2.04777	-
Otu1248	2.28665	-
Otu1268	2.11056	-
Otu1276	1.87168	-
Otu1304	2.29764	-
Otu1306	2.29764	-
Otu1308	1.93447	-
Otu1331	2.29764	-
Otu1342	1.99661	-
Otu1351	2.23965	-
Otu1378	2.3488	-
Otu1385	2.2355	-
Otu1392	2.3488	-
Otu1431	2.11056	-
Otu1447	2.3488	-
Otu1450	2.03138	-
Otu1451	2.17271	-
Otu1464	1.87168	-
Otu1471	2.3488	-
Otu1482	2.04777	-
Otu1526	2.28665	-
Otu1530	2.03138	-
Otu1551	2.17271	-
Otu1581	2.03138	-
Otu1582	2.3488	-
Otu1588	2.17751	-
Otu1602	2.11056	-
Otu1617	2.3488	-
Otu1619	2.04777	-
Otu1621	2.17751	-
Otu1623	2.28665	-
Otu1625	2.23965	-
Otu1633	2.28665	-
Otu1635	2.03138	-
Otu1641	2.04777	-
Otu1642	1.93862	-
Otu1643	2.28665	-
Otu1644	2.09352	-
Otu1646	2.28665	-
Otu1647	2.28665	-
Otu1648	2.28665	-
Otu1651	2.3488	-
Otu1652	2.28665	-
Otu1653	2.04777	-
Otu1655	2.3488	-
Otu1656	1.93862	-
Otu1659	2.28665	-
Otu1661	2.17751	-
Otu1663	2.3488	-
Otu1665	2.28665	-
Otu1666	2.29764	-
Otu1668	2.28665	-
Otu1669	2.28665	-
Otu1674	2.2355	-
Otu1675	2.23965	-
Otu1677	2.17271	-
Otu1678	2.3488	-
Otu1682	2.04777	-
Otu1684	2.3488	-
Otu1686	2.2355	-
Otu1687	1.93862	-
Otu1688	2.3488	-
Otu1689	2.28665	-
Otu1690	2.17271	-
Otu1692	2.3488	-
Otu1694	2.28665	-
Otu1695	2.3488	-
Otu1697	2.28665	-
Otu1699	2.09352	-
Otu1710	2.28665	-
Otu1711	2.23965	-
Otu1712	2.04777	-
Otu1713	2.04777	-
Otu1717	2.28665	-
Otu1719	2.28665	-
Otu1726	2.17271	-
Otu1729	2.3488	-
Otu1730	2.3488	-
Otu1731	2.28665	-
Otu1733	2.17271	-
Otu1734	2.04777	-
Otu1735	2.23965	-
Otu1736	2.04777	-
Otu1738	2.23965	-
Otu1739	2.28665	-
Otu1741	2.04777	-
Otu1743	2.03138	-
Otu1744	2.3488	-
Otu1746	2.17271	-
Otu1747	2.28665	-
Otu1748	2.09352	-
Otu1751	2.04777	-
Otu0006	1.99661	-
Otu0060	1.87168	-
Otu0229	1.93862	-
Otu0943	2.2355	-
Otu0961	2.2355	-
Otu0968	2.03138	-
Otu0970	2.29764	-
Otu1116	2.09352	-
Otu1154	2.29764	-
Otu1171	2.29764	-
Otu1181	1.99661	-
Otu1182	1.87168	-
Otu1186	2.11056	-
Otu1192	2.03138	-
Otu1198	1.99661	-
Otu1233	1.99661	-
Otu1235	1.99661	-
Otu1264	1.99661	-
Otu1290	1.93862	-
Otu1329	2.29764	-
Otu1370	1.99661	-
Otu1384	1.99661	-
Otu1395	2.09352	-
Otu1408	1.99661	-
Otu1421	2.29764	-
Otu1453	1.99661	-
Otu1461	1.87168	-
Otu1462	2.29764	-
Otu1474	2.03138	-
Otu1500	1.87168	-
Otu1501	2.11056	-
Otu1505	2.17751	-
Otu1518	1.93862	-
Otu1520	2.29764	-
Otu1525	1.99661	-
Otu1532	2.03138	-
Otu1556	2.2355	-
Otu1559	2.2355	-
Otu1560	1.87168	-
Otu1569	2.11056	-
Otu1607	2.2355	-
Otu1609	1.93862	-
Otu1612	2.11056	-
Otu1620	2.23965	-
Otu1624	2.11056	-
Otu1636	2.2355	-
Otu1658	2.2355	-
Otu1662	1.99661	-
Otu1670	1.99661	-
Otu1673	1.87168	-
Otu1676	2.2355	-
Otu1683	1.80953	-
Otu1691	2.09352	-
Otu1701	2.03138	-
Otu1703	2.09352	-
Otu1704	1.99661	-
Otu1756	1.99661	-
Otu1760	2.2355	-
Otu1763	1.99661	-
Otu1765	2.2355	-
Otu1766	1.99661	-
Otu1768	1.80953	-
Otu1770	1.99661	-
Otu1771	2.29764	-
Otu1773	2.2355	-
Otu1774	2.2355	-
Otu1775	2.29764	-
Otu1777	2.29764	-
Otu1785	2.29764	-
Otu1786	2.29764	-
Otu1787	2.2355	-
Otu1788	2.29764	-
Otu1789	2.29764	-
Otu1792	2.29764	-
Otu1795	1.69558	-
Otu1797	2.2355	-
Otu1798	1.93862	-
Otu1802	1.99661	-
Otu1804	2.29764	-
Otu1805	2.29764	-
Otu1807	2.29764	-
Otu1808	2.09352	-
Otu1809	2.11056	-
Otu1810	1.99661	-
Otu1811	2.29764	-
Otu1814	2.2355	-
Otu1815	2.23965	-
Otu1816	2.2355	-
Otu1817	2.29764	-
Otu1820	1.99661	-
Otu1822	2.29764	-
Otu1823	2.09352	-
Otu1824	2.2355	-
Otu1825	2.09352	-
Otu1827	2.29764	-
Otu1829	1.99661	-
Otu1830	2.29764	-
Otu1835	2.29764	-
Otu1837	2.29764	-
Otu1842	2.29764	-
Otu1845	1.80953	-
Otu1848	2.23965	-
Otu1849	2.29764	-
Otu1850	2.09352	-
Otu1851	2.29764	-
Otu1852	2.29764	-
Otu1854	2.29764	-
Otu1855	2.2355	-
Otu1856	2.2355	-
Otu1859	2.29764	-
Otu1861	1.99661	-
Otu1863	2.17271	-
Otu1864	1.99661	-
Otu1874	1.99661	-
Otu1879	2.29764	-
Otu1880	2.29764	-
Otu1881	2.29764	-
Otu1885	1.99661	-
Otu1886	2.17271	-
Otu1887	2.29764	-
Otu1888	2.17271	-
Otu1890	2.29764	-
Otu1891	2.29764	-
Otu1894	1.99661	-
Otu1895	1.99661	-
Otu1896	2.29764	-
Otu1901	1.69558	-
Otu1903	2.2355	-
Otu1907	2.2355	-
Otu1911	2.09352	-
Otu1912	2.29764	-
Otu1913	1.99661	-
Otu1915	2.2355	-
Otu1917	2.29764	-
Otu0039	2.17271	-
Otu0066	1.99661	-
Otu0327	2.11056	-
Otu0744	2.17751	-
Otu0812	1.87168	-
Otu0857	1.93862	-
Otu0875	1.93862	-
Otu1069	1.87168	-
Otu1082	2.09352	-
Otu1179	1.93862	-
Otu1223	2.17751	-
Otu1291	1.99661	-
Otu1293	1.80953	-
Otu1302	2.23965	-
Otu1312	1.93862	-
Otu1348	2.17751	-
Otu1354	1.87168	-
Otu1361	1.93447	-
Otu1372	2.23965	-
Otu1382	1.93862	-
Otu1398	2.09352	-
Otu1400	2.23965	-
Otu1419	1.87168	-
Otu1428	2.11056	-
Otu1442	1.87168	-
Otu1493	1.93862	-
Otu1514	1.99661	-
Otu1517	2.17751	-
Otu1528	1.93862	-
Otu1533	2.09352	-
Otu1570	1.93862	-
Otu1572	2.23965	-
Otu1584	2.17751	-
Otu1585	2.17271	-
Otu1598	1.93862	-
Otu1601	2.09352	-
Otu1632	2.17751	-
Otu1638	1.99661	-
Otu1657	2.03138	-
Otu1672	2.23965	-
Otu1680	1.87168	-
Otu1705	2.11056	-
Otu1708	2.09352	-
Otu1709	2.17751	-
Otu1725	2.09352	-
Otu1728	2.17271	-
Otu1749	2.17271	-
Otu1767	1.87168	-
Otu1783	2.11056	-
Otu1791	1.93447	-
Otu1796	1.93862	-
Otu1858	1.93862	-
Otu1860	2.17751	-
Otu1882	2.17271	-
Otu1889	1.93862	-
Otu1899	1.99661	-
Otu1905	2.09352	-
Otu1909	2.23965	-
Otu1910	1.93862	-
Otu1916	1.93862	-
Otu1919	2.09352	-
Otu1920	1.93862	-
Otu1921	2.09352	-
Otu1923	2.23965	-
Otu1924	1.79249	-
Otu1926	2.23965	-
Otu1927	1.93862	-
Otu1928	1.93862	-
Otu1930	2.09352	-
Otu1931	2.17751	-
Otu1933	2.09352	-
Otu1936	2.23965	-
Otu1940	2.23965	-
Otu1942	1.87168	-
Otu1943	2.17751	-
Otu1946	2.23965	-
Otu1949	2.23965	-
Otu1952	2.17751	-
Otu1953	2.23965	-
Otu1954	1.87168	-
Otu1955	2.11056	-
Otu1957	2.23965	-
Otu1958	1.93862	-
Otu1959	1.80953	-
Otu1960	2.17751	-
Otu1961	2.23965	-
Otu1962	1.93862	-
Otu1963	2.17751	-
Otu1964	2.23965	-
Otu1966	1.93862	-
Otu1967	2.03138	-
Otu1968	1.93862	-
Otu1974	2.23965	-
Otu1977	1.99661	-
Otu1978	2.17751	-
Otu1979	2.23965	-
Otu1980	2.23965	-
Otu1981	1.87168	-
Otu1984	2.17751	-
Otu1985	1.93862	-
Otu1987	2.23965	-
Otu1990	2.03138	-
Otu1992	2.23965	-
Otu1996	2.17751	-
Otu1997	1.93862	-
Otu1998	2.17271	-
Otu2000	2.23965	-
Otu2001	1.93447	-
Otu2002	2.17271	-
Otu2006	1.93862	-
Otu2015	2.17751	-
Otu2018	1.93862	-
Otu2020	2.17751	-
Otu2023	1.79249	-
Otu2025	1.93862	-
Otu2027	2.17751	-
Otu2029	2.11056	-
Otu2033	2.23965	-
Otu2036	2.17751	-
Otu2037	1.93862	-
Otu2038	2.17751	-
Otu2040	2.23965	-
Otu2043	1.87168	-
Otu2044	2.23965	-
Otu2046	2.11056	-
Otu2048	1.93862	-
Otu2052	2.23965	-
Otu2059	1.93447	-
Otu2060	1.93862	-
Otu2061	2.17751	-
Otu2062	2.17751	-
Otu2067	1.99661	-
Otu2068	1.93862	-
Otu2069	2.11056	-
Otu2070	2.23965	-
Otu2073	2.09352	-
Otu2076	2.23965	-
Otu2080	1.99661	-
Otu2081	2.23965	-
Otu2082	1.80953	-
Otu2083	2.23965	-
Otu2084	1.87168	-
Otu2085	1.99661	-
Otu2086	2.17751	-
Otu2091	2.23965	-
Otu2092	2.23965	-
Otu2094	2.17751	-
Otu2096	1.93862	-
Otu2097	2.03138	-
Otu2098	2.11056	-
Otu2100	1.93862	-
Otu2101	1.79249	-
Otu2104	2.03138	-
Otu2105	2.03138	-
Otu2106	1.93862	-
Otu2107	2.23965	-
Otu2108	2.23965	-
Otu2109	1.93862	-
Otu2112	2.17751	-
Otu2113	1.93862	-
Otu2114	2.23965	-
Otu2115	2.23965	-
Otu2116	2.17751	-
Otu2119	2.17271	-
Otu2122	2.23965	-
Otu2123	2.17751	-
Otu2125	2.17751	-
Otu2129	2.23965	-
Otu2130	2.23965	-
Otu2131	2.23965	-
Otu2134	2.17271	-
Otu2135	2.23965	-
Otu2137	1.93862	-
Otu2138	1.87168	-
Otu2141	2.17751	-
Otu2143	1.87168	-
Otu2144	2.17751	-
Otu2146	2.23965	-
Otu2147	2.23965	-
Otu0020	2.03138	-
Otu0110	1.87168	-
Otu0221	2.11056	-
Otu0256	1.87168	-
Otu0466	1.87168	-
Otu0514	2.11056	-
Otu0565	1.87168	-
Otu0640	1.87168	-
Otu0887	1.87168	-
Otu0890	2.03138	-
Otu1040	1.80953	-
Otu1119	1.87168	-
Otu1159	2.11056	-
Otu1180	1.87168	-
Otu1203	2.09352	-
Otu1209	1.99661	-
Otu1265	2.17271	-
Otu1274	1.87168	-
Otu1286	1.99661	-
Otu1327	1.79249	-
Otu1328	1.69558	-
Otu1338	1.87168	-
Otu1347	1.79249	-
Otu1406	2.09352	-
Otu1441	2.11056	-
Otu1470	1.99661	-
Otu1475	2.11056	-
Otu1494	2.09352	-
Otu1497	2.17271	-
Otu1539	1.69558	-
Otu1564	1.99661	-
Otu1579	1.69558	-
Otu1592	1.93447	-
Otu1613	1.80953	-
Otu1616	1.69558	-
Otu1618	2.11056	-
Otu1671	2.17271	-
Otu1707	1.87168	-
Otu1716	1.87168	-
Otu1720	2.11056	-
Otu1737	2.09352	-
Otu1740	2.11056	-
Otu1769	1.80953	-
Otu1776	1.69558	-
Otu1778	2.11056	-
Otu1806	2.09352	-
Otu1812	2.17271	-
Otu1831	1.79249	-
Otu1838	2.17271	-
Otu1839	1.87168	-
Otu1841	2.17271	-
Otu1843	2.11056	-
Otu1872	1.79249	-
Otu1873	1.87168	-
Otu1875	2.17271	-
Otu1918	1.87168	-
Otu1922	2.17271	-
Otu1941	2.17271	-
Otu1944	2.17271	-
Otu1986	1.87168	-
Otu2004	1.87168	-
Otu2012	1.69558	-
Otu2016	2.17271	-
Otu2026	2.17271	-
Otu2034	2.11056	-
Otu2053	1.63344	-
Otu2055	1.79249	-
Otu2058	2.17271	-
Otu2071	1.69558	-
Otu2089	1.99661	-
Otu2103	1.99661	-
Otu2111	1.87168	-
Otu2121	1.87168	-
Otu2126	2.17271	-
Otu2128	1.87168	-
Otu2133	2.17271	-
Otu2145	2.11056	-
Otu2148	1.99661	-
Otu2150	1.87168	-
Otu2151	1.87168	-
Otu2156	2.17271	-
Otu2158	2.17271	-
Otu2160	1.87168	-
Otu2173	1.87168	-
Otu2174	2.17271	-
Otu2176	2.17271	-
Otu2178	1.87168	-
Otu2180	2.17271	-
Otu2182	2.17271	-
Otu2183	2.11056	-
Otu2186	1.87168	-
Otu2187	2.11056	-
Otu2191	2.17271	-
Otu2192	1.93447	-
Otu2193	2.17271	-
Otu2196	2.17271	-
Otu2199	1.93447	-
Otu2200	2.17271	-
Otu2203	1.63344	-
Otu2206	2.11056	-
Otu2207	1.87168	-
Otu2209	2.11056	-
Otu2211	1.69558	-
Otu2212	1.87168	-
Otu2214	1.99661	-
Otu2215	2.17271	-
Otu2218	1.79249	-
Otu2224	2.17271	-
Otu2226	2.17271	-
Otu2227	2.11056	-
Otu2229	1.87168	-
Otu2231	2.17271	-
Otu2234	1.80953	-
Otu2235	2.03138	-
Otu2236	1.79249	-
Otu2239	2.17271	-
Otu2241	2.17271	-
Otu2242	2.17271	-
Otu2246	2.03138	-
Otu2250	1.87168	-
Otu2251	2.11056	-
Otu2253	1.87168	-
Otu2255	1.87168	-
Otu2257	1.87168	-
Otu2258	1.87168	-
Otu2259	2.11056	-
Otu2263	1.87168	-
Otu2264	2.11056	-
Otu2267	1.87168	-
Otu2269	1.69558	-
Otu2270	2.17271	-
Otu2271	2.17271	-
Otu2275	2.17271	-
Otu2276	2.17271	-
Otu2277	2.11056	-
Otu2278	2.17271	-
Otu2281	2.11056	-
Otu2282	2.11056	-
Otu2283	1.63344	-
Otu2284	2.09352	-
Otu2285	2.09352	-
Otu2287	1.99661	-
Otu2290	2.17271	-
Otu2291	2.17271	-
Otu2292	2.17271	-
Otu2293	1.87168	-
Otu2294	2.11056	-
Otu2295	1.87168	-
Otu2296	1.87168	-
Otu2299	2.11056	-
Otu2300	2.17271	-
Otu2301	2.11056	-
Otu2305	1.87168	-
Otu2308	2.17271	-
Otu2310	1.87168	-
Otu2313	1.87168	-
Otu2314	1.87168	-
Otu2315	2.17271	-
Otu2317	2.17271	-
Otu2318	2.11056	-
Otu2320	1.87168	-
Otu2321	2.11056	-
Otu2322	1.87168	-
Otu2324	2.17271	-
Otu2330	2.11056	-
Otu2336	2.11056	-
Otu2337	2.09352	-
Otu2339	2.09352	-
Otu2342	2.17271	-
Otu2344	1.87168	-
Otu2347	2.17271	-
Otu2348	2.17271	-
Otu2349	1.69558	-
Otu2350	2.11056	-
Otu2352	1.87168	-
Otu2353	2.17271	-
Otu2354	2.11056	-
Otu2356	1.87168	-
Otu2357	2.09352	-
Otu2358	2.11056	-
Otu2362	2.11056	-
Otu2364	1.87168	-
Otu2365	1.87168	-
Otu2366	2.09352	-
Otu2367	2.11056	-
Otu2368	2.11056	-
Otu2371	2.09352	-
Otu2372	2.17271	-
Otu2373	2.17271	-
Otu2377	2.17271	-
Otu2380	2.11056	-
Otu2382	1.87168	-
Otu2383	1.87168	-
Otu2384	2.17271	-
Otu2387	1.87168	-
Otu2390	1.87168	-
Otu2393	1.63344	-
Otu2394	2.11056	-
Otu2395	2.17271	-
Otu2396	2.11056	-
Otu2397	1.93447	-
Otu2398	1.69558	-
Otu2399	1.87168	-
Otu2400	1.79249	-
Otu2407	2.17271	-
Otu2411	1.69558	-
Otu2412	1.79249	-
Otu2414	2.03138	-
Otu2415	1.87168	-
Otu0077	1.87168	-
Otu0390	1.79249	-
Otu0673	1.69558	-
Otu0764	2.03138	-
Otu0784	1.79249	-
Otu0833	1.79249	-
Otu0834	1.63344	-
Otu0865	1.79249	-
Otu0915	1.87168	-
Otu0946	1.79249	-
Otu0982	1.87168	-
Otu0985	2.03138	-
Otu1015	1.80953	-
Otu1141	2.09352	-
Otu1295	2.09352	-
Otu1303	1.93447	-
Otu1314	1.99661	-
Otu1339	1.69558	-
Otu1383	1.69558	-
Otu1417	2.09352	-
Otu1423	1.79249	-
Otu1488	1.79249	-
Otu1523	2.09352	-
Otu1524	2.09352	-
Otu1531	1.79249	-
Otu1550	1.99661	-
Otu1552	1.87168	-
Otu1566	2.09352	-
Otu1583	1.99661	-
Otu1629	2.09352	-
Otu1634	2.03138	-
Otu1700	2.09352	-
Otu1724	1.79249	-
Otu1758	2.09352	-
Otu1793	1.63344	-
Otu1819	1.79249	-
Otu1832	2.03138	-
Otu1846	1.79249	-
Otu1876	1.87168	-
Otu1937	1.79249	-
Otu1939	1.99661	-
Otu1948	1.80953	-
Otu1956	2.09352	-
Otu1969	1.87168	-
Otu1973	1.87168	-
Otu1975	2.03138	-
Otu1982	1.79249	-
Otu1983	1.80953	-
Otu1995	1.79249	-
Otu2039	1.99661	-
Otu2047	1.69558	-
Otu2063	1.79249	-
Otu2064	1.87168	-
Otu2077	1.93447	-
Otu2078	1.79249	-
Otu2087	2.09352	-
Otu2127	1.79249	-
Otu2153	2.03138	-
Otu2154	1.69558	-
Otu2165	1.99661	-
Otu2177	1.87168	-
Otu2185	1.79249	-
Otu2188	1.80953	-
Otu2190	2.09352	-
Otu2197	1.93447	-
Otu2217	1.79249	-
Otu2222	1.80953	-
Otu2223	1.79249	-
Otu2230	2.03138	-
Otu2237	1.99661	-
Otu2248	1.69558	-
Otu2266	1.87168	-
Otu2286	1.79249	-
Otu2304	1.69558	-
Otu2307	1.69558	-
Otu2309	1.93447	-
Otu2316	1.79249	-
Otu2325	1.80953	-
Otu2326	2.09352	-
Otu2369	1.93447	-
Otu2374	1.79249	-
Otu2389	1.79249	-
Otu2408	2.09352	-
Otu2409	2.09352	-
Otu2416	2.03138	-
Otu2418	2.09352	-
Otu2419	2.09352	-
Otu2421	1.79249	-
Otu2422	2.09352	-
Otu2425	1.79249	-
Otu2426	1.69558	-
Otu2427	1.79249	-
Otu2428	2.09352	-
Otu2430	2.03138	-
Otu2431	1.69558	-
Otu2432	1.93447	-
Otu2435	2.03138	-
Otu2437	1.93447	-
Otu2440	1.79249	-
Otu2442	1.80953	-
Otu2443	1.79249	-
Otu2445	2.09352	-
Otu2447	1.87168	-
Otu2450	1.79249	-
Otu2451	2.09352	-
Otu2452	2.09352	-
Otu2453	2.09352	-
Otu2458	2.09352	-
Otu2459	2.09352	-
Otu2464	2.03138	-
Otu2465	2.03138	-
Otu2467	2.09352	-
Otu2473	2.03138	-
Otu2474	2.09352	-
Otu2475	1.79249	-
Otu2478	2.03138	-
Otu2479	2.09352	-
Otu2483	1.87168	-
Otu2484	1.79249	-
Otu2485	1.87168	-
Otu2486	2.09352	-
Otu2487	1.87168	-
Otu2488	1.87168	-
Otu2489	1.69558	-
Otu2491	2.09352	-
Otu2494	2.09352	-
Otu2495	1.79249	-
Otu2496	2.09352	-
Otu2498	2.03138	-
Otu2499	1.79249	-
Otu2500	1.69558	-
Otu2501	2.09352	-
Otu2502	1.79249	-
Otu2503	1.69558	-
Otu2505	2.09352	-
Otu2507	1.79249	-
Otu2514	1.79249	-
Otu2517	2.09352	-
Otu2519	1.99661	-
Otu2521	1.69558	-
Otu2522	1.80953	-
Otu2523	1.69558	-
Otu2525	2.09352	-
Otu2528	2.03138	-
Otu2530	2.03138	-
Otu2533	2.03138	-
Otu2535	1.69558	-
Otu2537	1.69558	-
Otu2540	1.79249	-
Otu2541	1.79249	-
Otu2542	2.09352	-
Otu2543	1.93447	-
Otu2545	1.69558	-
Otu2549	2.09352	-
Otu2550	1.79249	-
Otu2551	1.79249	-
Otu2552	2.09352	-
Otu2554	1.79249	-
Otu2556	2.09352	-
Otu2559	2.09352	-
Otu2564	2.03138	-
Otu2568	2.09352	-
Otu2570	2.03138	-
Otu2572	1.63344	-
Otu2573	2.09352	-
Otu2575	2.09352	-
Otu2576	2.09352	-
Otu2578	2.09352	-
Otu2580	1.79249	-
Otu2581	2.09352	-
Otu2584	2.09352	-
Otu2585	2.03138	-
Otu2586	1.79249	-
Otu2588	1.79249	-
Otu2589	2.03138	-
Otu2590	1.79249	-
Otu2592	2.09352	-
Otu2593	1.79249	-
Otu2594	2.09352	-
Otu2595	2.03138	-
Otu2597	1.69558	-
Otu2603	2.09352	-
Otu2604	1.79249	-
Otu2605	1.99661	-
Otu2606	2.09352	-
Otu2607	1.79249	-
Otu2608	2.09352	-
Otu2610	2.09352	-
Otu2612	1.79249	-
Otu2613	2.03138	-
Otu2614	1.79249	-
Otu2620	2.09352	-
Otu2621	1.87168	-
Otu2622	2.09352	-
Otu2624	1.79249	-
Otu2625	2.03138	-
Otu2626	2.03138	-
Otu2629	2.09352	-
Otu2630	2.09352	-
Otu2634	2.09352	-
Otu2635	2.03138	-
Otu2637	2.03138	-
Otu2638	2.09352	-
Otu2642	1.79249	-
Otu2643	1.80953	-
Otu2644	2.03138	-
Otu2646	2.09352	-
Otu2647	2.03138	-
Otu2648	2.09352	-
Otu2649	2.09352	-
Otu2652	2.03138	-
Otu2653	1.79249	-
Otu2655	2.09352	-
Otu2656	2.03138	-
Otu2657	2.09352	-
Otu2659	2.09352	-
Otu2660	1.80953	-
[truncated: 2,707 more rows]

## Sheet: Fig. 2b
#Results of Linear discriminant analysis Effect Size (LEfSe) test on differential abundance of bacterial OTUs (97%) between impacts in the coral Pocillopora verrucosa.
#
OTU	LogMaxMean	Class	LDA	pValue
Otu0001	5.85481	-
Otu0005	5.24635	AB	4.98804	0.000144504
Otu0009	4.75391	-
Otu0010	4.62632	-
Otu0003	4.22728	-
Otu0011	4.19869	-
Otu0013	4.34677	-
Otu0007	4.01365	-
Otu0017	3.93862	-
Otu0053	3.8757	-
Otu0021	3.92218	-
Otu0059	3.65203	-
Otu0041	4.10759	-
Otu0030	4.0626	-
Otu0069	3.68721	-
Otu0014	3.57925	-
Otu0074	4.02821	-
Otu0077	3.99474	-
Otu0051	3.67236	-
Otu0072	4.03059	CD	3.3842	1.24528e-07
Otu0091	3.59663	-
Otu0026	3.53443	-
Otu0086	3.94998	-
Otu0098	3.48446	-
Otu0031	3.625	-
Otu0038	3.43198	-
Otu0036	3.32141	-
Otu0040	3.59421	-
Otu0043	3.60698	-
Otu0076	3.45051	-
Otu0121	3.41159	-
Otu0124	3.69775	-
Otu0028	3.46644	-
Otu0090	3.68681	-
Otu0130	3.42932	-
Otu0087	3.68902	-
Otu0035	3.45833	-
Otu0054	3.32397	-
Otu0057	3.51513	-
Otu0055	3.30304	-
Otu0101	3.54989	-
Otu0050	3.40662	CD	3.34515	0.00102831
Otu0016	3.33634	-
Otu0099	3.23888	-
Otu0114	3.61323	-
Otu0106	3.12695	-
Otu0186	3.04737	-
Otu0199	3.33407	-
Otu0206	3.3122	-
Otu0207	3.56748	-
Otu0062	3.13492	-
Otu0037	2.97339	-
Otu0082	3.09677	-
Otu0161	3.40316	-
Otu0192	3.18519	-
Otu0221	3.43089	-
Otu0049	2.92603	-
Otu0061	2.99661	-
Otu0173	2.98562	-
Otu0085	2.93862	-
Otu0153	3.39652	-
Otu0160	3.0091	-
Otu0258	2.99161	-
Otu0056	2.87168	-
Otu0096	2.89914	-
Otu0198	3.06279	-
Otu0144	3.34792	-
Otu0204	2.94423	-
Otu0067	2.9295	-
Otu0071	2.99661	-
Otu0084	2.89171	-
Otu0235	3.05771	-
Otu0228	3.02591	-
Otu0290	3.33043	-
Otu0215	3.30595	-
Otu0080	3.07989	-
Otu0048	3.22706	-
Otu0266	3.0091	-
Otu0123	2.8997	-
Otu0093	3.02802	-
Otu0107	2.97434	E	2.697	0.0387226
Otu0257	3.29318	-
Otu0129	2.87168	-
Otu0213	2.82726	-
Otu0327	2.86068	AB	2.63102	0.00377096
Otu0238	3.09352	-
Otu0361	2.73035	-
Otu0252	2.97434	-
Otu0256	2.82726	-
Otu0230	2.69558	-
Otu0158	2.81848	-
Otu0115	2.91307	-
Otu0168	2.79104	-
Otu0324	2.83586	-
Otu0025	2.64983	-
Otu0065	3.06917	-
Otu0128	2.82592	-
Otu0176	2.69558	-
Otu0185	2.83586	-
Otu0104	2.6468	-
Otu0182	2.95086	-
Otu0190	2.80953	-
Otu0103	2.80953	-
Otu0167	2.77477	-
Otu0097	2.6468	-
Otu0137	2.74586	-
Otu0157	2.79249	-
Otu0174	3.0178	-
Otu0232	2.61965	-
Otu0261	3.05817	-
Otu0390	2.69649	-
Otu0422	3.0758	-
Otu0134	2.72238	-
Otu0184	2.72238	-
Otu0203	2.98562	-
Otu0032	2.82883	-
Otu0294	2.61965	-
Otu0024	2.54326	-
Otu0196	2.57545	-
Otu0200	2.77174	-
Otu0004	2.88208	-
Otu0109	2.74586	-
Otu0138	2.70807	-
Otu0329	2.70807	-
Otu0357	2.75154	-
Otu0133	2.74586	-
Otu0264	2.73698	-
Otu0081	2.55965	-
Otu0145	2.5085	-
Otu0234	2.64983	-
Otu0305	2.88592	-
Otu0470	2.71677	-
Otu0485	2.74107	-
Otu0151	2.58105	-
Otu0247	2.88592	-
Otu0189	2.57065	-
Otu0209	2.6432	-
Otu0280	2.99661	-
Otu0492	2.6432	-
Otu0169	2.57065	-
Otu0502	2.74586	-
Otu0020	2.80953	-
Otu0102	2.54629	-
Otu0142	2.64983	-
Otu0288	2.85695	-
Otu0517	2.54326	-
Otu0060	2.5085	-
Otu0162	2.625	-
Otu0172	2.59068	-
Otu0282	2.63344	-
Otu0466	2.8997	-
Otu0214	2.5085	-
Otu0377	2.74586	-
Otu0092	2.42932	-
Otu0194	2.80953	-
Otu0237	2.6432	-
Otu0369	2.63344	-
Otu0143	2.43595	-
Otu0164	2.72238	-
Otu0218	2.57065	-
Otu0286	2.65977	-
Otu0469	2.6468	-
Otu0149	2.5085	-
Otu0156	2.625	-
Otu0197	2.59867	-
Otu0291	2.64983	-
Otu0306	2.87168	-
Otu0323	2.46711	-
Otu0370	2.5085	-
Otu0476	2.59867	-
Otu0514	2.84732	-
Otu0171	2.5085	-
Otu0605	2.57545	-
Otu0608	2.5085	-
Otu0611	2.80953	-
Otu0621	2.8997	-
Otu0216	2.47071	-
Otu0220	2.77477	-
Otu0353	2.45051	-
Otu0375	2.5085	-
Otu0042	2.94423	-
Otu0177	2.47374	-
Otu0224	2.54068	-
Otu0255	2.59867	-
Otu0414	2.55965	-
Otu0249	2.3488	-
Otu0272	2.45051	-
Otu0276	2.73698	-
Otu0317	2.49001	-
Otu0108	2.71677	-
Otu0117	2.39455	-
Otu0120	2.42135	-
Otu0148	2.72238	-
Otu0163	2.39455	-
Otu0226	2.64983	-
Otu0260	2.57065	-
Otu0379	2.76814	-
Otu0682	2.57545	-
Otu0187	2.5085	-
Otu0195	2.45051	-
Otu0233	2.57065	-
Otu0295	2.69558	-
Otu0434	2.5085	-
Otu0461	2.54068	-
Otu0509	2.54326	-
Otu0563	2.80953	-
Otu0201	2.45051	-
Otu0283	2.3488	-
Otu0345	2.73698	-
Otu0406	2.80953	-
Otu0484	2.42932	-
Otu0533	2.54326	-
Otu0006	2.58105	-
Otu0287	2.59867	-
Otu0312	2.47374	-
Otu0362	2.30438	-
Otu0363	2.3488	-
Otu0397	2.5085	-
Otu0640	2.52623	-
Otu0724	2.5085	-
Otu0748	2.52623	-
Otu0113	2.5085	-
Otu0271	2.3702	-
Otu0319	2.72238	-
Otu0381	2.625	-
Otu0673	2.74586	-
Otu0769	2.5085	-
Otu0243	2.29764	-
Otu0246	2.3122	-
Otu0767	2.49001	-
Otu0793	2.75628	-
Otu0045	2.58105	-
Otu0068	2.67123	-
Otu0170	2.23965	-
Otu0217	2.24526	-
Otu0241	2.39455	-
Otu0299	2.67331	-
Otu0331	2.64983	-
Otu0356	2.5085	-
Otu0394	2.64983	-
Otu0437	2.47374	-
Otu0506	2.33241	-
Otu0819	2.80953	-
Otu0826	2.73698	-
Otu0126	2.29764	-
Otu0211	2.3702	-
Otu0254	2.38356	-
Otu0848	2.67123	-
Otu0088	2.30438	-
Otu0152	2.57065	-
Otu0155	2.54629	-
Otu0265	2.625	-
Otu0328	2.3122	-
Otu0336	2.47374	-
Otu0346	2.3702	-
Otu0367	2.43595	-
Otu0503	2.40704	-
Otu0560	2.47374	-
Otu0838	2.59867	-
Otu0880	2.30438	-
Otu0903	2.69755	-
Otu0125	2.39455	-
Otu0210	2.17271	-
Otu0223	2.3488	-
Otu0239	2.3702	-
Otu0242	2.57065	-
Otu0275	2.39455	-
Otu0293	2.29764	-
Otu0311	2.59867	-
Otu0546	2.3488	-
Otu0681	2.24526	-
Otu0764	2.72238	-
Otu0852	2.40704	-
Otu0854	2.38356	-
Otu0922	2.40704	-
Otu0940	2.54068	-
Otu0116	2.3122	-
Otu0191	2.3122	-
Otu0292	2.3488	-
Otu0343	2.23965	-
Otu0383	2.58105	-
Otu0515	2.3488	-
Otu0521	2.625	-
Otu0784	2.38356	-
Otu0938	2.72238	-
Otu0981	2.38356	-
Otu0298	2.17271	-
Otu0316	2.3702	-
Otu0322	2.47374	-
Otu0387	2.16968	-
Otu0428	2.43595	-
Otu0458	2.3122	-
Otu0510	2.3488	-
Otu0519	2.39455	-
Otu0579	2.12829	-
Otu0581	2.625	-
Otu0632	2.3702	-
Otu0833	2.61323	-
Otu0834	2.3122	-
Otu0912	2.625	-
Otu1028	2.24526	-
Otu0274	2.17271	-
Otu0450	2.39455	-
Otu0467	2.27442	-
Otu0493	2.29764	-
Otu0627	2.23965	-
Otu0671	2.3122	-
Otu0684	2.33241	-
Otu0709	2.20747	-
Otu0731	2.47374	-
Otu0812	2.23965	-
Otu0865	2.12829	-
Otu0928	2.5085	-
Otu0998	2.33241	-
Otu1064	2.33241	-
Otu1080	2.67123	-
Otu0297	2.61323	-
Otu0302	2.09352	-
Otu0309	2.30438	-
Otu0339	2.3488	-
Otu0440	2.17271	-
Otu0479	2.46711	-
Otu0489	2.47374	-
Otu0554	2.54068	-
Otu0669	2.23965	-
Otu1003	2.23965	-
Otu1037	2.46711	-
Otu1101	2.30438	-
Otu1138	2.30438	-
Otu0141	1.99661	-
Otu0332	2.47374	-
Otu0340	2.24223	-
Otu0349	2.3702	-
Otu0388	2.17271	-
Otu0441	2.24526	-
Otu0488	2.3488	-
Otu0504	2.39455	-
Otu0516	2.06917	-
Otu0589	2.23965	-
Otu0623	2.54068	-
Otu0771	2.17271	-
Otu0857	2.12829	-
Otu0875	2.5085	-
Otu0887	2.27442	-
Otu0890	2.61323	-
Otu0915	2.03138	-
Otu0946	2.16608	-
Otu1074	2.27442	-
Otu1155	2.24526	-
Otu1164	2.27442	-
Otu1169	2.24526	-
Otu0002	2.24223	-
Otu0219	1.99661	-
Otu0236	2.29764	-
Otu0240	2.23965	-
Otu0326	2.03138	-
Otu0373	2.3488	-
Otu0417	2.23965	-
Otu0468	2.29764	-
Otu0471	2.09352	-
Otu0553	2.24223	-
Otu0593	2.29764	-
Otu0603	2.03138	-
Otu0639	2.5085	-
Otu0714	2.3488	-
Otu0749	2.24223	-
Otu0761	2.24223	-
Otu0762	2.09352	-
Otu0813	2.24223	-
Otu0982	2.20747	-
Otu0985	2.58105	-
Otu1045	2.09352	-
Otu1204	2.24223	-
Otu1216	2.24223	-
Otu1230	2.3122	-
Otu1242	2.24223	-
Otu1246	2.24223	-
Otu1259	2.08253	-
Otu1260	2.58105	-
Otu0112	2.08253	-
Otu0251	2.16968	-
Otu0342	2.08253	-
Otu0347	1.97339	-
Otu0365	2.3122	-
Otu0372	2.17271	-
Otu0400	2.39455	-
Otu0419	2.17271	-
Otu0435	2.24526	-
Otu0463	2.20747	-
Otu0472	2.17271	-
Otu0480	2.39455	-
Otu0618	2.29764	-
Otu0635	2.06917	-
Otu0644	2.03138	-
Otu0653	2.12829	-
Otu0664	2.24526	-
Otu0695	2.17271	-
Otu0719	2.3488	-
Otu0759	2.06917	-
Otu0837	2.47374	-
Otu0843	2.20747	-
Otu1015	2.16608	-
Otu1133	2.3122	-
Otu1166	2.29764	-
Otu1275	2.20747	-
Otu1296	1.99661	-
Otu1299	2.54629	-
Otu1311	2.3702	-
Otu1316	1.94423	-
Otu1322	2.54629	-
Otu1345	2.3488	-
Otu0159	1.99661	-
Otu0205	2.3122	-
Otu0273	1.94423	-
Otu0313	2.16608	-
Otu0335	2.08253	-
Otu0354	2.42135	-
Otu0380	2.16968	-
Otu0389	2.16608	-
Otu0404	2.12829	-
Otu0411	2.29764	-
Otu0443	2.03138	-
Otu0505	2.42135	-
Otu0536	2.17271	-
Otu0537	2.06917	-
Otu0538	2.29764	-
Otu0547	1.97339	-
Otu0582	1.99661	-
Otu0616	1.90644	-
Otu0815	2.06917	-
Otu0822	2.16968	-
Otu0883	2.29764	-
Otu1040	2.42135	-
Otu1110	2.16968	-
Otu1191	1.99661	-
Otu1258	2.16968	-
Otu1269	2.16968	-
Otu1365	2.17271	-
Otu1369	2.16608	-
Otu1380	2.43595	-
Otu1407	1.94423	-
Otu1429	2.16968	-
Otu1432	2.16968	-
Otu1437	2.16968	-
Otu1439	2.16968	-
Otu1448	2.29764	-
Otu1457	2.08253	-
Otu0154	2.09352	-
Otu0165	1.94423	-
Otu0337	2.24526	-
Otu0364	2.09352	-
Otu0378	2.17271	-
Otu0401	2.42135	-
Otu0426	2.16608	-
Otu0454	1.99661	-
Otu0455	2.23965	-
Otu0459	1.87168	-
Otu0477	2.16608	-
Otu0478	2.08253	-
Otu0491	2.08253	-
Otu0498	2.24526	-
Otu0539	2.39455	-
Otu0558	2.3488	-
Otu0587	2.09352	-
Otu0590	2.08253	-
Otu0631	2.08253	-
Otu0649	2.09352	-
Otu0680	2.17271	-
Otu0687	2.39455	-
Otu0710	1.99661	-
Otu0735	1.94423	-
Otu0743	2.3488	-
Otu0816	2.17271	-
Otu0830	1.94423	-
Otu0861	1.99661	-
Otu0904	2.12829	-
Otu0961	2.42135	-
Otu0968	2.24526	-
Otu0970	2.09352	-
Otu1141	2.12829	-
Otu1200	1.99661	-
Otu1228	2.16608	-
Otu1289	2.17271	-
Otu1309	2.39455	-
Otu1404	2.12829	-
Otu1409	2.08253	-
Otu1455	1.99661	-
Otu1459	2.03138	-
Otu1495	2.08253	-
Otu1540	2.12829	-
Otu1542	1.94423	-
Otu1543	2.16608	-
Otu1545	2.03138	-
Otu1549	2.12829	-
Otu1555	2.12829	-
Otu1563	1.97339	-
Otu1599	2.12829	-
Otu1606	2.46711	-
Otu0178	1.87168	-
Otu0179	2.08253	-
Otu0277	1.94423	-
Otu0374	2.09352	-
Otu0402	2.09352	-
Otu0416	2.08253	-
Otu0433	2.23965	-
Otu0439	2.16608	-
Otu0442	2.09352	-
Otu0449	2.08253	-
Otu0483	2.29764	-
Otu0499	1.99661	-
Otu0511	2.03138	-
Otu0520	2.16608	-
Otu0523	2.06917	-
Otu0550	2.09352	-
Otu0551	1.94423	-
Otu0552	2.16608	-
Otu0559	1.99661	-
Otu0567	2.09352	-
Otu0584	2.03138	-
Otu0588	2.16608	-
Otu0597	1.87168	-
Otu0615	1.90644	-
Otu0625	2.06917	-
Otu0638	2.3488	-
Otu0660	2.24526	-
Otu0688	2.09352	-
Otu0722	2.03138	-
Otu0734	2.09352	-
Otu0736	2.17271	-
Otu0742	1.90644	-
Otu0789	2.09352	-
Otu0856	2.09352	-
Otu0888	2.09352	-
Otu0905	2.29764	-
Otu0936	2.24526	-
Otu0960	2.23965	-
Otu0978	2.29764	-
Otu1069	1.90644	-
Otu1082	2.29764	-
Otu1119	2.08253	-
Otu1381	2.08253	-
Otu1386	2.3488	-
Otu1396	2.29764	-
Otu1534	1.90644	-
Otu1604	2.08253	-
Otu1614	2.08253	-
Otu1615	2.23965	-
Otu1622	1.97339	-
Otu1627	2.08253	-
Otu1640	2.3122	-
Otu1645	2.08253	-
Otu1650	2.42135	-
Otu1654	2.08253	-
Otu1664	2.3488	-
Otu1667	2.08253	-
Otu1693	2.08253	-
Otu1702	2.09352	-
Otu1706	2.08253	-
Otu1715	2.08253	-
Otu1723	1.99661	-
Otu1732	2.08253	-
Otu1742	2.17271	-
Otu1750	2.24526	-
Otu0047	1.99661	-
Otu0110	1.90644	-
Otu0231	2.03138	-
Otu0278	1.94423	-
Otu0281	1.90644	-
Otu0301	2.06917	-
Otu0307	1.97339	-
Otu0355	1.99661	-
Otu0384	2.09352	-
Otu0399	2.06917	-
Otu0403	1.90644	-
Otu0418	1.94423	-
Otu0425	2.16608	-
Otu0444	1.99661	-
Otu0451	1.90644	-
Otu0500	2.17271	-
Otu0543	2.09352	-
Otu0549	2.23965	-
Otu0555	2.03138	-
Otu0577	2.16608	-
Otu0585	2.17271	-
Otu0596	1.99661	-
Otu0619	1.97339	-
Otu0624	2.03138	-
Otu0628	1.97339	-
Otu0634	1.97339	-
Otu0641	2.09352	-
Otu0650	2.06917	-
Otu0666	2.09352	-
Otu0672	1.90644	-
Otu0706	1.99661	-
Otu0715	1.87168	-
Otu0751	1.90644	-
Otu0791	2.23965	-
Otu0844	1.90644	-
Otu0862	2.17271	-
Otu0907	1.97339	-
Otu0933	2.29764	-
Otu0951	2.06917	-
Otu1020	2.24526	-
Otu1023	2.03138	-
Otu1159	2.03138	-
Otu1180	1.94423	-
Otu1375	2.29764	-
Otu1410	2.03138	-
Otu1440	2.09352	-
Otu1446	2.29764	-
Otu1467	1.90644	-
Otu1538	2.03138	-
Otu1630	2.3702	-
Otu1696	2.09352	-
Otu1721	1.97339	-
Otu1752	1.97339	-
Otu1755	2.03138	-
Otu1757	2.3702	-
Otu1762	2.03138	-
Otu1800	2.03138	-
Otu1801	1.87168	-
Otu1821	2.03138	-
Otu1826	2.03138	-
Otu1833	2.03138	-
Otu1868	2.17271	-
Otu1869	2.03138	-
Otu1883	2.03138	-
Otu1892	2.03138	-
Otu0105	2.09352	-
Otu0245	1.90644	-
Otu0268	2.16608	-
Otu0330	2.23965	-
Otu0360	2.09352	-
Otu0407	1.87168	-
Otu0409	1.87168	-
Otu0427	1.87168	-
Otu0453	1.87168	-
Otu0494	1.82726	-
Otu0495	1.90644	-
Otu0532	1.97339	-
Otu0548	1.73035	-
Otu0569	2.09352	-
Otu0574	2.23965	-
Otu0601	1.97339	-
Otu0617	2.09352	-
Otu0620	1.76814	-
Otu0692	1.97339	-
Otu0698	1.97339	-
Otu0702	2.24526	-
Otu0718	2.16608	-
Otu0740	1.90644	-
Otu0776	2.16608	-
Otu0777	2.24526	-
Otu0797	1.94423	-
Otu0798	2.09352	-
Otu0825	1.90644	-
Otu0835	1.87168	-
Otu0836	1.97339	-
Otu0851	1.97339	-
Otu0874	2.17271	-
Otu0999	2.23965	-
Otu1025	1.97339	-
Otu1036	2.17271	-
Otu1089	2.17271	-
Otu1116	1.97339	-
Otu1179	1.97339	-
Otu1203	1.87168	-
Otu1209	2.23965	-
Otu1295	1.90644	-
Otu1314	1.97339	-
Otu1339	2.17271	-
Otu1436	1.97339	-
Otu1631	2.17271	-
Otu1637	1.90644	-
Otu1772	1.97339	-
Otu1779	1.99661	-
Otu1862	1.90644	-
Otu1866	2.24526	-
Otu1877	2.06917	-
Otu1929	1.82726	-
Otu1932	2.06917	-
Otu1950	1.97339	-
Otu2005	1.97339	-
Otu2007	1.76814	-
Otu2009	1.97339	-
Otu2019	2.23965	-
Otu2022	1.99661	-
Otu2028	1.97339	-
Otu2054	1.99661	-
Otu2065	2.23965	-
Otu2072	1.97339	-
Otu2079	2.23965	-
Otu2088	1.97339	-
Otu2110	1.97339	-
Otu2120	1.97339	-
Otu2132	1.97339	-
Otu2136	2.3122	-
Otu2139	2.23965	-
Otu2142	1.97339	-
Otu0222	1.99661	-
Otu0262	2.06917	-
Otu0430	1.87168	-
Otu0445	1.76814	-
Otu0513	1.87168	-
Otu0524	1.99661	-
Otu0530	1.90644	-
Otu0531	1.82726	-
Otu0534	2.06917	-
Otu0591	1.90644	-
Otu0656	2.16608	-
Otu0707	2.09352	-
Otu0713	2.06917	-
Otu0716	2.17271	-
Otu0732	1.73035	-
Otu0760	1.76814	-
Otu0775	2.16608	-
Otu0785	1.99661	-
Otu0792	2.09352	-
Otu0796	1.76814	-
Otu0803	2.09352	-
Otu0806	1.82726	-
Otu0809	1.73035	-
Otu0831	1.69558	-
Otu0839	2.17271	-
Otu0867	1.90644	-
Otu0877	1.99661	-
Otu0919	1.99661	-
Otu0930	1.90644	-
Otu0973	1.99661	-
Otu0980	1.90644	-
Otu1002	2.06917	-
Otu1053	1.90644	-
Otu1054	2.17271	-
Otu1071	2.17271	-
Otu1073	1.90644	-
Otu1084	1.90644	-
Otu1104	2.16608	-
Otu1122	1.90644	-
Otu1123	2.09352	-
Otu1154	2.06917	-
Otu1171	1.90644	-
Otu1181	2.06917	-
Otu1182	1.73035	-
Otu1186	2.09352	-
Otu1192	2.17271	-
Otu1198	1.76814	-
Otu1223	1.76814	-
Otu1274	2.17271	-
Otu1286	2.17271	-
Otu1327	1.76814	-
Otu1338	2.17271	-
Otu1347	1.87168	-
Otu1383	1.94423	-
Otu1417	2.17271	-
Otu1423	2.06917	-
Otu1508	2.24526	-
Otu1511	2.24526	-
Otu1529	2.17271	-
Otu1608	2.17271	-
Otu1660	2.17271	-
Otu1714	1.87168	-
Otu1727	1.82726	-
Otu1754	1.73035	-
Otu1780	2.17271	-
Otu1790	1.90644	-
Otu1828	2.24526	-
Otu1865	1.90644	-
Otu1867	1.73035	-
Otu1925	1.90644	-
Otu1972	2.17271	-
Otu2003	1.94423	-
Otu2008	1.90644	-
Otu2014	1.90644	-
Otu2163	1.90644	-
Otu2164	1.90644	-
Otu2166	1.94423	-
Otu2198	2.24526	-
Otu2216	2.17271	-
Otu2225	1.90644	-
Otu2243	1.90644	-
Otu2244	1.90644	-
Otu2247	2.24526	-
Otu2252	2.24526	-
Otu2260	2.16608	-
Otu2261	2.17271	-
Otu2265	2.17271	-
Otu2328	1.90644	-
Otu2329	1.99661	-
Otu2338	1.90644	-
Otu2343	1.90644	-
Otu2360	2.17271	-
Otu2378	1.90644	-
Otu2386	2.06917	-
Otu2401	2.09352	-
Otu2404	2.24526	-
Otu2405	1.90644	-
Otu0140	1.76814	-
Otu0289	1.94423	-
Otu0308	1.87168	-
Otu0334	2.06917	-
Otu0350	1.82726	-
Otu0395	2.06917	-
Otu0398	1.76814	-
Otu0556	1.69558	-
Otu0576	1.69558	-
Otu0592	1.76814	-
Otu0607	1.69558	-
Otu0658	1.87168	-
Otu0670	2.16608	-
Otu0675	1.69558	-
Otu0685	1.94423	-
Otu0696	2.09352	-
Otu0704	1.69558	-
Otu0712	1.69558	-
Otu0720	1.99661	-
Otu0721	1.99661	-
Otu0746	1.69558	-
Otu0747	1.76814	-
Otu0849	1.69558	-
Otu0894	1.76814	-
Otu0900	1.87168	-
Otu0934	1.69558	-
Otu0939	1.76814	-
Otu0952	1.87168	-
Otu1013	1.99661	-
Otu1019	1.76814	-
Otu1029	2.16608	-
Otu1035	1.94423	-
Otu1066	1.99661	-
Otu1075	1.69558	-
Otu1092	1.73035	-
Otu1097	1.82726	-
Otu1142	1.73035	-
Otu1174	2.09352	-
Otu1177	1.76814	-
Otu1178	1.94423	-
Otu1233	2.06917	-
Otu1235	1.82726	-
Otu1264	1.73035	-
Otu1291	2.09352	-
Otu1293	2.16608	-
Otu1302	1.82726	-
Otu1303	1.69558	-
Otu1348	1.82726	-
Otu1354	1.87168	-
Otu1406	1.69558	-
Otu1441	1.82726	-
Otu1488	2.16608	-
Otu1523	1.87168	-
Otu1524	2.16608	-
Otu1531	1.76814	-
Otu1550	1.99661	-
Otu1552	2.09352	-
Otu1566	2.09352	-
Otu1583	1.94423	-
Otu1626	1.73035	-
Otu1639	2.16608	-
Otu1649	1.69558	-
Otu1679	2.16608	-
Otu1718	1.94423	-
Otu1745	2.16608	-
Otu1759	1.87168	-
Otu1803	2.16608	-
Otu1834	1.94423	-
Otu1836	2.09352	-
Otu1870	2.16608	-
Otu1893	1.87168	-
Otu1935	2.09352	-
Otu1938	2.16608	-
Otu1970	2.06917	-
Otu1991	1.87168	-
Otu2035	1.73035	-
Otu2172	2.09352	-
Otu2219	2.09352	-
Otu2254	2.16608	-
Otu2280	1.99661	-
Otu2306	2.09352	-
Otu2361	1.99661	-
Otu2370	1.82726	-
Otu2438	1.82726	-
Otu2446	1.82726	-
Otu2470	1.82726	-
Otu2471	1.82726	-
Otu2504	1.82726	-
Otu2506	2.16608	-
Otu2508	2.16608	-
Otu2511	1.82726	-
Otu2512	2.16608	-
Otu2529	1.82726	-
Otu2532	1.82726	-
Otu2534	1.73035	-
Otu2548	2.09352	-
Otu2553	2.09352	-
Otu2557	2.09352	-
Otu2560	1.82726	-
Otu2561	1.82726	-
Otu2565	1.82726	-
Otu2566	2.16608	-
Otu2571	1.82726	-
Otu2583	1.82726	-
Otu2618	2.16608	-
Otu2619	1.82726	-
Otu2633	1.82726	-
Otu2645	2.16608	-
Otu2651	1.82726	-
Otu2662	1.73035	-
Otu2665	2.16608	-
Otu2666	1.82726	-
Otu2667	1.82726	-
Otu2671	1.82726	-
Otu2673	2.09352	-
Otu2675	1.82726	-
Otu2686	1.82726	-
Otu2691	2.06917	-
Otu2696	2.09352	-
Otu2707	1.82726	-
Otu2709	1.82726	-
Otu2733	2.09352	-
Otu2753	1.82726	-
Otu2773	2.09352	-
Otu2774	2.16608	-
Otu0033	1.73035	-
Otu0315	2.06917	-
Otu0385	1.76814	-
Otu0405	1.76814	-
Otu0421	1.76814	-
Otu0423	1.99661	-
Otu0424	1.60541	-
Otu0447	1.94423	-
Otu0448	1.46711	-
Otu0456	1.60541	-
Otu0460	1.73035	-
Otu0487	1.87168	-
Otu0526	1.73035	-
Otu0564	1.60541	-
Otu0568	1.87168	-
Otu0572	1.73035	-
Otu0606	1.99661	-
Otu0609	1.87168	-
Otu0661	1.99661	-
Otu0662	1.73035	-
Otu0667	1.73035	-
Otu0701	1.94423	-
Otu0770	1.73035	-
Otu0772	1.99661	-
Otu0773	1.87168	-
Otu0788	1.73035	-
Otu0790	1.99661	-
Otu0799	2.06917	-
Otu0810	2.06917	-
Otu0814	1.69558	-
Otu0818	1.60541	-
Otu0871	1.73035	-
Otu0891	1.73035	-
Otu0902	1.87168	-
Otu0908	1.87168	-
Otu0910	1.73035	-
Otu0911	1.99661	-
Otu0925	1.99661	-
Otu0932	1.94423	-
Otu0945	1.73035	-
Otu0947	1.60541	-
Otu0949	1.76814	-
Otu0958	1.99661	-
Otu0975	1.99661	-
Otu0976	1.60541	-
Otu0987	1.99661	-
Otu1007	1.60541	-
Otu1033	1.60541	-
Otu1056	1.69558	-
Otu1087	1.69558	-
Otu1105	1.60541	-
Otu1111	1.87168	-
Otu1118	1.94423	-
Otu1129	1.73035	-
Otu1135	1.73035	-
Otu1145	1.99661	-
Otu1214	2.06917	-
Otu1243	1.99661	-
Otu1248	1.94423	-
Otu1268	1.76814	-
Otu1290	1.73035	-
Otu1329	1.76814	-
Otu1361	1.99661	-
Otu1372	1.69558	-
Otu1382	1.87168	-
Otu1398	1.99661	-
Otu1400	1.99661	-
Otu1419	1.99661	-
Otu1428	2.06917	-
Otu1442	1.76814	-
Otu1475	1.87168	-
Otu1494	1.60541	-
Otu1497	1.73035	-
Otu1539	1.60541	-
Otu1564	1.69558	-
Otu1579	1.73035	-
Otu1592	1.69558	-
Otu1629	1.99661	-
Otu1634	1.87168	-
Otu1724	2.06917	-
Otu1761	1.73035	-
Otu1784	1.76814	-
Otu1813	2.06917	-
Otu1818	1.46711	-
Otu1853	1.73035	-
Otu1871	1.73035	-
Otu1897	1.60541	-
Otu1902	2.06917	-
Otu1904	2.06917	-
Otu1951	1.73035	-
Otu1971	1.73035	-
Otu2010	2.06917	-
Otu2021	1.99661	-
Otu2024	1.99661	-
Otu2031	1.73035	-
Otu2032	1.69558	-
Otu2041	1.73035	-
Otu2049	1.94423	-
Otu2050	1.76814	-
Otu2057	1.87168	-
Otu2074	1.73035	-
Otu2099	1.99661	-
Otu2118	1.99661	-
Otu2179	1.73035	-
Otu2181	1.73035	-
Otu2184	1.73035	-
Otu2208	1.73035	-
Otu2289	1.99661	-
Otu2335	1.60541	-
Otu2424	1.99661	-
Otu2454	1.73035	-
Otu2462	1.73035	-
Otu2493	2.06917	-
Otu2509	1.73035	-
Otu2520	1.60541	-
Otu2536	1.87168	-
Otu2569	1.73035	-
Otu2574	1.94423	-
Otu2609	2.06917	-
Otu2632	1.99661	-
Otu2717	1.73035	-
Otu2740	1.73035	-
Otu2781	1.73035	-
Otu2782	1.99661	-
Otu2786	2.06917	-
Otu2800	1.73035	-
Otu2802	1.73035	-
Otu2809	1.99661	-
Otu2810	1.73035	-
Otu2823	1.99661	-
Otu2828	1.73035	-
Otu2829	1.73035	-
Otu2835	1.73035	-
Otu2836	2.06917	-
Otu2843	2.06917	-
Otu2849	2.06917	-
Otu2850	1.99661	-
Otu2853	1.73035	-
Otu2857	1.76814	-
Otu2859	1.99661	-
Otu2868	2.06917	-
Otu2870	1.99661	-
Otu2872	1.99661	-
Otu2875	1.94423	-
Otu2886	1.69558	-
Otu2889	2.06917	-
Otu2894	2.06917	-
Otu2898	1.94423	-
Otu2911	1.99661	-
Otu2918	2.06917	-
Otu2919	2.06917	-
Otu2921	1.94423	-
Otu2925	1.73035	-
Otu2926	1.99661	-
Otu2933	1.99661	-
Otu2935	2.06917	-
Otu2957	1.60541	-
Otu2963	2.06917	-
Otu2965	1.99661	-
Otu2968	1.73035	-
Otu2976	1.99661	-
Otu2991	1.60541	-
Otu2993	2.06917	-
Otu3000	2.06917	-
Otu3001	1.99661	-
Otu3012	2.06917	-
Otu3014	2.06917	-
Otu3017	1.60541	-
Otu3018	1.99661	-
Otu3022	1.69558	-
Otu3036	1.73035	-
Otu3043	1.73035	-
Otu3049	2.06917	-
Otu3059	1.73035	-
Otu3064	1.76814	-
Otu3069	1.73035	-
Otu3073	1.99661	-
Otu3077	1.99661	-
Otu3082	1.99661	-
Otu3083	1.73035	-
Otu3084	2.06917	-
Otu3085	1.73035	-
Otu3088	1.99661	-
Otu3095	1.73035	-
Otu3099	1.73035	-
Otu3111	2.06917	-
Otu3117	1.99661	-
Otu3118	1.73035	-
Otu3120	1.73035	-
Otu3123	1.76814	-
Otu3127	1.73035	-
Otu3132	1.73035	-
Otu3136	2.06917	-
Otu3141	1.99661	-
Otu3143	1.94423	-
Otu3153	1.73035	-
Otu3163	1.73035	-
Otu3165	2.06917	-
Otu3166	1.73035	-
Otu3168	1.99661	-
Otu3177	1.69558	-
Otu3186	1.73035	-
Otu3187	1.73035	-
Otu3204	1.60541	-
Otu3218	2.06917	-
Otu3222	1.73035	-
Otu3225	1.73035	-
Otu3236	1.99661	-
Otu3238	2.06917	-
Otu0034	1.94423	-
Otu0064	1.60541	-
Otu0127	1.60541	-
Otu0227	1.60541	-
Otu0229	1.60541	-
Otu0386	1.94423	-
Otu0412	1.60541	-
Otu0432	1.87168	-
Otu0436	1.60541	-
Otu0464	1.69558	-
Otu0465	1.94423	-
Otu0486	1.60541	-
Otu0507	1.42932	-
Otu0540	1.87168	-
Otu0633	1.87168	-
Otu0645	1.60541	-
Otu0647	1.87168	-
Otu0654	1.69558	-
Otu0655	1.69558	-
Otu0677	1.76814	-
Otu0683	1.69558	-
Otu0699	1.42932	-
Otu0705	1.60541	-
Otu0726	1.60541	-
Otu0728	1.69558	-
Otu0765	1.60541	-
Otu0768	1.60541	-
Otu0778	1.87168	-
Otu0782	1.87168	-
Otu0795	1.60541	-
Otu0802	1.69558	-
Otu0805	1.69558	-
Otu0807	1.60541	-
Otu0820	1.42932	-
Otu0832	1.60541	-
Otu0841	1.87168	-
Otu0842	1.69558	-
Otu0859	1.42932	-
Otu0881	1.60541	-
Otu0898	1.60541	-
Otu0899	1.60541	-
Otu0913	1.60541	-
Otu0916	1.60541	-
Otu0917	1.87168	-
Otu0937	1.60541	-
Otu0967	1.69558	-
Otu1001	1.94423	-
Otu1018	1.94423	-
Otu1026	1.87168	-
Otu1041	1.60541	-
Otu1078	1.94423	-
Otu1085	1.60541	-
Otu1086	1.69558	-
Otu1117	1.42932	-
Otu1131	1.76814	-
Otu1137	1.69558	-
Otu1146	1.46711	-
Otu1147	1.42932	-
Otu1150	1.60541	-
Otu1165	1.60541	-
Otu1170	1.76814	-
Otu1185	1.60541	-
Otu1217	1.60541	-
Otu1236	1.60541	-
Otu1237	1.60541	-
Otu1239	1.94423	-
Otu1252	1.60541	-
Otu1276	1.87168	-
Otu1304	1.94423	-
Otu1306	1.60541	-
Otu1308	1.87168	-
Otu1312	1.76814	-
Otu1331	1.60541	-
Otu1342	1.46711	-
Otu1351	1.94423	-
Otu1370	1.69558	-
Otu1384	1.87168	-
Otu1395	1.87168	-
Otu1408	1.60541	-
Otu1421	1.94423	-
Otu1453	1.69558	-
Otu1461	1.46711	-
Otu1462	1.60541	-
Otu1470	1.76814	-
Otu1493	1.94423	-
Otu1514	1.87168	-
Otu1517	1.60541	-
Otu1528	1.69558	-
Otu1533	1.69558	-
Otu1535	1.60541	-
Otu1570	1.60541	-
Otu1572	1.42932	-
Otu1584	1.46711	-
Otu1585	1.87168	-
Otu1598	1.76814	-
Otu1601	1.69558	-
Otu1613	1.60541	-
Otu1616	1.87168	-
Otu1618	1.87168	-
Otu1671	1.94423	-
Otu1716	1.87168	-
Otu1737	1.87168	-
Otu1740	1.60541	-
Otu1758	1.60541	-
Otu1764	1.46711	-
Otu1793	1.60541	-
Otu1819	1.60541	-
Otu1832	1.60541	-
Otu1846	1.42932	-
Otu1876	1.42932	-
Otu1908	1.87168	-
Otu1934	1.60541	-
Otu1976	1.87168	-
Otu1994	1.69558	-
Otu1999	1.60541	-
Otu2017	1.69558	-
Otu2045	1.76814	-
Otu2051	1.69558	-
Otu2075	1.42932	-
Otu2090	1.60541	-
Otu2093	1.42932	-
Otu2102	1.76814	-
Otu2117	1.60541	-
Otu2140	1.60541	-
Otu2149	1.87168	-
Otu2152	1.94423	-
Otu2155	1.69558	-
Otu2161	1.87168	-
Otu2168	1.87168	-
Otu2171	1.60541	-
Otu2195	1.87168	-
Otu2202	1.94423	-
Otu2204	1.60541	-
Otu2205	1.87168	-
Otu2240	1.46711	-
Otu2288	1.60541	-
Otu2298	1.60541	-
Otu2312	1.87168	-
Otu2323	1.60541	-
Otu2332	1.60541	-
Otu2359	1.60541	-
Otu2376	1.87168	-
Otu2417	1.69558	-
Otu2434	1.69558	-
Otu2436	1.69558	-
Otu2448	1.69558	-
Otu2449	1.60541	-
Otu2490	1.69558	-
Otu2516	1.94423	-
Otu2598	1.60541	-
Otu2623	1.60541	-
Otu2639	1.87168	-
Otu2684	1.60541	-
Otu2695	1.69558	-
Otu2700	1.60541	-
Otu2737	1.60541	-
Otu2746	1.60541	-
Otu2760	1.60541	-
Otu2779	1.87168	-
Otu2832	1.87168	-
Otu2922	1.94423	-
Otu2960	1.60541	-
Otu2980	1.94423	-
Otu2986	1.87168	-
Otu2988	1.87168	-
Otu2989	1.69558	-
Otu3040	1.87168	-
Otu3050	1.42932	-
Otu3063	1.69558	-
Otu3068	1.60541	-
Otu3109	1.76814	-
Otu3144	1.69558	-
Otu3171	1.60541	-
Otu3191	1.76814	-
Otu3206	1.60541	-
Otu3224	1.76814	-
Otu3250	1.94423	-
Otu3251	1.69558	-
Otu3256	1.76814	-
Otu3257	1.60541	-
Otu3263	1.69558	-
Otu3278	1.94423	-
Otu3285	1.87168	-
Otu3286	1.69558	-
Otu3287	1.94423	-
Otu3291	1.60541	-
Otu3299	1.60541	-
Otu3300	1.94423	-
Otu3307	1.76814	-
Otu3309	1.87168	-
Otu3313	1.94423	-
Otu3315	1.94423	-
Otu3317	1.60541	-
Otu3322	1.60541	-
Otu3328	1.46711	-
Otu3331	1.87168	-
Otu3334	1.94423	-
Otu3344	1.87168	-
Otu3345	1.60541	-
Otu3359	1.87168	-
Otu3362	1.60541	-
Otu3371	1.69558	-
Otu3372	1.60541	-
Otu3374	1.87168	-
Otu3375	1.46711	-
Otu3378	1.60541	-
Otu3379	1.87168	-
Otu3386	1.60541	-
Otu3389	1.94423	-
Otu3402	1.60541	-
Otu3407	1.60541	-
Otu3408	1.60541	-
Otu3410	1.87168	-
Otu3417	1.60541	-
Otu3418	1.87168	-
Otu3419	1.60541	-
Otu3420	1.60541	-
Otu3424	1.60541	-
Otu3426	1.46711	-
Otu3433	1.94423	-
Otu3435	1.87168	-
Otu3440	1.94423	-
Otu3452	1.60541	-
Otu3460	1.69558	-
Otu3471	1.87168	-
Otu3474	1.94423	-
Otu3489	1.60541	-
Otu3490	1.60541	-
Otu3496	1.87168	-
Otu3497	1.94423	-
Otu3503	1.60541	-
Otu3507	1.87168	-
Otu3512	1.87168	-
Otu3519	1.42932	-
Otu3528	1.69558	-
Otu3532	1.60541	-
Otu3533	1.94423	-
Otu3534	1.87168	-
Otu3536	1.46711	-
Otu3538	1.87168	-
Otu3542	1.60541	-
Otu3543	1.87168	-
Otu3545	1.60541	-
Otu3555	1.87168	-
Otu3556	1.87168	-
Otu3563	1.60541	-
Otu3571	1.60541	-
Otu3577	1.60541	-
Otu3587	1.94423	-
Otu3588	1.69558	-
Otu3590	1.87168	-
Otu3598	1.60541	-
Otu3599	1.87168	-
Otu3603	1.87168	-
Otu3609	1.87168	-
Otu3614	1.87168	-
Otu3618	1.46711	-
Otu3619	1.69558	-
Otu3624	1.60541	-
Otu3627	1.76814	-
Otu3635	1.94423	-
Otu3645	1.87168	-
Otu3655	1.94423	-
Otu3661	1.60541	-
Otu3663	1.60541	-
Otu3666	1.69558	-
Otu3678	1.60541	-
Otu3687	1.60541	-
Otu3691	1.60541	-
Otu3696	1.87168	-
Otu3699	1.87168	-
Otu3701	1.87168	-
Otu3706	1.60541	-
Otu3711	1.94423	-
Otu3718	1.60541	-
Otu3721	1.69558	-
Otu3732	1.60541	-
Otu3745	1.60541	-
Otu3766	1.87168	-
Otu3776	1.87168	-
Otu3782	1.60541	-
Otu3783	1.87168	-
Otu3789	1.94423	-
Otu3790	1.60541	-
Otu3794	1.87168	-
Otu3795	1.94423	-
Otu3798	1.60541	-
Otu3808	1.60541	-
Otu3809	1.60541	-
Otu3812	1.87168	-
Otu3816	1.60541	-
Otu3819	1.87168	-
Otu3822	1.60541	-
Otu3830	1.87168	-
Otu3834	1.60541	-
Otu3838	1.60541	-
Otu3847	1.87168	-
Otu3854	1.60541	-
Otu3864	1.94423	-
Otu3867	1.94423	-
Otu3870	1.87168	-
Otu3872	1.60541	-
Otu3874	1.42932	-
Otu3877	1.60541	-
Otu3880	1.60541	-
Otu3882	1.87168	-
Otu3886	1.94423	-
Otu3888	1.94423	-
Otu3890	1.60541	-
Otu3901	1.87168	-
Otu3903	1.69558	-
Otu3906	1.60541	-
Otu3908	1.87168	-
Otu3913	1.87168	-
Otu3919	1.60541	-
Otu3925	1.60541	-
Otu0046	1.42932	-
Otu0066	1.42932	-
Otu0075	1.39455	-
Otu0111	1.42932	-
Otu0410	1.46711	-
Otu0429	1.69558	-
Otu0438	1.69558	-
Otu0474	1.46711	-
Otu0501	1.46711	-
Otu0529	1.42932	-
Otu0562	1.46711	-
Otu0580	1.69558	-
Otu0583	1.76814	-
Otu0610	1.42932	-
Otu0626	1.42932	-
Otu0629	1.42932	-
Otu0648	1.42932	-
Otu0663	1.46711	-
Otu0691	1.46711	-
Otu0693	1.39455	-
Otu0703	1.42932	-
Otu0717	1.46711	-
Otu0723	1.46711	-
Otu0739	1.46711	-
Otu0753	1.42932	-
Otu0763	1.39455	-
Otu0774	1.39455	-
Otu0808	1.42932	-
Otu0845	1.39455	-
Otu0846	1.39455	-
Otu0863	1.76814	-
Otu0864	1.42932	-
Otu0870	1.69558	-
Otu0879	1.69558	-
Otu0886	1.42932	-
Otu0893	1.39455	-
Otu0909	1.76814	-
Otu0921	1.39455	-
Otu0929	1.76814	-
Otu0954	1.69558	-
Otu0959	1.76814	-
Otu0964	1.76814	-
Otu0969	1.76814	-
Otu0993	1.42932	-
Otu0994	1.76814	-
Otu0995	1.69558	-
Otu1011	1.39455	-
Otu1021	1.69558	-
Otu1022	1.39455	-
Otu1030	1.42932	-
Otu1032	1.69558	-
Otu1058	1.39455	-
Otu1067	1.42932	-
Otu1083	1.42932	-
Otu1106	1.69558	-
Otu1132	1.42932	-
Otu1152	1.76814	-
Otu1160	1.39455	-
Otu1162	1.76814	-
Otu1184	1.42932	-
Otu1187	1.69558	-
Otu1199	1.76814	-
Otu1215	1.42932	-
Otu1229	1.42932	-
Otu1231	1.69558	-
Otu1234	1.42932	-
Otu1241	1.42932	-
Otu1247	1.42932	-
Otu1250	1.42932	-
Otu1255	1.76814	-
Otu1256	1.39455	-
Otu1273	1.76814	-
Otu1325	1.76814	-
Otu1328	1.42932	-
Otu1332	1.42932	-
Otu1350	1.76814	-
Otu1376	1.42932	-
Otu1378	1.46711	-
Otu1385	1.42932	-
Otu1392	1.42932	-
Otu1431	1.76814	-
Otu1447	1.46711	-
Otu1450	1.46711	-
Otu1451	1.69558	-
Otu1464	1.46711	-
Otu1474	1.42932	-
Otu1500	1.69558	-
Otu1501	1.69558	-
Otu1505	1.42932	-
Otu1518	1.39455	-
Otu1520	1.69558	-
Otu1525	1.69558	-
Otu1569	1.69558	-
Otu1607	1.42932	-
Otu1632	1.69558	-
Otu1638	1.42932	-
Otu1657	1.42932	-
Otu1672	1.69558	-
Otu1680	1.69558	-
Otu1705	1.42932	-
Otu1709	1.46711	-
Otu1725	1.39455	-
Otu1728	1.39455	-
Otu1749	1.42932	-
Otu1753	1.42932	-
Otu1769	1.69558	-
Otu1776	1.42932	-
Otu1778	1.69558	-
Otu1799	1.42932	-
Otu1806	1.39455	-
Otu1812	1.39455	-
Otu1831	1.42932	-
Otu1838	1.76814	-
Otu1839	1.69558	-
Otu1841	1.69558	-
Otu1843	1.42932	-
Otu1844	1.69558	-
Otu1857	1.76814	-
Otu1872	1.69558	-
Otu1873	1.69558	-
Otu1875	1.46711	-
Otu1937	1.42932	-
Otu1939	1.46711	-
Otu1948	1.69558	-
Otu1956	1.76814	-
Otu1969	1.42932	-
Otu1973	1.76814	-
Otu1975	1.46711	-
Otu1982	1.42932	-
Otu1983	1.42932	-
Otu1995	1.69558	-
Otu2039	1.46711	-
Otu2047	1.42932	-
Otu2063	1.76814	-
Otu2064	1.42932	-
Otu2077	1.46711	-
Otu2087	1.69558	-
Otu2127	1.42932	-
Otu2157	1.69558	-
Otu2167	1.69558	-
Otu2169	1.42932	-
Otu2175	1.76814	-
Otu2194	1.69558	-
Otu2210	1.46711	-
Otu2220	1.76814	-
Otu2221	1.69558	-
Otu2232	1.69558	-
Otu2233	1.42932	-
Otu2256	1.69558	-
Otu2272	1.42932	-
Otu2279	1.42932	-
Otu2297	1.42932	-
Otu2302	1.69558	-
Otu2331	1.46711	-
Otu2340	1.76814	-
Otu2345	1.69558	-
Otu2351	1.46711	-
Otu2375	1.42932	-
Otu2379	1.76814	-
Otu2388	1.46711	-
Otu2391	1.69558	-
Otu2392	1.42932	-
Otu2402	1.69558	-
Otu2403	1.69558	-
Otu2413	1.42932	-
Otu2420	1.76814	-
Otu2429	1.42932	-
Otu2460	1.76814	-
Otu2461	1.42932	-
Otu2472	1.42932	-
Otu2481	1.42932	-
Otu2482	1.69558	-
Otu2492	1.42932	-
Otu2497	1.69558	-
Otu2518	1.39455	-
Otu2558	1.42932	-
Otu2567	1.42932	-
Otu2579	1.42932	-
Otu2582	1.42932	-
Otu2587	1.76814	-
Otu2591	1.42932	-
Otu2617	1.42932	-
Otu2627	1.69558	-
Otu2631	1.42932	-
Otu2677	1.76814	-
Otu2693	1.69558	-
Otu2735	1.76814	-
Otu2744	1.69558	-
Otu2791	1.42932	-
Otu2812	1.39455	-
Otu2818	1.42932	-
Otu2852	1.42932	-
Otu2865	1.69558	-
Otu2895	1.42932	-
Otu2897	1.76814	-
Otu2902	1.69558	-
Otu2917	1.42932	-
Otu2938	1.69558	-
Otu2939	1.42932	-
Otu2946	1.76814	-
Otu2970	1.69558	-
Otu2972	1.76814	-
Otu3029	1.69558	-
Otu3030	1.69558	-
Otu3034	1.46711	-
Otu3057	1.69558	-
Otu3094	1.76814	-
Otu3147	1.42932	-
Otu3150	1.42932	-
Otu3159	1.76814	-
Otu3170	1.69558	-
Otu3195	1.69558	-
Otu3197	1.69558	-
Otu3203	1.42932	-
Otu3220	1.76814	-
Otu3234	1.69558	-
Otu3240	1.42932	-
Otu3252	1.42932	-
Otu3261	1.42932	-
Otu3265	1.42932	-
Otu3283	1.42932	-
Otu3292	1.46711	-
Otu3305	1.42932	-
Otu3338	1.42932	-
Otu3356	1.76814	-
Otu3376	1.42932	-
Otu3384	1.46711	-
Otu3396	1.69558	-
Otu3445	1.42932	-
Otu3450	1.69558	-
Otu3461	1.42932	-
Otu3465	1.42932	-
Otu3477	1.69558	-
Otu3480	1.42932	-
Otu3485	1.76814	-
Otu3568	1.69558	-
Otu3591	1.42932	-
Otu3615	1.69558	-
Otu3625	1.42932	-
Otu3628	1.39455	-
Otu3630	1.42932	-
Otu3633	1.46711	-
Otu3667	1.42932	-
Otu3681	1.42932	-
Otu3684	1.69558	-
Otu3707	1.46711	-
Otu3716	1.76814	-
Otu3791	1.69558	-
Otu3813	1.76814	-
Otu3855	1.42932	-
Otu3879	1.69558	-
Otu3929	1.42932	-
Otu3934	1.69558	-
Otu3936	1.69558	-
Otu3943	1.76814	-
Otu3949	1.76814	-
Otu3953	1.69558	-
Otu3962	1.76814	-
Otu3965	1.46711	-
Otu3972	1.42932	-
Otu3986	1.42932	-
Otu3987	1.69558	-
Otu3990	1.76814	-
Otu3996	1.42932	-
Otu4002	1.42932	-
Otu4004	1.42932	-
Otu4011	1.42932	-
Otu4013	1.69558	-
Otu4017	1.42932	-
Otu4023	1.42932	-
Otu4026	1.69558	-
Otu4027	1.69558	-
Otu4029	1.42932	-
Otu4033	1.42932	-
Otu4039	1.42932	-
Otu4041	1.42932	-
Otu4046	1.76814	-
Otu4059	1.42932	-
Otu4060	1.76814	-
Otu4064	1.42932	-
Otu4067	1.42932	-
Otu4073	1.69558	-
Otu4078	1.42932	-
Otu4081	1.69558	-
Otu4083	1.42932	-
Otu4087	1.42932	-
Otu4089	1.69558	-
Otu4090	1.42932	-
Otu4096	1.42932	-
Otu4098	1.76814	-
Otu4115	1.42932	-
Otu4121	1.42932	-
Otu4123	1.42932	-
Otu4125	1.76814	-
Otu4129	1.42932	-
Otu4133	1.76814	-
Otu4134	1.42932	-
Otu4140	1.46711	-
Otu4141	1.69558	-
Otu4144	1.69558	-
Otu4147	1.42932	-
Otu4153	1.76814	-
Otu4162	1.76814	-
Otu4164	1.69558	-
Otu4166	1.69558	-
Otu4173	1.42932	-
Otu4174	1.42932	-
Otu4175	1.39455	-
Otu4178	1.69558	-
Otu4182	1.69558	-
Otu4183	1.42932	-
Otu4190	1.42932	-
Otu4192	1.69558	-
Otu4196	1.69558	-
Otu4198	1.42932	-
Otu4199	1.42932	-
Otu4209	1.76814	-
Otu4212	1.69558	-
Otu4218	1.42932	-
Otu4219	1.69558	-
Otu4221	1.42932	-
Otu4222	1.69558	-
Otu4223	1.69558	-
Otu4225	1.42932	-
Otu4231	1.42932	-
Otu4233	1.42932	-
Otu4234	1.42932	-
Otu4235	1.69558	-
Otu4239	1.76814	-
Otu4241	1.42932	-
Otu4242	1.69558	-
Otu4245	1.42932	-
Otu4247	1.42932	-
Otu4248	1.69558	-
Otu4251	1.76814	-
Otu4257	1.46711	-
Otu4269	1.69558	-
Otu4271	1.76814	-
Otu4275	1.76814	-
Otu4277	1.76814	-
Otu4280	1.76814	-
Otu4281	1.39455	-
Otu4284	1.76814	-
Otu4285	1.42932	-
Otu4288	1.42932	-
Otu4289	1.69558	-
Otu4294	1.69558	-
Otu4295	1.42932	-
Otu4298	1.69558	-
Otu4300	1.76814	-
Otu4302	1.76814	-
Otu4306	1.42932	-
Otu4315	1.76814	-
Otu4317	1.42932	-
Otu4323	1.42932	-
Otu4327	1.42932	-
Otu4329	1.42932	-
Otu4356	1.46711	-
Otu4360	1.76814	-
Otu4361	1.42932	-
Otu4366	1.69558	-
Otu4367	1.42932	-
Otu4378	1.42932	-
Otu4380	1.42932	-
Otu4382	1.39455	-
Otu4390	1.42932	-
Otu4397	1.69558	-
Otu4399	1.39455	-
Otu4404	1.69558	-
Otu4406	1.69558	-
Otu4408	1.76814	-
Otu4412	1.76814	-
Otu4418	1.69558	-
Otu4420	1.42932	-
Otu4429	1.42932	-
Otu4430	1.76814	-
Otu4433	1.76814	-
Otu4434	1.69558	-
Otu4436	1.76814	-
Otu4441	1.76814	-
Otu4442	1.42932	-
Otu4443	1.42932	-
Otu4445	1.76814	-
Otu4448	1.69558	-
Otu4449	1.69558	-
Otu4450	1.69558	-
Otu4451	1.76814	-
Otu4453	1.42932	-
Otu4455	1.42932	-
Otu4458	1.76814	-
Otu4462	1.69558	-
Otu4468	1.42932	-
Otu4472	1.42932	-
Otu4474	1.42932	-
Otu4478	1.42932	-
Otu4479	1.42932	-
Otu4490	1.39455	-
Otu4496	1.42932	-
Otu4500	1.42932	-
Otu4505	1.76814	-
Otu4510	1.46711	-
Otu4511	1.42932	-
Otu4513	1.69558	-
Otu4514	1.69558	-
Otu4518	1.42932	-
Otu4530	1.42932	-
Otu4533	1.42932	-
Otu4548	1.39455	-
Otu4549	1.69558	-
Otu4553	1.69558	-
Otu4559	1.69558	-
Otu4563	1.76814	-
Otu4565	1.76814	-
Otu4570	1.42932	-
Otu4571	1.42932	-
Otu4574	1.42932	-
Otu4576	1.69558	-
Otu4577	1.42932	-
Otu4587	1.42932	-
Otu4594	1.42932	-
Otu4598	1.69558	-
Otu4602	1.39455	-
Otu4609	1.42932	-
Otu4612	1.42932	-
Otu4614	1.46711	-
Otu4617	1.42932	-
Otu4632	1.76814	-
Otu4638	1.42932	-
Otu4649	1.69558	-
Otu4650	1.42932	-
Otu4664	1.76814	-
Otu4666	1.42932	-
Otu4667	1.76814	-
Otu4669	1.46711	-
Otu4673	1.42932	-
Otu4674	1.42932	-
Otu4682	1.69558	-
Otu4683	1.42932	-
Otu4693	1.69558	-
Otu4694	1.69558	-
Otu4696	1.76814	-
Otu4697	1.42932	-
Otu4704	1.69558	-
Otu4710	1.46711	-
Otu4713	1.42932	-
Otu4715	1.46711	-
Otu4721	1.76814	-
Otu4730	1.42932	-
Otu4731	1.69558	-
Otu4738	1.76814	-
Otu4752	1.69558	-
Otu4756	1.69558	-
Otu4757	1.42932	-
Otu4758	1.69558	-
Otu4759	1.69558	-
Otu4766	1.42932	-
Otu4772	1.42932	-
Otu4774	1.42932	-
Otu4775	1.76814	-
Otu4781	1.42932	-
Otu4783	1.42932	-
Otu4792	1.42932	-
Otu4796	1.69558	-
Otu4797	1.42932	-
Otu4802	1.76814	-
Otu4809	1.69558	-
Otu4810	1.46711	-
Otu4821	1.76814	-
Otu4825	1.76814	-
Otu4834	1.69558	-
Otu4835	1.69558	-
Otu4839	1.76814	-
Otu4846	1.42932	-
Otu4847	1.76814	-
Otu4850	1.42932	-
Otu4862	1.76814	-
Otu4865	1.76814	-
Otu4866	1.76814	-
Otu4870	1.76814	-
Otu4876	1.76814	-
Otu4878	1.76814	-
Otu4879	1.69558	-
Otu4881	1.69558	-
Otu4884	1.42932	-
Otu4892	1.76814	-
Otu4893	1.76814	-
Otu4896	1.69558	-
Otu4904	1.76814	-
Otu4906	1.76814	-
Otu4908	1.42932	-
Otu4909	1.69558	-
Otu4917	1.42932	-
Otu4919	1.76814	-
Otu4920	1.39455	-
Otu4922	1.69558	-
Otu4927	1.42932	-
Otu4930	1.69558	-
Otu4931	1.69558	-
Otu4934	1.69558	-
Otu4935	1.69558	-
Otu4936	1.42932	-
Otu4937	1.69558	-
Otu4941	1.69558	-
Otu4948	1.42932	-
Otu4951	1.42932	-
Otu4952	1.69558	-
Otu4953	1.69558	-
Otu4954	1.76814	-
Otu4956	1.69558	-
Otu4963	1.42932	-
Otu4964	1.76814	-
Otu4967	1.69558	-
Otu4968	1.42932	-
Otu4969	1.69558	-
Otu4972	1.69558	-
Otu4975	1.69558	-
Otu4976	1.76814	-
Otu4983	1.76814	-
Otu4991	1.39455	-
Otu4992	1.42932	-
Otu4996	1.42932	-
Otu4998	1.69558	-
Otu5000	1.42932	-
Otu5002	1.69558	-
Otu5007	1.69558	-
Otu5016	1.42932	-
Otu5018	1.42932	-
Otu5024	1.42932	-
Otu5025	1.42932	-
Otu5026	1.76814	-
Otu5036	1.42932	-
Otu5039	1.42932	-
Otu5041	1.42932	-
Otu5043	1.42932	-
Otu5046	1.76814	-
Otu5054	1.69558	-
Otu5055	1.76814	-
Otu5060	1.76814	-
Otu5061	1.76814	-
Otu5064	1.76814	-
Otu5069	1.69558	-
Otu5076	1.42932	-
Otu5078	1.69558	-
Otu5084	1.42932	-
Otu5086	1.69558	-
Otu5087	1.42932	-
Otu5089	1.46711	-
Otu5099	1.76814	-
Otu5109	1.42932	-
Otu5116	1.69558	-
Otu5120	1.39455	-
[truncated: 1,026 more rows]

## Sheet: Fig. 3
#Count table of bacterial communities at taxonomic level of family.
#
Unique_sample_ID	f__Endozoicimonaceae	o__Alteromonadales_unclassified	f__Pelagibacteraceae	f__Rhodobacteraceae	f__Simkaniaceae	f__OCS155	f__Flavobacteriaceae	f__Comamonadaceae	c__Gammaproteobacteria_unclassified	k__Bacteria_unclassified	f__Caulobacteraceae	f__Halomonadaceae	f__Sphingomonadaceae	f__Moraxellaceae	c__Alphaproteobacteria_unclassified	o__Rhizobiales_unclassified	f__Erythrobacteraceae	f__Entomoplasmataceae	o__Rickettsiales_unclassified	f__Alteromonadaceae	f__Oxalobacteraceae	p__Proteobacteria_unclassified	p__Bacteroidetes_unclassified	f__Hyphomicrobiaceae	f__Bacillaceae	f__Pseudomonadaceae	f__Francisellaceae	f__Microbacteriaceae	f__Sphingobacteriaceae	o__Ucp1540_unclassified	f__Cytophagaceae	f__Saprospiraceae	f__Staphylococcaceae	f__Chitinophagaceae	f__Flammeovirgaceae	f__Lachnospiraceae	f__Cryomorphaceae	f__Chlorobiaceae	f__Ruminococcaceae	c__OP8_2_unclassified	f__[Acidaminobacteraceae]	f__Polyangiaceae	f__Oceanospirillaceae	f__Sinobacteraceae	f__Bradyrhizobiaceae	f__A714017	c__Deltaproteobacteria_unclassified	f__[Weeksellaceae]	o__Spirobacillales_unclassified
AAA1	1800	438	1	32	382	0	37	22	35	4	8	9	8	4	6	33	2	3	0	1	2	0	6	0	0	1	0	6	26	12	6	10	0	4	5	16	3	0	2	0	0	0	0	1	1	0	2	0	0
AAA14	902	39	0	188	0	0	111	172	443	24	68	0	57	23	19	38	12	45	0	10	25	21	16	16	96	6	0	21	29	0	12	10	4	13	15	32	9	0	31	0	16	9	0	6	3	0	4	0	1
AAA4	811	1023	0	35	92	0	23	22	6	2	7	2	26	19	11	2	0	0	1	14	6	1	16	2	2	6	0	1	14	1	8	7	4	3	5	4	8	653	4	0	7	1	6	1	5	0	8	1	2
AAB15	122	1944	0	6	28	0	65	166	105	0	72	5	74	9	4	2	8	93	0	4	19	11	11	0	81	1	0	16	10	3	4	6	10	6	0	0	2	0	6	0	0	0	0	6	9	0	0	7	3
AAB19	905	598	0	232	2	0	84	80	56	24	126	0	63	43	6	34	3	3	0	17	18	10	7	8	2	19	0	17	21	6	20	9	25	44	0	57	0	0	32	0	0	7	5	9	3	0	3	0	16
AAB20	22	2346	0	3	47	0	70	34	16	9	33	1	19	26	4	0	0	0	0	1	22	8	13	7	5	7	1	8	24	0	18	1	2	17	0	25	1	0	13	0	0	3	0	7	9	0	2	4	4
AAC10	51	1462	16	171	173	8	84	45	103	25	23	11	26	5	21	6	4	0	0	4	12	14	22	8	22	8	0	21	10	0	14	21	7	11	22	16	9	0	16	0	5	6	0	6	0	0	3	2	1
AAC6	2091	559	0	96	2	0	58	5	7	5	9	0	1	0	13	21	5	46	0	0	1	4	5	0	0	0	0	0	3	17	1	12	1	2	14	1	6	0	0	0	0	2	0	3	0	0	3	0	0
AAD3	2755	252	2	3	0	0	9	1	28	0	5	1	2	2	0	4	0	0	0	0	0	0	1	0	0	0	0	0	3	3	1	3	1	3	0	1	1	0	1	0	0	1	0	1	0	0	0	0	0
AAD7	1089	1253	1	87	2	0	39	7	41	3	11	0	3	2	24	13	9	0	0	0	1	5	8	1	9	2	1	3	1	12	3	6	1	2	10	0	6	178	4	85	9	0	1	0	1	0	6	3	1
AAD9	1427	1303	0	9	0	0	65	17	57	0	14	0	7	0	17	4	1	0	0	0	2	0	1	5	1	72	0	1	0	14	3	14	4	2	1	0	2	0	0	0	0	0	0	1	1	0	0	0	1
AAE16	1365	221	0	85	412	0	134	41	26	7	60	1	57	23	5	6	2	2	5	9	27	20	16	2	1	22	18	11	41	8	15	4	5	29	0	24	13	0	15	0	0	16	9	11	7	0	8	5	0
AAE18	2658	156	0	9	1	0	11	15	10	0	8	0	20	5	1	24	0	20	0	0	5	4	2	4	4	1	0	2	6	0	5	11	2	3	1	3	1	0	4	0	0	2	0	1	4	0	1	0	0
AAE21	925	1519	0	139	0	0	19	29	80	2	8	0	9	8	2	30	2	0	0	3	11	29	5	2	15	7	0	8	10	1	10	15	6	14	0	9	4	0	9	0	0	0	0	3	2	0	1	5	0
ABB134	490	222	8	854	11	0	80	100	19	4	69	16	52	91	8	36	55	8	0	11	25	30	36	4	0	4	0	21	4	0	0	93	5	11	2	1	5	0	1	0	0	8	0	8	3	0	0	5	4
ABB137	99	929	0	178	0	0	117	86	172	15	162	0	206	194	16	4	163	93	0	3	22	19	35	10	11	12	0	37	12	31	20	19	45	16	0	0	10	0	7	0	0	0	11	4	10	0	0	0	0
ABB138	429	632	0	280	0	0	21	46	41	23	7	6	7	98	12	33	19	29	2	1	1	12	18	7	4	3	0	3	0	4	1	5	0	4	1	74	3	209	18	737	24	1	4	0	0	0	1	2	3
ABC124	743	184	1	103	38	0	245	69	39	10	50	15	28	83	15	230	83	325	3	102	15	8	27	0	4	10	11	18	14	192	8	15	13	11	13	1	11	0	14	0	0	9	88	0	0	0	0	5	0
ABC128	859	56	5	48	335	0	139	79	46	9	112	10	75	10	10	113	32	83	51	46	17	9	43	17	80	6	7	21	62	29	24	7	58	21	8	17	0	0	39	0	0	11	0	5	3	0	5	2	3
ABC133	131	1278	4	157	78	0	74	78	212	3	22	2	47	69	26	117	35	252	4	44	18	0	54	7	0	3	0	4	6	134	6	5	9	6	0	5	3	0	2	0	0	3	0	6	6	0	0	8	1
ABD130	202	620	6	53	0	0	287	154	221	17	140	39	22	81	23	73	71	156	0	50	20	3	108	34	7	22	26	5	20	72	30	0	10	22	0	1	28	0	4	0	0	1	0	7	3	0	0	14	7
ABD132	1177	124	2	65	135	0	80	11	89	18	10	10	13	8	9	554	14	87	0	107	1	1	10	64	0	0	12	0	2	14	3	1	1	2	6	1	9	0	1	0	0	0	260	0	0	0	0	2	0
ABD136	524	55	7	312	23	0	117	111	166	11	56	12	71	157	17	235	170	21	5	15	32	11	274	3	9	6	0	13	12	14	31	4	11	7	6	18	36	0	4	0	0	0	0	6	2	0	5	13	0
ABE123	1865	2	0	312	1	0	51	76	46	4	33	8	67	66	5	145	46	50	0	15	5	5	14	2	6	2	2	23	4	28	21	1	6	7	0	2	6	0	6	0	0	4	0	2	15	0	0	0	16
ABE126	144	1236	8	113	0	0	84	67	231	4	47	10	12	124	4	136	61	46	3	51	20	6	17	22	0	6	21	14	0	123	17	16	0	12	0	3	8	0	12	0	0	3	219	11	7	0	5	5	8
ABE135	644	83	7	37	58	0	24	76	1201	3	80	10	95	87	0	73	47	44	14	0	15	12	14	6	117	3	1	33	11	0	7	16	22	6	0	0	2	0	10	0	0	11	13	1	14	0	2	0	2
ACA44	45	165	0	59	0	0	81	79	57	5	92	0	34	17	59	35	0	42	1835	0	41	62	18	70	0	19	1	3	6	0	7	2	10	3	0	3	9	0	1	0	0	9	0	5	8	0	8	6	1
ACB43	15	981	1	25	1	0	32	133	94	0	86	0	85	682	28	19	143	16	0	14	35	10	18	12	76	2	11	43	4	0	22	24	30	16	0	0	0	0	5	0	0	14	184	2	29	0	0	3	0
ACC42	10	897	2	65	4	0	83	138	96	16	117	3	76	72	26	0	12	2	42	3	67	17	17	36	53	2	1	26	23	28	46	36	25	23	38	16	0	0	28	0	0	3	27	52	32	0	2	0	4
ACC45	22	34	0	223	6	0	42	318	85	25	218	0	169	10	14	51	40	48	36	0	69	14	26	94	129	29	474	63	6	13	37	1	25	42	0	9	16	0	0	0	4	23	0	24	27	0	0	19	4
ACC49	2	0	0	54	1	0	93	365	18	4	269	0	98	70	16	223	0	89	81	0	82	21	44	73	185	13	0	22	12	0	2	28	134	43	0	25	12	0	12	56	0	57	3	6	49	0	3	115	0
ACD50	22	202	0	69	12	0	125	186	29	28	388	0	255	70	50	29	28	138	101	0	110	14	40	49	5	34	0	49	18	120	86	40	0	39	0	10	44	0	14	0	0	80	0	46	57	0	0	6	0
ACE47	23	116	1	245	0	0	38	215	219	2	152	0	262	123	99	46	0	380	245	7	14	20	39	113	11	17	12	3	5	56	27	6	14	24	0	5	38	0	2	0	0	56	0	18	32	0	2	0	3
ADA111	24	138	22	568	44	0	128	164	57	43	126	70	152	95	30	189	44	0	0	0	40	27	4	4	0	21	0	27	30	73	27	12	60	16	0	3	19	0	0	0	348	15	1	8	4	0	0	7	0
ADA114	17	415	10	134	1	0	147	138	42	27	317	80	198	106	71	15	23	173	0	33	60	1	37	8	0	12	36	37	0	63	24	0	20	33	0	14	11	0	21	0	0	40	0	42	8	0	15	0	12
ADB113	0	1296	5	34	0	0	130	173	61	5	144	8	83	40	11	40	123	116	68	21	48	0	39	23	0	2	34	31	17	70	18	24	3	38	0	6	18	0	9	0	0	20	9	7	6	0	9	12	28
ADB115	2	831	11	286	7	0	214	162	44	16	133	145	99	37	36	5	35	65	46	18	43	51	21	0	14	89	2	33	7	64	17	11	30	18	2	1	57	0	2	0	0	7	24	23	8	0	0	0	0
ADD116	220	430	0	72	1	0	111	289	149	13	169	189	118	103	47	21	53	0	0	1	41	13	23	3	158	65	8	27	18	36	38	9	40	18	1	8	30	0	0	0	0	13	0	2	18	22	2	56	14
ADD117	41	141	0	62	157	0	73	120	141	29	113	16	131	72	74	12	27	183	167	24	33	17	24	17	5	28	272	17	68	55	34	19	2	20	8	48	7	0	18	0	4	19	5	32	18	0	5	2	4
ADE112	37	26	0	192	4	0	86	238	687	25	156	39	201	50	19	2	99	0	0	0	105	35	7	17	0	60	232	41	45	0	32	8	30	30	0	1	18	0	10	0	0	10	12	30	14	1	6	10	23
ADE118	12	124	0	1679	40	0	107	110	29	0	128	1	131	32	1	13	39	55	9	8	21	7	31	3	2	10	109	26	0	31	14	23	0	11	0	1	0	0	0	0	0	16	0	8	21	0	0	13	8
AEA66	334	1	1	1218	0	0	115	93	11	13	83	0	23	77	0	245	36	0	0	18	37	13	14	15	14	30	14	24	32	0	32	21	10	15	4	28	3	0	10	0	0	43	0	20	6	0	1	21	2
AEB67	0	476	0	55	0	0	102	223	30	25	173	0	200	54	9	6	32	23	0	18	38	13	39	12	83	59	0	59	58	0	55	4	43	44	4	79	6	0	39	0	0	9	0	29	7	0	3	25	17
AEB76	49	1645	0	99	0	0	26	69	233	5	127	0	107	60	0	9	36	10	0	9	25	17	11	123	0	3	9	12	11	0	33	0	8	0	0	27	0	0	31	0	0	3	0	11	3	0	0	7	2
AEB78	13	825	0	251	0	0	131	149	89	12	136	0	88	80	23	6	29	58	112	25	20	30	18	123	66	5	0	21	27	11	14	17	9	27	0	22	15	0	27	0	0	20	0	6	26	0	14	6	4
AEC69	296	22	0	449	0	0	253	130	63	13	141	5	119	25	40	54	32	0	0	26	56	63	17	42	3	48	0	16	31	8	40	35	42	47	17	32	20	0	20	0	3	13	0	17	22	0	16	2	17
AEC71	23	692	11	1141	1	0	65	112	124	20	101	0	28	46	14	17	18	25	0	8	25	16	12	12	0	7	3	19	13	0	17	1	2	20	0	31	0	0	34	0	0	16	2	23	3	0	2	0	1
AEC72	36	106	0	142	0	0	145	322	34	33	100	0	119	52	6	10	35	198	0	18	45	16	8	118	55	21	85	51	44	0	9	22	7	34	0	51	11	0	66	0	0	35	0	16	29	0	0	13	2
AED68	48	527	0	2	0	0	214	162	44	22	127	0	119	144	13	28	14	83	0	32	24	44	69	47	8	37	1	33	34	35	21	5	6	61	2	49	15	0	69	0	0	14	0	3	34	0	0	31	5
AED75	60	1802	0	187	0	0	62	63	93	3	73	0	20	159	1	7	55	0	9	10	18	0	21	60	24	5	0	17	10	1	12	2	3	2	1	10	0	0	23	0	0	7	0	10	1	0	1	0	1
AED77	65	55	0	803	3	0	60	49	384	32	33	0	28	72	52	483	58	0	1	4	24	6	16	76	5	6	0	15	23	0	16	4	24	19	8	12	20	0	2	0	33	13	0	12	2	0	4	4	2
AEE63	16	5	0	1137	0	0	260	71	40	31	80	34	65	87	26	66	19	0	2	10	31	28	15	45	3	13	5	10	15	0	24	50	13	15	42	23	9	0	31	0	48	5	0	10	1	0	10	3	16
AEE64	10	30	0	153	0	0	137	157	74	16	116	0	88	55	14	156	32	0	0	35	99	43	49	18	113	28	0	63	61	0	57	6	79	43	9	33	14	0	50	0	8	70	0	27	37	0	12	5	0
AEE74	717	609	0	145	1	0	50	128	114	4	78	11	43	102	0	53	203	74	0	45	23	6	13	136	6	26	0	9	4	0	0	4	60	13	0	1	5	0	9	0	0	31	0	24	20	0	0	19	14
PAA30	2293	2	0	31	0	2	105	36	13	18	10	0	14	41	3	13	73	0	0	1	8	5	2	6	0	24	0	0	8	0	3	21	2	4	0	17	0	0	0	0	0	1	0	0	7	0	2	0	40
PAA31	1553	4	2	9	670	0	113	51	11	7	42	0	67	26	1	4	21	0	0	2	13	4	5	0	12	20	0	19	18	0	13	12	16	11	1	16	0	0	13	0	0	4	0	2	9	0	6	4	0
PAA33	664	5	0	2	2292	1	9	13	1	1	2	0	4	8	2	1	1	0	0	1	5	5	7	1	0	0	0	0	2	0	1	0	1	2	2	4	0	0	4	0	0	1	0	2	0	0	0	0	0
PAB35	1305	14	1	667	43	0	213	39	10	86	38	4	57	24	12	0	13	0	2	11	22	7	13	6	0	3	31	5	7	0	6	2	4	19	0	15	7	0	6	0	0	0	0	4	6	0	4	0	0
PAB36	981	0	2	0	2023	0	6	3	0	7	2	0	3	2	3	1	2	0	2	0	0	9	1	1	1	0	0	0	0	0	1	16	4	1	1	0	1	0	0	0	0	0	0	1	2	0	1	0	0
PAB37	514	7	0	512	520	0	181	107	5	61	79	13	36	231	17	4	16	0	6	14	21	9	20	20	13	19	0	10	30	0	21	9	20	10	4	23	2	0	16	0	0	5	0	13	21	0	0	5	7
PAC27	1730	0	0	0	546	0	5	1	3	741	13	0	3	4	3	1	0	2	0	2	1	2	0	0	1	0	0	2	0	0	1	1	2	2	0	0	0	0	2	0	1	1	0	0	1	0	0	0	0
PAC28	306	0	0	42	2593	0	21	5	0	20	4	0	8	1	0	2	4	0	1	1	12	2	0	13	1	5	0	2	1	0	2	0	3	3	0	1	0	0	1	0	0	1	0	1	1	0	2	1	0
PAC32	2477	0	0	119	11	0	126	25	3	18	13	0	21	7	14	2	6	0	0	5	13	0	2	0	2	3	3	5	13	0	1	8	0	2	22	11	0	0	5	0	0	5	0	3	2	0	6	12	2
PAD22	2682	1	0	27	3	0	48	26	0	70	6	1	20	7	10	3	4	0	2	3	3	9	5	1	6	3	0	5	14	0	1	7	3	5	1	5	1	0	3	0	0	1	2	0	1	0	1	2	0
PAE23	2575	0	0	2	316	0	53	8	3	17	4	2	3	0	1	1	1	0	2	0	1	1	4	1	0	2	1	1	3	0	0	9	1	0	49	1	0	0	0	0	0	1	0	0	1	0	0	1	0
PAE24	549	48	0	434	50	0	193	55	198	139	7	0	35	19	48	41	8	0	9	54	19	8	11	0	19	2	2	2	17	0	10	62	2	13	48	16	14	0	19	0	7	1	0	5	7	0	2	1	1
PAE29	1792	0	0	25	1092	0	4	8	1	46	11	0	2	3	0	0	1	0	8	0	0	19	1	0	0	0	0	1	1	0	1	2	1	2	0	3	0	0	6	0	0	2	0	1	2	0	1	0	2
PBA145	2277	0	1	21	424	0	20	28	6	21	19	3	12	8	6	6	26	0	0	0	9	84	5	4	0	0	0	5	13	0	0	4	0	3	1	0	6	0	0	0	0	1	0	0	1	0	0	0	0
PBA151	2326	0	1	54	215	0	18	39	3	34	26	0	11	49	1	0	60	0	0	0	7	0	15	1	0	7	0	4	2	0	11	5	9	10	0	0	2	0	1	0	0	3	0	6	1	0	0	1	7
PBB142	2609	6	3	78	1	0	20	21	11	1	0	10	4	10	6	7	82	0	0	7	0	2	2	1	46	3	4	0	1	0	4	4	0	1	33	1	5	0	0	0	0	1	0	0	0	0	2	0	4
PBB143	683	0	0	1898	0	2	25	30	15	136	24	7	34	13	6	0	26	0	0	0	6	4	4	1	0	0	9	19	1	0	13	5	4	2	4	1	2	0	0	0	0	13	0	1	7	0	1	9	0
PBC140	2541	0	3	26	0	0	22	12	5	2	20	11	17	46	19	0	47	0	2	4	12	184	2	1	0	0	3	6	2	0	1	7	0	3	0	2	0	0	1	0	0	2	0	4	2	0	1	3	0
PBC141	1757	1	0	6	394	0	10	9	4	813	4	0	8	9	10	0	18	5	3	2	1	2	1	0	0	0	0	1	3	0	0	1	4	3	0	1	0	2	0	0	0	0	0	0	2	0	0	0	2
PBC155	2900	0	1	13	0	0	11	2	2	2	7	2	7	6	2	3	12	0	0	5	0	58	1	0	0	1	2	0	1	0	0	0	1	1	8	0	1	1	0	0	0	1	0	1	0	1	0	3	0
PBD150	242	0	0	66	1953	3	69	32	0	5	15	6	12	11	543	0	19	0	0	0	13	2	2	2	0	9	0	8	6	0	3	3	1	3	8	0	1	0	0	0	0	1	2	1	2	0	1	0	0
PBD153	1462	0	0	1099	5	0	39	44	3	44	51	6	29	25	64	3	42	0	0	6	16	4	7	0	0	0	8	0	0	0	9	0	10	7	3	3	1	0	1	0	0	11	0	6	0	0	1	5	2
PBE147	2231	15	0	382	1	0	37	28	24	33	21	4	4	4	15	2	29	0	0	8	6	4	1	1	5	0	6	5	0	0	1	15	1	7	13	2	16	0	1	0	0	3	0	5	1	0	3	1	0
PBE154	938	1	3	413	3	2	64	6	44	1345	12	17	9	9	7	40	16	0	3	2	3	1	6	1	0	1	0	0	1	0	7	14	2	0	14	2	6	0	0	0	8	1	0	1	1	0	5	0	0
PCB54	2729	0	0	6	39	0	25	11	7	50	39	0	2	29	8	0	1	0	28	1	1	7	15	8	0	1	6	1	4	0	4	0	0	12	0	7	0	0	1	0	0	0	0	0	2	4	1	0	3
PCC56	2056	0	0	277	3	0	44	33	29	1	13	2	8	6	102	16	17	0	0	2	2	14	16	12	1	1	13	1	1	0	6	60	0	2	68	0	19	0	0	28	2	0	0	10	3	0	3	2	3
PCC58	2421	1	0	83	0	0	22	21	5	320	25	0	9	49	2	1	27	6	0	0	0	0	4	5	0	10	0	2	0	0	11	11	3	6	0	0	0	0	0	0	0	3	0	3	0	0	0	0	3
PCD55	1351	1	0	719	4	0	53	40	9	0	14	0	11	15	17	3	21	0	0	1	9	106	4	17	6	1	0	4	10	0	7	32	6	9	0	4	6	0	6	2	378	1	0	2	0	0	3	3	1
PCE53	1792	4	1	14	158	0	39	29	6	487	23	5	11	15	199	0	5	0	51	2	17	12	6	4	1	5	0	2	11	0	5	0	1	9	0	7	0	0	6	0	0	5	0	4	3	0	1	2	2
PDA109	1373	0	0	21	1515	0	10	0	0	89	10	20	4	3	6	0	6	0	5	0	0	12	0	0	0	2	0	0	1	0	0	3	0	0	2	0	1	0	0	0	0	1	0	2	2	0	1	0	0
PDB101	2165	3	0	19	4	0	23	68	4	16	57	0	27	58	7	60	29	0	1	2	32	20	19	0	9	18	0	6	11	0	27	0	19	9	0	10	2	0	15	0	0	15	0	1	5	0	8	4	2
PDB105	2416	0	5	39	10	0	48	41	9	21	28	27	20	55	29	1	147	0	0	0	14	0	13	0	2	18	4	7	2	0	6	8	4	1	2	0	4	0	1	0	0	7	0	3	5	0	0	11	0
PDC104	2000	0	5	11	100	0	29	16	59	351	3	68	18	29	110	0	52	0	14	0	1	14	1	1	0	123	0	2	2	0	0	7	0	1	0	1	2	0	0	0	0	1	0	0	1	0	0	0	3
PDD102	674	0	16	101	36	11	149	94	14	34	124	306	86	103	70	44	241	0	75	6	34	16	19	2	0	301	0	26	4	0	10	33	0	10	4	0	9	0	1	0	0	7	0	7	8	12	0	3	1
PDE108	2269	2	0	354	1	2	7	9	2	142	22	19	15	17	112	4	27	0	4	3	5	6	3	3	0	7	4	3	2	0	0	3	2	1	0	1	6	0	0	0	0	0	0	2	0	0	2	2	0
PEA83	2675	0	4	76	35	1	15	12	2	75	5	10	7	10	1	0	44	0	2	3	1	48	0	1	0	0	2	1	1	0	1	15	1	0	2	1	1	0	0	0	0	3	1	0	0	1	5	7	2
PEA87	2485	0	0	17	2	0	48	31	0	32	42	0	26	18	0	5	38	1	0	6	9	81	10	1	76	4	0	18	2	0	2	0	14	6	1	0	4	0	1	0	0	1	0	8	5	0	0	15	0
PEA92	2830	0	0	40	0	0	11	9	1	14	21	0	17	7	5	0	28	0	1	0	2	1	7	0	1	2	1	2	1	0	4	2	5	1	3	1	0	0	0	0	0	0	1	1	0	0	8	0	0
PEB85	2340	0	1	24	18	2	23	22	13	83	15	3	8	1	48	0	8	0	1	3	6	211	2	4	10	2	8	2	1	0	3	28	5	1	9	0	2	0	0	0	0	3	0	2	10	4	0	1	91
PEB88	2733	0	0	27	5	0	17	32	0	49	24	12	9	3	1	15	9	0	5	0	2	3	6	0	0	14	0	3	2	0	1	1	2	4	0	2	5	0	20	0	0	3	0	3	8	0	0	3	3
PEB91	2077	0	0	2	0	0	25	105	6	2	69	34	31	101	4	0	49	0	0	10	12	0	11	13	29	11	0	13	14	0	10	1	28	10	6	21	4	0	17	0	0	0	0	24	2	0	1	27	0
PEC84	2096	5	0	4	0	0	14	98	6	13	77	5	85	34	2	15	25	0	3	9	31	7	10	5	2	9	0	17	8	0	6	14	2	10	0	22	0	0	16	0	0	4	0	10	10	0	6	18	1
PEC89	1317	14	0	96	0	0	93	98	11	7	98	9	54	97	38	19	67	0	0	2	39	22	28	10	2	34	0	14	29	0	30	24	2	22	3	28	1	0	33	0	0	4	0	26	11	0	1	3	2
PED81	2330	2	1	76	0	2	42	45	4	12	9	5	25	20	3	1	4	0	0	6	13	8	10	2	6	21	0	3	12	0	8	1	101	11	0	10	2	0	9	0	2	3	0	3	5	0	2	0	0
PED90	2294	0	0	9	0	0	65	51	3	30	42	0	49	18	0	4	16	0	0	8	23	10	7	16	5	8	0	11	30	0	21	3	8	12	0	21	0	0	9	0	0	21	0	4	12	0	1	9	0
PEE82	550	0	0	512	68	0	466	374	2	3	2	2	76	19	6	1	13	0	2	3	103	1	0	5	0	44	0	146	238	0	31	2	1	1	29	1	4	0	1	0	0	1	0	0	7	0	0	40	196
PEE95	2867	0	0	137	0	0	3	7	0	22	2	0	2	5	8	0	20	0	0	1	2	0	1	2	1	0	2	4	0	0	1	1	0	2	0	0	1	0	0	0	0	0	0	0	0	0	0	0	0
PEE96	2825	0	0	4	0	0	16	12	4	0	25	1	7	7	2	1	7	0	0	0	8	1	2	1	1	1	0	8	0	0	7	2	1	7	81	3	2	0	0	0	0	2	0	2	3	0	1	4	6
WA38	1	0	1378	105	0	433	148	0	10	82	0	367	0	0	197	3	2	0	0	15	0	3	2	0	0	0	0	0	0	0	0	5	0	0	44	0	6	0	0	0	0	0	0	0	0	74	53	0	0
WA39	0	0	1528	81	0	545	188	0	14	59	0	310	3	0	140	5	0	0	0	8	0	2	0	0	0	1	0	0	0	0	0	2	0	0	27	0	21	0	0	0	0	0	0	0	0	26	34	0	1
WA40	1	0	1661	73	1	451	256	0	4	44	0	261	0	0	126	1	1	0	0	14	0	7	1	0	0	0	0	0	0	0	0	0	0	0	16	0	6	0	0	0	0	0	0	0	0	30	39	0	0
WA41	0	0	1560	79	0	476	204	0	5	44	0	294	0	0	117	5	14	0	0	9	0	9	3	0	0	0	0	0	0	0	0	1	0	0	22	0	12	0	0	0	0	0	0	0	0	63	52	0	1
WB156	0	0	1480	134	0	575	249	0	7	73	0	177	0	0	110	5	5	0	1	75	0	13	0	0	0	0	0	0	0	0	0	6	0	0	13	0	8	0	0	0	0	0	0	0	0	36	19	0	0
WB157	2	0	1269	114	0	592	205	0	5	77	0	170	1	1	121	5	5	0	0	323	0	7	4	0	0	0	0	0	0	0	0	2	0	0	17	0	22	0	0	0	0	0	0	0	0	33	21	0	0
WB158	0	1	1458	170	0	613	195	0	8	26	0	214	2	0	95	8	1	0	0	39	0	9	0	0	0	0	0	0	0	0	0	1	0	0	28	0	27	0	0	0	0	0	1	0	0	47	17	0	0
WB160	1	1	1461	179	0	557	179	0	18	74	0	129	0	0	80	8	1	0	1	181	0	83	3	0	0	0	0	0	0	0	0	3	0	0	15	0	10	0	0	0	0	0	2	0	0	29	18	0	0
WC59	2	2	1253	156	3	653	328	0	8	44	1	272	0	1	113	0	9	0	0	18	0	14	4	0	0	1	0	0	0	0	0	2	0	0	19	0	33	0	0	0	0	0	0	0	0	31	11	0	0
WC60	0	0	1244	121	2	826	299	0	19	80	0	237	0	0	72	1	1	0	0	12	0	5	1	0	0	0	0	0	0	0	0	2	0	0	9	0	41	0	0	0	0	0	0	0	0	18	12	0	0
WC61	0	0	1191	155	1	747	407	1	8	93	0	196	0	0	55	0	2	0	0	14	0	7	0	0	0	0	0	0	0	0	0	0	0	0	20	0	41	0	0	0	0	0	0	0	0	28	7	0	0
WC62	0	2	1286	80	1	940	374	0	8	77	0	126	0	0	44	1	2	0	2	8	0	18	0	0	0	0	0	0	0	0	0	3	0	0	20	0	19	0	0	0	0	0	0	0	0	15	4	0	0
WD119	0	0	1385	89	0	673	163	0	2	32	0	261	0	0	125	3	8	0	1	113	0	2	2	0	0	0	0	0	0	0	0	5	0	0	17	0	15	0	0	0	0	0	0	0	0	46	27	0	0
WD120	4	0	1461	79	0	747	168	0	9	33	0	200	5	0	95	1	1	0	3	109	0	3	0	0	0	0	0	0	0	0	0	8	0	0	27	0	6	0	0	0	0	0	1	0	0	22	14	0	0
WD121	3	1	1545	85	0	728	150	1	9	31	0	229	0	1	101	0	0	0	1	14	0	15	3	0	0	0	0	0	0	0	0	5	0	0	28	0	7	0	0	0	0	0	0	0	0	31	20	0	0
WD122	2	0	1432	66	0	777	228	0	10	30	0	258	0	0	88	1	9	0	1	20	0	4	0	0	0	0	0	0	0	0	0	5	0	0	19	1	2	0	0	0	0	0	0	0	0	38	30	0	0
WE100	0	0	1448	99	1	774	130	0	11	23	0	194	0	0	144	4	0	0	0	63	0	3	1	1	0	0	0	0	0	0	0	7	0	0	22	0	6	0	0	0	0	0	1	0	0	35	21	0	0
WE97	0	1	1631	64	3	795	136	0	12	31	0	138	0	0	99	5	4	0	1	47	0	11	0	1	2	0	0	0	0	0	0	5	0	0	12	0	7	0	0	0	0	0	0	0	0	19	19	0	0
WE98	1	0	1275	105	0	953	255	0	7	64	0	136	0	0	86	0	8	0	0	49	0	2	1	0	0	0	0	0	0	0	0	8	0	0	27	0	10	0	0	0	0	0	0	0	0	20	15	0	0
WE99	0	0	1519	72	0	833	127	0	11	15	0	173	0	0	100	5	0	0	0	63	0	10	1	0	0	0	0	0	0	0	0	6	0	0	20	0	14	0	0	0	0	0	0	0	0	31	22	0	0
[truncated: 442 more columns]

## Sheet: Fig. 4
#Alpha diversity and richness of microbial community data of OTUs at 97 % similarity cutoff.
#
sample	species	dest_site	orig_site	dest_impact	orig_impact	nobs	chao	shannon	simpson
AAA1	Acropora	A	A	AB	AB	196	430.194	2.30966	0.198305
AAA14	Acropora	A	A	AB	AB	370	479.703	3.85841	0.109944
AAA4	Acropora	A	A	AB	AB	292	550.246	2.51651	0.199579
AAB15	Acropora	A	B	AB	AB	138	162.231	2.01886	0.427188
AAB19	Acropora	A	B	AB	AB	318	398.294	3.58715	0.128883
AAB20	Acropora	A	B	AB	AB	296	456.875	1.80028	0.577784
AAC10	Acropora	A	C	AB	CD	422	667.679	3.23343	0.246273
AAC6	Acropora	A	C	AB	CD	168	279.886	1.83845	0.346961
AAD3	Acropora	A	D	AB	CD	58	238.6	0.86995	0.622587
AAD7	Acropora	A	D	AB	CD	229	463	2.03662	0.298546
AAD9	Acropora	A	D	AB	CD	94	200	1.37625	0.393924
AAE16	Acropora	A	E	AB	E	271	364	3.15268	0.16538
AAE18	Acropora	A	E	AB	E	141	270.194	1.20764	0.591124
AAE21	Acropora	A	E	AB	E	227	376.386	1.87381	0.348877
ABB134	Acropora	B	B	AB	AB	226	272.243	3.72576	0.06767
ABB137	Acropora	B	B	AB	AB	161	174.571	3.42232	0.114272
ABB138	Acropora	B	B	AB	AB	181	225	3.00088	0.1262
ABC124	Acropora	B	C	AB	CD	239	274.509	3.74492	0.066976
ABC128	Acropora	B	C	AB	CD	321	358.967	4.06868	0.080734
ABC133	Acropora	B	C	AB	CD	183	224.325	2.81246	0.205136
ABD130	Acropora	B	D	AB	CD	215	252.05	4.03331	0.054956
ABD132	Acropora	B	D	AB	CD	158	237.875	2.69544	0.159221
ABD136	Acropora	B	D	AB	CD	225	239.318	4.03934	0.048355
ABE123	Acropora	B	E	AB	E	166	221.312	2.47622	0.241409
ABE126	Acropora	B	E	AB	E	191	236.724	2.93083	0.203453
ABE135	Acropora	B	E	AB	E	150	163.533	2.82891	0.175042
ACA44	Acropora	C	A	CD	AB	174	229.682	2.4229	0.346446
ACB43	Acropora	C	B	CD	AB	138	146.143	2.9265	0.15401
ACC42	Acropora	C	C	CD	CD	383	441.28	4.24973	0.099024
ACC45	Acropora	C	C	CD	CD	183	190.037	4.07311	0.041959
ACC49	Acropora	C	C	CD	CD	187	203.667	4.28307	0.026129
ACD50	Acropora	C	D	CD	CD	165	169.789	4.17005	0.033684
ACE47	Acropora	C	E	CD	E	164	191.067	3.93174	0.040401
ADA111	Acropora	D	A	CD	AB	203	220.222	4.45914	0.019988
ADA114	Acropora	D	A	CD	AB	176	185.562	4.16348	0.039303
ADB113	Acropora	D	B	CD	AB	165	196.5	3.12016	0.19795
ADB115	Acropora	D	B	CD	AB	200	215.615	3.85593	0.085008
ADD116	Acropora	D	D	CD	CD	205	256.75	4.04434	0.041714
ADD117	Acropora	D	D	CD	CD	381	426.143	4.89913	0.019023
ADE112	Acropora	D	E	CD	E	176	190.882	3.95578	0.054369
ADE118	Acropora	D	E	CD	E	173	193.308	2.80955	0.264079
AEA66	Acropora	E	A	E	AB	294	335.902	3.49024	0.155946
AEB67	Acropora	E	B	E	AB	391	437.019	4.94467	0.030341
AEB76	Acropora	E	B	E	AB	214	245.8	2.47247	0.35936
AEB78	Acropora	E	B	E	AB	285	318.553	4.17165	0.077298
AEC69	Acropora	E	C	E	CD	466	529.924	5.2938	0.014928
AEC71	Acropora	E	C	E	CD	285	335.05	3.12567	0.183378
AEC72	Acropora	E	C	E	CD	297	310.778	4.92442	0.014886
AED68	Acropora	E	D	E	CD	337	376.791	4.72583	0.039372
AED75	Acropora	E	D	E	CD	231	277.92	2.59981	0.341092
AED77	Acropora	E	D	E	CD	376	452.679	4.4521	0.038456
AEE63	Acropora	E	E	E	E	407	491.086	4.66093	0.047803
AEE64	Acropora	E	E	E	E	362	381.07	5.37305	0.008128
AEE74	Acropora	E	E	E	E	161	177.25	3.46538	0.089932
PAA30	Pocillopora	A	A	AB	AB	128	137.625	1.83967	0.504298
PAA31	Pocillopora	A	A	AB	AB	270	371.75	2.54114	0.278449
PAA33	Pocillopora	A	A	AB	AB	102	315.462	0.964926	0.585179
PAB35	Pocillopora	A	B	AB	AB	235	347.077	2.84523	0.210748
PAB36	Pocillopora	A	B	AB	AB	54	144	0.907316	0.519786
PAB37	Pocillopora	A	B	AB	AB	311	411.258	3.73622	0.079763
PAC27	Pocillopora	A	C	AB	CD	65	128.067	1.22753	0.389918
PAC28	Pocillopora	A	C	AB	CD	79	152.5	0.808037	0.708097
PAC32	Pocillopora	A	C	AB	CD	169	258.757	1.4018	0.619601
PAD22	Pocillopora	A	D	AB	CD	173	399	1.12367	0.697466
PAE23	Pocillopora	A	E	AB	E	72	118.312	1.05715	0.592236
PAE24	Pocillopora	A	E	AB	E	365	447.22	4.69708	0.035718
PAE29	Pocillopora	A	E	AB	E	74	160.769	1.28091	0.403555
PBA145	Pocillopora	B	A	AB	AB	128	187.032	1.34597	0.541669
PBA151	Pocillopora	B	A	AB	AB	122	153.2	1.505	0.555303
PBB142	Pocillopora	B	B	AB	AB	162	330.889	1.25296	0.651044
PBB143	Pocillopora	B	B	AB	AB	141	188.903	1.73989	0.400051
PBC140	Pocillopora	B	C	AB	CD	118	167.111	1.32429	0.582127
PBC141	Pocillopora	B	C	AB	CD	81	175.231	1.31428	0.394372
PBC155	Pocillopora	B	C	AB	CD	73	143.714	0.600202	0.816635
PBD150	Pocillopora	B	D	AB	CD	147	235.75	1.65902	0.427439
PBD153	Pocillopora	B	D	AB	CD	145	176.333	1.92354	0.325332
PBE147	Pocillopora	B	E	AB	E	212	337.634	1.84249	0.498312
PBE154	Pocillopora	B	E	AB	E	192	302.857	2.19805	0.271886
PCB54	Pocillopora	C	B	CD	AB	76	101.071	0.83519	0.76599
PCC56	Pocillopora	C	C	CD	CD	259	378.053	2.29294	0.423713
PCC58	Pocillopora	C	C	CD	CD	70	87.2727	1.19043	0.593816
PCD55	Pocillopora	C	D	CD	CD	221	349.4	2.40301	0.245848
PCE53	Pocillopora	C	E	CD	E	227	402	2.00827	0.36223
PDA109	Pocillopora	D	A	CD	AB	48	65.1	1.1137	0.43046
PDB101	Pocillopora	D	B	CD	AB	239	288.585	2.14966	0.475236
PDB105	Pocillopora	D	B	CD	AB	147	208.034	1.49192	0.58447
PDC104	Pocillopora	D	C	CD	CD	111	182.55	1.72353	0.425297
PDD102	Pocillopora	D	D	CD	CD	221	260.2	3.79523	0.068267
PDE108	Pocillopora	D	E	CD	E	86	107.12	1.31009	0.530585
PEA83	Pocillopora	E	A	E	AB	95	213.462	0.977186	0.700732
PEA87	Pocillopora	E	A	E	AB	128	161.444	1.32377	0.634005
PEA92	Pocillopora	E	A	E	AB	103	170.5	0.694998	0.819035
PEB85	Pocillopora	E	B	E	AB	136	189.469	1.48488	0.5559
PEB88	Pocillopora	E	B	E	AB	103	142	0.947036	0.744714
PEB91	Pocillopora	E	B	E	AB	199	223	2.20644	0.438577
PEC84	Pocillopora	E	C	E	CD	296	397.483	2.37956	0.43865
PEC89	Pocillopora	E	C	E	CD	427	501.765	3.85716	0.178344
PED81	Pocillopora	E	D	E	CD	249	353.219	1.78073	0.554979
PED90	Pocillopora	E	D	E	CD	266	334.06	1.96387	0.535925
PEE82	Pocillopora	E	E	E	E	149	329.067	3.16794	0.082664
PEE95	Pocillopora	E	E	E	E	45	87	0.522256	0.81709
PEE96	Pocillopora	E	E	E	E	107	222.556	0.810919	0.756847

## Sheet: Fig. 5
#Sample identifier and experimental design.
#
sampleID	type	Species_Destination_Origin-site	destination_origin_site	origin_impact	origin_site	destination_impact	destination_site	destination_origin_impact
AAA1	Acropora	AAA	AA	AB	A	AB	A	AB_AB
AAA14	Acropora	AAA	AA	AB	A	AB	A	AB_AB
AAA4	Acropora	AAA	AA	AB	A	AB	A	AB_AB
AAB15	Acropora	AAB	AB	AB	B	AB	A	AB_AB
AAB19	Acropora	AAB	AB	AB	B	AB	A	AB_AB
AAB20	Acropora	AAB	AB	AB	B	AB	A	AB_AB
AAC10	Acropora	AAC	AC	CD	C	AB	A	AB_CD
AAC6	Acropora	AAC	AC	CD	C	AB	A	AB_CD
AAD3	Acropora	AAD	AD	CD	D	AB	A	AB_CD
AAD7	Acropora	AAD	AD	CD	D	AB	A	AB_CD
AAD9	Acropora	AAD	AD	CD	D	AB	A	AB_CD
AAE16	Acropora	AAE	AE	E	E	AB	A	AB_E
AAE18	Acropora	AAE	AE	E	E	AB	A	AB_E
AAE21	Acropora	AAE	AE	E	E	AB	A	AB_E
ABB134	Acropora	ABB	BB	AB	B	AB	B	AB_AB
ABB137	Acropora	ABB	BB	AB	B	AB	B	AB_AB
ABB138	Acropora	ABB	BB	AB	B	AB	B	AB_AB
ABC124	Acropora	ABC	BC	CD	C	AB	B	AB_CD
ABC128	Acropora	ABC	BC	CD	C	AB	B	AB_CD
ABC133	Acropora	ABC	BC	CD	C	AB	B	AB_CD
ABD130	Acropora	ABD	BD	CD	D	AB	B	AB_CD
ABD132	Acropora	ABD	BD	CD	D	AB	B	AB_CD
ABD136	Acropora	ABD	BD	CD	D	AB	B	AB_CD
ABE123	Acropora	ABE	BE	E	E	AB	B	AB_E
ABE126	Acropora	ABE	BE	E	E	AB	B	AB_E
ABE135	Acropora	ABE	BE	E	E	AB	B	AB_E
ACA44	Acropora	ACA	CA	AB	A	CD	C	CD_AB
ACB43	Acropora	ACB	CB	AB	B	CD	C	CD_AB
ACC42	Acropora	ACC	CC	CD	C	CD	C	CD_CD
ACC45	Acropora	ACC	CC	CD	C	CD	C	CD_CD
ACC49	Acropora	ACC	CC	CD	C	CD	C	CD_CD
ACD50	Acropora	ACD	CD	CD	D	CD	C	CD_CD
ACE47	Acropora	ACE	CE	E	E	CD	C	CD_E
ADA111	Acropora	ADA	DA	AB	A	CD	D	CD_AB
ADA114	Acropora	ADA	DA	AB	A	CD	D	CD_AB
ADB113	Acropora	ADB	DB	AB	B	CD	D	CD_AB
ADB115	Acropora	ADB	DB	AB	B	CD	D	CD_AB
ADD116	Acropora	ADD	DD	CD	D	CD	D	CD_CD
ADD117	Acropora	ADD	DD	CD	D	CD	D	CD_CD
ADE112	Acropora	ADE	DE	E	E	CD	D	CD_E
ADE118	Acropora	ADE	DE	E	E	CD	D	CD_E
AEA66	Acropora	AEA	EA	AB	A	E	E	E_AB
AEB67	Acropora	AEB	EB	AB	B	E	E	E_AB
AEB76	Acropora	AEB	EB	AB	B	E	E	E_AB
AEB78	Acropora	AEB	EB	AB	B	E	E	E_AB
AEC69	Acropora	AEC	EC	CD	C	E	E	E_CD
AEC71	Acropora	AEC	EC	CD	C	E	E	E_CD
AEC72	Acropora	AEC	EC	CD	C	E	E	E_CD
AED68	Acropora	AED	ED	CD	D	E	E	E_CD
AED75	Acropora	AED	ED	CD	D	E	E	E_CD
AED77	Acropora	AED	ED	CD	D	E	E	E_CD
AEE63	Acropora	AEE	EE	E	E	E	E	E_E
AEE64	Acropora	AEE	EE	E	E	E	E	E_E
AEE74	Acropora	AEE	EE	E	E	E	E	E_E
PAA30	Pocillopora	PAA	AA	AB	A	AB	A	AB_AB
PAA31	Pocillopora	PAA	AA	AB	A	AB	A	AB_AB
PAA33	Pocillopora	PAA	AA	AB	A	AB	A	AB_AB
PAB35	Pocillopora	PAB	AB	AB	B	AB	A	AB_AB
PAB36	Pocillopora	PAB	AB	AB	B	AB	A	AB_AB
PAB37	Pocillopora	PAB	AB	AB	B	AB	A	AB_AB
PAC27	Pocillopora	PAC	AC	CD	C	AB	A	AB_CD
PAC28	Pocillopora	PAC	AC	CD	C	AB	A	AB_CD
PAC32	Pocillopora	PAC	AC	CD	C	AB	A	AB_CD
PAD22	Pocillopora	PAD	AD	CD	D	AB	A	AB_CD
PAE23	Pocillopora	PAE	AE	E	E	AB	A	AB_E
PAE29	Pocillopora	PAE	AE	E	E	AB	A	AB_E
PBA145	Pocillopora	PBA	BA	AB	A	AB	B	AB_AB
PBA151	Pocillopora	PBA	BA	AB	A	AB	B	AB_AB
PBB142	Pocillopora	PBB	BB	AB	B	AB	B	AB_AB
PBB143	Pocillopora	PBB	BB	AB	B	AB	B	AB_AB
PBC140	Pocillopora	PBC	BC	CD	C	AB	B	AB_CD
PBC141	Pocillopora	PBC	BC	CD	C	AB	B	AB_CD
PBC155	Pocillopora	PBC	BC	CD	C	AB	B	AB_CD
PBD150	Pocillopora	PBD	BD	CD	D	AB	B	AB_CD
PBD153	Pocillopora	PBD	BD	CD	D	AB	B	AB_CD
PBE147	Pocillopora	PBE	BE	E	E	AB	B	AB_E
PBE154	Pocillopora	PBE	BE	E	E	AB	B	AB_E
PCB54	Pocillopora	PCB	CB	AB	B	CD	C	CD_AB
PCC56	Pocillopora	PCC	CC	CD	C	CD	C	CD_CD
PCC58	Pocillopora	PCC	CC	CD	C	CD	C	CD_CD
PCD55	Pocillopora	PCD	CD	CD	D	CD	C	CD_CD
PCE53	Pocillopora	PCE	CE	E	E	CD	C	CD_E
PDA109	Pocillopora	PDA	DA	AB	A	CD	D	CD_AB
PDB101	Pocillopora	PDB	DB	AB	B	CD	D	CD_AB
PDB105	Pocillopora	PDB	DB	AB	B	CD	D	CD_AB
PDC104	Pocillopora	PDC	DC	CD	C	CD	D	CD_CD
PDD102	Pocillopora	PDD	DD	CD	D	CD	D	CD_CD
PDE108	Pocillopora	PDE	DE	E	E	CD	D	CD_E
PEA83	Pocillopora	PEA	EA	AB	A	E	E	E_AB
PEA87	Pocillopora	PEA	EA	AB	A	E	E	E_AB
PEA92	Pocillopora	PEA	EA	AB	A	E	E	E_AB
PEB85	Pocillopora	PEB	EB	AB	B	E	E	E_AB
PEB88	Pocillopora	PEB	EB	AB	B	E	E	E_AB
PEB91	Pocillopora	PEB	EB	AB	B	E	E	E_AB
PEC84	Pocillopora	PEC	EC	CD	C	E	E	E_CD
PEC89	Pocillopora	PEC	EC	CD	C	E	E	E_CD
PED81	Pocillopora	PED	ED	CD	D	E	E	E_CD
PED90	Pocillopora	PED	ED	CD	D	E	E	E_CD
PEE82	Pocillopora	PEE	EE	E	E	E	E	E_E
PEE95	Pocillopora	PEE	EE	E	E	E	E	E_E
PEE96	Pocillopora	PEE	EE	E	E	E	E	E_E
WA38	water			AB	A
WA39	water			AB	A
WA40	water			AB	A
WA41	water			AB	A
WB156	water			AB	B
WB157	water			AB	B
WB158	water			AB	B
WB160	water			AB	B
WC59	water			CD	C
WC60	water			CD	C
WC61	water			CD	C
WC62	water			CD	C
WD119	water			CD	D
WD120	water			CD	D
WD121	water			CD	D
WD122	water			CD	D
WE100	water			E	E
WE97	water			E	E
WE98	water			E	E
WE99	water			E	E
NEX	negative_DNA_extraction
NPCR	negative_PCR

## Sheet: Sup. Fig. 1, 3, 5-8
#Count table of bacterial OTUs at 97 % similarity cutoff after subsampling to 3,101 sequences per sample.
#
Sample	Otu0001	Otu0002	Otu0003	Otu0004	Otu0005	Otu0006	Otu0007	Otu0008	Otu0009	Otu0010	Otu0011	Otu0012	Otu0013	Otu0014	Otu0015	Otu0016	Otu0017	Otu0018	Otu0019	Otu0020	Otu0021	Otu0022	Otu0023	Otu0024	Otu0025	Otu0026	Otu0027	Otu0028	Otu0029	Otu0030	Otu0031	Otu0032	Otu0033	Otu0034	Otu0035	Otu0036	Otu0037	Otu0038	Otu0039	Otu0040	Otu0041	Otu0042	Otu0043	Otu0044	Otu0045	Otu0046	Otu0047	Otu0048	Otu0049
AAA1	832	448	931	1	0	0	7	11	0	0	1	3	3	3	32	11	3	0	0	0	0	8	0	0	1	11	12	0	381	9	0	0	0	0	2	1	0	2	1	0	0	0	0	0	0	0	0	0	0
AAA14	0	465	897	0	0	0	53	0	0	0	8	0	75	42	0	17	49	0	0	0	33	2	0	0	0	11	0	89	0	0	0	0	0	0	1	16	75	19	0	0	0	0	0	0	0	0	0	0	2
AAA4	12	1022	797	0	0	0	6	25	0	0	0	0	6	11	2	0	12	0	0	0	6	0	0	0	0	8	1	0	89	0	4	1	0	0	2	0	0	7	0	2	2	0	0	0	0	424	0	0	1
AAB15	86	2016	36	0	0	0	72	0	0	0	8	92	0	67	2	0	7	0	0	0	27	29	0	0	0	26	3	81	28	0	9	0	0	0	0	2	75	9	0	0	0	0	0	0	0	0	0	0	0
AAB19	2	621	903	0	0	0	118	0	0	0	1	3	114	21	27	19	30	0	0	0	3	0	0	0	0	11	5	0	2	0	25	0	0	0	6	0	0	33	0	0	7	0	0	0	0	0	0	0	5
AAB20	8	2356	14	0	0	0	30	0	0	0	0	0	1	4	0	0	37	0	0	0	4	0	0	0	0	3	0	0	46	0	2	0	0	0	6	0	0	11	0	0	0	0	0	0	1	0	0	2	0
AAC10	4	1519	47	15	0	8	22	8	0	0	3	0	100	9	0	6	25	0	0	0	20	0	0	4	0	6	0	15	167	0	7	0	0	4	0	16	5	3	0	2	0	0	0	0	0	0	4	0	0
AAC6	387	559	1694	0	0	0	9	0	0	0	5	45	55	0	5	7	1	0	0	0	1	0	0	0	0	4	16	0	0	0	1	0	0	0	0	4	0	0	0	0	0	0	0	0	0	0	0	0	2
AAD3	330	256	2411	1	0	0	4	0	0	0	0	0	0	2	4	0	4	0	0	0	0	1	0	0	0	1	3	0	0	0	1	0	1	0	0	1	0	1	0	0	0	0	0	0	0	0	0	0	1
AAD7	0	1283	1089	1	0	0	10	0	0	0	8	0	11	2	2	11	2	0	0	0	2	0	0	0	0	1	12	8	0	0	1	0	0	0	0	0	1	2	0	0	0	85	0	1	0	178	0	0	0
AAD9	17	1354	1396	0	0	0	14	0	0	0	1	0	1	4	2	3	4	0	0	0	8	13	0	0	0	1	13	0	0	0	4	0	0	0	0	0	0	0	0	0	71	0	0	0	0	0	0	0	0
AAE16	222	237	1142	0	0	0	59	20	0	0	0	2	14	40	5	7	36	0	0	0	7	0	0	0	0	1	8	0	411	0	5	0	0	0	3	17	0	5	0	4	2	0	0	0	0	0	0	0	12
AAE18	295	165	2360	0	0	0	8	0	0	0	0	20	0	14	23	8	4	0	0	0	1	0	0	0	0	9	0	0	0	0	2	0	0	0	1	0	0	1	0	0	0	0	0	0	0	0	0	0	1
AAE21	3	1577	921	0	0	0	7	137	0	0	2	0	0	1	27	1	11	0	0	0	3	22	0	0	0	4	1	8	0	0	6	0	0	0	0	0	5	7	0	0	0	0	0	0	0	0	0	0	0
ABB134	32	228	457	8	0	0	69	447	0	0	55	8	71	29	33	44	17	0	0	0	28	0	0	3	1	17	0	0	11	13	5	0	0	0	43	3	0	19	0	13	0	0	1	0	0	0	0	0	8
ABB137	2	976	97	0	0	0	162	0	0	0	163	93	4	163	0	35	37	0	0	0	31	100	0	7	1	15	31	0	0	0	45	0	0	0	39	4	0	15	0	89	10	0	82	11	0	0	0	0	0
ABB138	9	649	419	0	0	0	7	0	0	0	17	29	80	4	6	4	9	0	0	0	12	16	0	0	0	0	4	3	0	6	0	0	0	0	27	103	16	3	0	33	0	737	12	4	0	207	0	0	1
ABC124	41	188	626	1	0	0	50	10	0	0	79	324	26	12	82	19	12	0	0	0	18	0	0	0	83	12	189	4	0	8	13	0	0	0	36	0	2	10	0	33	1	0	6	88	0	0	0	0	9
ABC128	49	53	782	5	0	0	99	0	0	0	31	82	0	42	94	6	27	0	0	0	25	7	0	0	42	3	29	2	0	8	58	0	0	0	0	0	5	10	0	0	0	0	0	0	0	0	0	0	6
ABC133	0	1346	131	4	0	0	20	133	0	0	29	252	0	37	110	0	12	0	0	0	25	134	0	5	39	9	133	0	0	1	8	2	0	0	17	0	0	0	0	40	0	0	3	0	0	0	0	3	3
ABD130	6	614	182	6	0	0	138	0	0	0	64	156	1	12	54	0	31	0	0	0	27	118	0	0	47	24	70	0	0	30	10	8	0	0	47	0	21	8	0	18	1	0	1	0	23	0	0	0	1
ABD132	124	130	1039	2	0	0	10	1	0	0	9	87	45	11	548	7	2	0	0	1	4	22	0	2	93	3	14	0	135	4	1	0	0	0	3	0	0	0	0	3	0	0	2	258	10	0	0	0	0
ABD136	14	55	510	7	0	0	56	86	0	0	162	21	45	23	203	2	22	0	0	0	36	46	0	11	14	11	14	0	23	12	11	0	0	0	48	5	0	0	0	109	0	0	33	0	0	0	0	0	0
ABE123	434	2	1419	0	0	0	33	291	0	0	46	49	0	41	143	0	18	0	0	0	29	38	0	0	12	18	27	0	1	6	6	0	0	0	55	0	0	2	0	9	0	0	10	0	0	0	0	0	4
ABE126	13	1353	126	8	0	0	46	0	0	0	61	46	4	1	121	0	35	0	0	0	19	80	0	0	47	12	121	0	0	9	0	21	0	0	75	2	0	3	0	10	0	0	0	219	0	0	0	0	3
ABE135	20	1107	624	7	0	0	80	0	0	0	47	44	0	60	63	0	12	0	0	0	10	167	0	0	0	3	0	113	0	10	22	0	0	0	20	0	36	0	0	38	0	0	4	13	0	0	0	0	9
ACA44	28	161	17	0	0	0	92	35	0	0	0	42	8	0	24	0	20	1810	0	0	31	34	0	0	0	23	0	0	0	0	10	67	0	0	3	0	4	8	0	1	1	0	0	0	0	0	0	0	9
ACB43	1	990	0	1	1	0	85	0	0	0	143	16	0	44	13	0	10	0	0	0	45	81	0	0	0	7	0	76	0	0	30	0	0	0	15	0	17	16	0	1	0	0	24	184	11	0	0	645	14
ACC42	1	951	9	2	2	0	112	50	0	0	7	2	0	33	0	0	31	0	0	3	53	10	0	0	0	8	28	37	0	0	25	33	0	0	27	0	4	32	0	0	0	0	0	28	1	0	0	0	1
ACC45	22	26	0	0	2	0	212	185	0	0	40	48	0	100	49	0	12	0	0	0	19	78	0	0	0	60	13	125	0	0	25	93	0	0	0	0	52	5	0	0	2	0	0	0	474	0	0	0	23
ACC49	2	0	0	0	1	0	269	0	0	0	0	89	11	57	203	0	73	52	0	0	21	0	0	0	0	74	0	153	0	0	134	70	0	0	5	0	131	20	0	0	0	56	25	3	0	0	0	0	53
ACD50	2	191	20	0	1	0	388	8	0	0	17	138	7	203	26	0	54	0	0	0	0	13	0	0	0	26	118	3	0	0	0	43	0	0	7	0	17	12	0	0	34	0	0	0	0	0	0	0	80
ACE47	21	122	0	1	0	0	152	0	0	0	0	377	0	194	22	0	7	224	0	0	64	189	0	0	0	26	56	0	0	0	14	112	0	0	11	19	0	17	0	0	8	0	15	0	0	0	0	0	56
ADA111	17	140	7	0	1	0	126	0	0	0	44	0	42	54	169	8	41	0	0	0	57	34	0	0	0	41	70	0	0	70	56	0	22	0	15	22	0	9	0	39	1	0	47	0	0	0	0	0	6
ADA114	14	418	3	10	1	0	314	0	0	0	23	173	0	108	15	0	110	0	0	0	22	0	0	0	33	0	59	0	0	80	13	0	0	0	13	0	0	11	0	28	0	0	96	0	36	0	0	0	40
ADB113	0	1351	0	5	0	0	144	9	0	0	123	116	0	35	40	0	68	14	0	0	62	0	0	0	6	57	64	0	0	8	3	0	0	0	0	0	0	16	0	0	0	0	12	9	19	0	0	10	17
ADB115	1	849	1	11	0	0	124	0	0	0	35	64	66	21	0	24	74	37	0	0	61	14	0	0	0	26	62	11	0	145	30	0	0	0	0	50	0	25	0	12	89	0	0	24	2	0	0	0	2
ADD116	35	423	185	0	1	0	161	0	0	0	53	0	15	64	0	7	40	0	0	0	13	148	0	0	0	25	34	157	0	189	40	0	0	0	5	0	214	14	0	12	52	0	3	0	8	0	0	0	12
ADD117	9	126	6	0	0	0	99	0	0	1	21	180	17	94	10	0	43	0	0	2	25	23	0	0	9	34	54	0	0	14	2	10	0	0	29	9	0	32	0	11	15	0	0	0	74	0	0	0	14
ADE112	2	592	35	0	4	0	151	37	0	0	89	0	0	169	0	0	61	0	0	0	111	115	0	0	0	53	0	0	0	39	30	0	0	0	16	26	0	18	0	0	0	0	13	12	0	0	0	10	10
ADE118	12	121	0	0	0	0	120	1574	0	0	35	55	0	88	13	0	16	0	0	0	30	0	0	0	0	22	27	0	0	1	0	0	0	0	4	5	0	14	0	13	8	0	0	0	38	0	0	0	12
AEA66	93	0	241	1	0	0	61	1167	0	0	36	0	5	9	233	0	45	0	0	0	21	0	0	0	17	11	0	0	0	0	10	15	0	0	31	12	0	39	0	4	0	0	9	0	14	0	0	0	35
AEB67	0	469	0	0	0	0	173	0	0	0	23	22	0	93	0	0	64	0	0	0	38	15	0	1	0	42	0	59	0	0	43	0	0	0	24	0	11	27	0	0	17	0	10	0	0	0	0	3	5
AEB76	0	1847	49	0	0	0	122	1	0	0	36	10	0	80	7	0	16	0	0	0	0	34	0	0	5	25	0	0	0	0	8	110	0	0	11	4	0	27	0	7	0	0	23	0	9	0	0	0	3
AEB78	13	816	0	0	0	0	119	0	1	0	29	58	52	72	0	6	43	113	0	0	25	69	0	0	21	32	11	66	0	0	5	102	0	0	35	11	36	35	0	5	0	0	51	0	0	0	0	0	10
AEC69	24	0	271	0	0	0	138	33	0	0	32	0	117	74	36	3	65	0	0	0	34	6	0	0	0	11	7	0	0	5	41	24	0	0	4	44	0	15	0	0	33	0	0	0	0	0	0	0	11
AEC71	13	738	10	11	1	0	101	1094	0	0	18	25	0	15	15	0	25	0	0	0	11	69	0	0	1	20	0	0	0	0	2	8	0	0	21	0	0	12	3	5	0	0	16	0	3	0	7	0	15
AEC72	2	91	34	0	0	0	99	0	0	0	30	197	0	87	0	0	59	0	0	0	49	0	0	0	0	48	0	48	0	0	7	110	0	0	26	0	133	0	0	25	12	0	16	0	85	0	0	0	35
AED68	22	558	21	0	0	0	121	2	0	0	14	83	0	30	28	0	103	0	0	0	50	0	0	0	15	43	33	0	0	0	6	5	0	0	59	0	0	66	0	0	8	0	0	0	0	0	0	0	14
AED75	10	1802	50	0	0	0	73	12	0	0	52	0	0	4	6	19	44	9	0	0	14	74	0	0	0	15	1	0	0	0	3	57	0	0	23	3	0	14	0	39	0	0	41	0	0	0	0	0	4
AED77	0	359	62	0	0	0	30	31	0	0	58	0	109	22	0	160	12	0	0	0	12	5	0	0	2	14	0	0	0	0	24	71	0	0	24	134	0	12	0	26	0	0	43	0	0	0	0	0	13
AEE63	4	0	12	0	0	0	78	0	0	0	19	0	594	26	14	30	44	0	0	0	8	0	0	0	0	28	0	0	0	34	13	6	0	0	36	264	0	16	3	22	4	0	16	0	5	0	0	0	0
AEE64	0	15	10	0	0	0	101	0	0	0	32	0	19	10	143	0	60	0	0	0	39	0	0	0	11	34	0	66	0	0	79	0	0	0	0	23	15	21	0	0	0	0	0	0	0	0	0	0	55
AEE74	127	659	572	0	1	0	78	8	0	0	180	73	1	24	53	0	28	0	0	0	39	56	0	0	44	57	0	0	0	11	24	136	0	0	14	0	0	7	0	26	18	0	6	0	0	0	0	0	24
PAA30	2198	0	8	0	0	0	9	0	0	17	46	0	0	0	0	0	28	0	0	0	0	0	0	0	0	5	0	0	0	0	2	0	0	0	3	0	0	23	0	0	17	0	0	0	0	0	0	0	1
PAA31	1489	0	7	2	670	0	39	0	0	0	16	0	2	38	0	0	38	0	0	0	6	0	0	0	0	14	0	9	0	0	16	0	0	0	15	0	10	6	0	4	0	0	0	0	0	0	0	0	0
PAA33	610	2	53	0	2292	1	1	0	0	0	1	0	0	4	0	0	5	0	0	0	4	0	0	0	0	5	0	0	0	0	1	0	0	0	5	0	1	3	0	0	0	0	0	0	0	0	0	0	0
PAB35	1275	0	26	1	41	0	37	0	608	17	7	0	16	20	0	3	35	0	0	4	7	0	0	0	11	13	0	0	0	0	4	0	0	0	1	15	0	9	0	0	1	0	2	0	0	0	0	0	0
PAB36	952	0	22	2	2023	0	2	0	0	0	1	0	0	3	0	0	0	0	0	0	1	0	0	2	0	0	0	1	0	0	4	1	0	0	0	0	1	1	0	0	0	0	0	0	0	0	0	0	0
PAB37	498	1	16	0	520	0	75	0	429	12	16	0	22	9	0	0	32	0	0	7	29	0	0	3	0	19	0	1	0	0	20	1	0	0	0	14	9	32	0	3	3	0	1	0	0	0	0	0	5
PAC27	1706	0	23	0	545	0	12	0	0	737	0	0	0	3	0	0	1	0	0	0	0	0	0	0	0	0	0	0	0	0	2	0	0	0	0	0	0	2	0	0	0	0	0	0	0	0	0	0	1
PAC28	289	1	15	0	2593	0	3	0	0	21	4	0	0	2	0	0	1	0	0	0	1	0	0	0	0	1	0	0	0	0	3	0	0	0	0	0	0	0	0	1	1	0	0	0	0	0	0	0	0
PAC32	2437	0	40	0	10	0	11	0	110	8	6	0	1	11	0	1	12	0	0	0	4	0	0	0	2	10	0	2	0	0	0	0	0	0	0	0	6	4	0	0	0	0	0	0	0	0	0	3	5
PAD22	2587	0	95	0	1	0	6	0	0	68	4	0	14	12	0	3	12	0	0	1	6	0	0	0	0	2	0	6	0	0	3	0	0	0	5	3	12	0	0	0	0	0	0	0	0	0	0	0	0
PAE23	2356	0	205	0	316	0	4	0	0	16	1	0	0	2	0	1	0	0	0	0	2	0	0	0	0	2	0	0	0	0	1	0	0	0	0	0	0	0	0	0	0	0	0	0	0	0	0	0	1
PAE24	519	0	0	0	34	0	4	0	0	35	5	0	118	11	0	19	4	0	0	0	16	0	0	0	0	5	0	10	0	0	2	0	0	0	0	62	18	0	0	9	2	0	0	0	0	0	0	0	0
PAE29	1632	0	159	0	1091	0	11	0	20	12	1	0	0	0	0	0	1	0	0	0	3	0	0	0	0	0	0	0	0	0	1	0	0	0	0	1	0	1	0	0	0	0	0	0	0	0	0	0	0
PBA145	2241	6	29	1	423	0	16	0	0	21	23	0	2	1	0	0	5	0	0	0	7	0	0	5	0	6	0	0	0	3	0	0	0	0	3	0	0	3	0	2	0	0	8	0	0	0	2	0	0
PBA151	2299	0	26	1	215	0	26	0	0	25	60	0	2	0	0	0	8	0	0	0	14	0	0	0	0	14	0	0	0	0	9	0	0	0	0	0	0	14	0	5	0	0	14	0	0	0	0	7	3
PBB142	2498	3	106	3	1	0	0	0	0	0	76	0	11	3	0	6	5	0	0	0	5	0	0	1	4	2	0	46	0	1	0	0	0	0	2	5	12	1	0	4	2	0	7	0	0	0	0	0	1
PBB143	661	0	1	0	0	2	24	0	1842	11	23	0	1	19	0	0	6	0	0	0	5	0	0	0	0	4	0	0	0	7	4	0	0	0	0	1	0	5	0	5	0	0	10	0	9	0	0	0	13
PBC140	2352	0	175	0	0	0	20	0	0	0	42	0	1	15	0	0	5	0	0	0	5	0	0	1	3	3	0	0	0	4	0	0	3	0	0	0	0	0	0	17	0	0	14	0	0	0	0	0	2
PBC141	1730	0	25	0	394	0	3	0	0	803	18	0	0	6	0	0	5	0	0	0	4	0	0	1	0	0	0	0	0	0	4	0	0	0	1	1	0	0	0	3	0	0	1	0	0	2	1	0	0
PBC155	2800	0	99	0	0	0	7	0	0	0	12	0	3	2	0	0	1	0	0	0	0	0	0	0	5	0	0	0	0	0	1	0	1	0	0	0	0	0	0	3	1	0	1	0	0	0	0	0	0
PBD150	231	0	9	0	1952	3	15	0	0	0	19	0	5	8	0	5	8	0	0	0	11	0	0	6	0	10	0	0	0	4	1	0	0	0	2	2	0	6	1	1	0	0	5	0	0	0	0	0	1
PBD153	1441	0	21	0	0	0	51	0	1021	10	38	0	11	21	0	5	6	0	0	0	8	0	0	5	6	5	0	0	0	2	10	0	0	0	8	0	0	6	0	10	0	0	15	0	0	0	0	0	10
PBE147	2178	0	49	0	0	0	21	0	193	0	26	0	72	1	0	0	7	0	0	0	12	0	0	0	1	3	0	5	0	2	1	0	0	0	1	14	0	0	0	0	0	0	6	0	0	0	0	0	3
PBE154	887	0	47	3	3	1	12	0	0	1335	14	0	184	4	0	18	4	0	0	0	2	0	0	2	1	0	0	0	0	13	2	0	0	0	0	38	1	2	0	2	0	0	2	0	0	0	0	0	1
PCB54	2713	0	1	0	0	0	39	0	0	25	1	0	0	0	0	0	15	0	0	0	3	0	0	6	1	0	0	0	0	0	0	8	0	0	3	0	0	3	0	11	1	0	0	0	0	0	0	0	0
PCC56	2013	0	41	0	0	0	13	0	0	0	15	0	67	7	0	37	8	0	0	0	7	0	0	0	0	8	0	0	0	1	0	9	0	0	1	33	0	2	0	0	1	28	16	0	13	0	0	0	0
PCC58	2367	0	50	0	0	0	25	0	0	318	27	0	10	8	0	1	12	0	0	0	12	0	0	0	0	5	0	0	0	0	3	5	0	0	20	5	0	0	0	20	0	0	39	0	0	0	0	0	3
PCD55	1344	0	7	0	0	0	10	0	0	0	21	0	669	8	0	22	15	0	0	0	5	0	0	1	0	1	0	4	0	0	6	0	0	0	5	1	7	10	0	0	1	2	0	0	0	0	0	0	1
PCE53	1788	0	3	1	0	0	22	0	0	477	2	0	0	6	0	4	14	0	0	0	5	0	0	0	0	6	0	0	0	0	1	0	0	0	4	0	0	6	0	0	0	0	0	0	0	0	0	0	4
PDA109	1357	0	16	0	1514	0	10	0	0	0	6	0	1	0	0	0	3	0	0	0	0	0	0	0	0	0	0	0	0	20	0	0	0	0	0	15	0	0	0	0	2	0	4	0	0	0	0	0	1
PDB101	2135	0	0	0	0	0	56	0	0	0	29	0	0	18	0	0	10	0	0	0	18	0	0	0	0	3	0	7	0	0	19	0	0	0	16	0	13	18	0	10	0	0	7	0	0	0	0	0	8
PDB105	2365	0	51	5	10	0	28	0	0	0	141	0	0	9	0	0	12	0	0	4	13	0	0	0	0	6	0	0	0	11	4	0	0	0	23	0	0	1	0	14	16	0	34	0	0	0	0	0	7
PDC104	1987	0	12	4	0	0	3	0	0	311	50	0	0	6	0	0	3	0	0	0	5	0	0	2	0	0	0	0	0	68	0	1	0	0	2	0	0	1	0	16	122	0	5	0	0	0	1	0	1
PDD102	631	0	43	16	0	11	124	0	0	1	220	0	11	8	0	10	26	0	0	18	33	0	0	0	0	24	0	0	0	275	0	0	0	3	18	0	0	4	0	55	287	0	31	0	0	0	0	0	0
PDE108	2225	0	43	0	0	2	22	0	0	139	27	0	0	6	0	0	3	0	0	0	0	0	0	0	2	9	0	0	0	19	2	0	0	0	6	0	0	0	0	8	7	0	2	0	0	0	0	0	0
PEA83	2592	0	83	4	0	1	5	0	67	2	44	0	0	3	0	0	6	0	0	4	4	0	0	0	2	0	0	0	0	6	1	1	0	0	7	0	0	0	0	3	0	0	3	0	0	0	0	0	3
PEA87	2466	0	18	0	0	0	42	0	0	29	32	0	3	9	0	0	14	0	0	0	5	0	0	0	6	9	0	75	0	0	14	0	0	0	1	0	1	0	0	6	3	0	2	0	0	0	0	0	1
PEA92	2806	0	24	0	0	0	21	0	0	1	28	0	2	7	0	0	2	0	0	0	1	0	0	0	0	3	0	0	0	0	5	0	0	0	1	18	0	0	0	4	0	0	7	0	0	0	0	0	0
PEB85	2301	0	37	0	0	2	15	0	0	1	8	0	0	1	0	3	4	0	0	0	3	0	0	0	1	11	0	10	0	3	5	4	0	0	0	2	4	0	0	0	1	0	5	0	0	0	1	0	3
PEB88	2675	0	57	0	0	0	24	0	0	12	6	0	0	3	0	0	5	0	0	0	10	0	0	0	0	14	0	0	0	12	2	0	0	0	2	0	0	0	0	0	11	0	10	0	0	0	0	0	3
PEB91	2049	0	28	0	0	0	66	0	0	0	49	0	0	15	0	0	22	0	0	0	5	0	0	0	1	24	0	29	0	34	28	4	0	0	5	0	26	14	0	6	8	0	0	0	0	0	0	63	0
PEC84	2051	0	45	0	0	0	67	0	0	0	18	0	0	34	0	0	10	0	0	0	12	0	0	0	6	28	0	0	0	0	2	0	0	0	8	0	0	15	0	7	0	0	0	0	0	0	0	0	1
PEC89	1300	0	17	0	0	0	80	0	0	0	67	0	0	32	0	0	35	0	0	0	14	0	0	9	0	18	0	0	0	4	2	2	0	0	13	13	0	50	0	12	7	0	0	0	0	0	0	5	2
PED81	2307	0	23	1	0	2	8	0	0	0	4	0	22	18	0	17	23	0	0	0	15	0	0	2	0	3	0	3	0	5	101	0	0	0	0	13	0	12	0	0	15	0	0	0	0	0	3	0	2
PED90	2269	0	24	0	0	0	37	0	0	0	15	0	2	23	0	0	12	0	0	0	5	0	0	0	0	24	0	0	0	0	8	9	0	0	7	0	0	11	0	0	0	0	2	0	0	0	0	0	18
PEE82	548	0	2	0	63	0	1	0	501	0	13	0	1	3	0	0	208	0	0	0	259	0	0	0	1	0	0	0	0	0	1	0	0	0	9	0	0	3	0	7	0	0	0	0	0	0	0	0	1
PEE95	2799	0	68	0	0	0	2	0	134	21	17	0	0	2	0	1	0	0	0	0	1	0	0	0	1	2	0	1	0	0	0	2	0	0	0	0	4	0	0	3	0	0	0	0	0	0	0	0	0
PEE96	2694	0	117	0	0	0	25	0	0	0	7	0	0	3	0	0	9	0	0	0	3	0	0	0	0	2	0	0	0	0	1	0	0	0	0	0	0	4	0	3	0	0	0	0	0	0	0	0	0
WA38	1	0	0	1000	0	412	0	0	0	0	2	0	0	0	0	102	0	0	121	156	0	0	98	69	0	0	0	0	0	0	0	0	125	104	0	0	0	0	73	0	0	0	0	0	0	0	65	0	0
WA39	0	0	0	1164	0	506	0	0	0	0	0	0	0	0	0	79	0	0	139	137	0	0	104	85	0	0	0	0	0	0	0	0	88	59	0	0	0	0	46	0	1	0	0	0	0	0	64	0	0
WA40	1	0	0	1207	1	435	0	0	0	0	1	0	0	0	0	73	0	0	183	118	0	0	109	103	0	0	0	0	0	0	0	0	75	51	0	0	0	0	40	0	0	0	0	0	0	0	57	0	0
WA41	0	0	0	1147	0	443	0	0	0	0	14	0	0	0	0	79	0	0	144	143	0	0	101	87	0	0	0	0	0	0	0	0	79	68	0	0	0	0	43	0	0	0	0	0	0	0	47	0	0
WB156	0	0	0	1130	0	553	0	0	0	0	5	0	0	0	0	121	0	0	105	72	0	0	77	74	55	0	0	0	0	2	0	0	38	46	0	0	0	0	55	0	0	0	2	0	0	0	20	0	0
WB157	2	0	0	1053	0	568	0	0	0	0	5	0	0	0	0	95	0	0	87	89	0	0	83	68	294	0	0	0	0	4	0	0	19	33	0	0	0	0	63	0	0	0	2	0	0	0	20	0	0
WB158	0	0	0	1177	0	593	0	0	0	0	1	0	0	0	0	165	0	0	110	93	0	0	89	72	31	0	0	0	0	0	0	0	24	52	0	0	0	0	45	0	0	0	0	0	0	0	25	0	0
WB160	1	0	0	962	0	529	0	0	0	0	0	0	0	0	0	105	0	0	102	67	0	0	74	43	144	0	0	0	0	0	0	0	31	29	0	1	0	0	47	0	0	0	1	0	0	0	14	0	0
WC59	2	0	0	990	1	610	0	0	0	0	9	0	0	0	0	137	0	0	108	122	0	0	81	126	1	0	0	0	0	0	0	0	35	74	0	0	0	0	53	0	1	0	0	0	0	0	31	0	0
WC60	0	0	0	1016	2	770	0	0	0	0	1	0	0	0	0	99	0	0	83	91	0	0	81	88	0	0	0	0	0	0	0	0	20	49	0	0	0	0	23	0	0	0	0	0	0	0	22	0	0
WC61	0	0	0	968	1	703	0	0	0	0	2	0	0	0	0	126	0	0	80	81	0	0	60	123	0	0	0	0	0	0	0	0	33	37	0	0	0	0	21	0	0	0	0	0	0	0	24	0	0
WC62	0	0	0	896	1	856	0	0	0	0	2	0	0	0	0	71	0	0	90	59	0	0	94	123	1	0	0	0	0	0	0	0	6	30	0	0	0	0	13	0	0	0	1	0	0	0	18	0	0
WD119	0	0	0	1110	0	637	0	0	0	0	8	0	2	0	0	84	0	0	101	98	0	0	69	69	64	0	0	0	0	3	0	0	68	79	0	0	0	0	47	0	0	0	0	0	0	0	42	0	0
WD120	4	0	0	1151	0	702	0	0	0	0	1	0	0	0	0	78	0	0	106	93	0	0	100	64	63	0	0	0	0	3	0	0	54	38	0	0	0	0	31	0	0	0	1	0	0	0	42	0	0
WD121	3	0	0	1121	0	678	0	0	0	0	0	0	0	0	0	82	0	0	122	82	1	0	92	54	7	0	0	0	0	0	0	0	50	59	0	0	0	0	49	0	0	0	0	0	0	0	31	1	0
WD122	2	0	0	1090	0	724	0	0	0	0	9	0	0	0	0	65	0	0	109	109	0	0	96	74	12	0	0	0	0	3	0	0	59	54	0	0	0	0	37	0	0	0	0	0	0	0	33	0	0
WE100	0	0	0	1164	1	748	0	0	0	0	0	0	0	0	0	98	0	0	82	67	0	0	102	50	46	0	0	0	0	2	0	1	65	57	0	0	0	0	70	0	0	0	0	0	0	0	43	0	0
WE97	0	1	0	1139	3	773	0	0	0	0	4	0	0	0	0	64	0	0	138	55	0	0	109	58	39	0	0	0	0	0	0	1	56	29	0	0	0	0	54	0	0	0	0	0	0	0	23	0	0
WE98	1	0	0	991	0	919	0	0	0	0	8	0	0	0	0	95	0	0	94	48	0	0	78	107	40	0	0	0	0	5	0	0	24	31	0	0	0	0	37	0	0	0	1	0	0	0	30	0	0
WE99	0	0	0	1091	0	791	0	0	0	0	0	0	0	0	0	70	0	0	119	60	0	0	90	37	25	0	0	0	0	0	0	0	54	48	0	0	0	0	52	0	0	0	0	0	0	0	24	0	0
Otu_taxonomy	k_Bacteria(100);p_Proteobacteria(100);c_Gammaproteobacteria(100);o_Oceanospirillales(100);f_Endozoicimonaceae(100);f_Endozoicimonaceae_unclassified(100)	k_Bacteria(100);p_Proteobacteria(100);c_Gammaproteobacteria(100);o_Alteromonadales(97);f_J115(89);g_Melitea(89)	k_Bacteria(100);p_Proteobacteria(100);c_Gammaproteobacteria(100);o_Oceanospirillales(100);f_Endozoicimonaceae(100);f_Endozoicimonaceae_unclassified(100)	k_Bacteria(100);p_Proteobacteria(100);c_Alphaproteobacteria(100);o_Rickettsiales(100);f_Pelagibacteraceae(100);f_Pelagibacteraceae_unclassified(100)	k_Bacteria(100);p_Chlamydiae(100);c_Chlamydiia(100);o_Chlamydiales(100);f_Simkaniaceae(100);g_Simkania(100)	k_Bacteria(100);p_Actinobacteria(100);c_Acidimicrobiia(100);o_Acidimicrobiales(100);f_OCS155(100);f_OCS155_unclassified(100)	k_Bacteria(100);p_Proteobacteria(100);c_Alphaproteobacteria(100);o_Caulobacterales(100);f_Caulobacteraceae(100);g_Caulobacter(100)	k_Bacteria(100);p_Proteobacteria(100);c_Alphaproteobacteria(100);o_Rhodobacterales(100);f_Rhodobacteraceae(100);f_Rhodobacteraceae_unclassified(100)	k_Bacteria(100);p_Proteobacteria(100);c_Alphaproteobacteria(100);o_Rhodobacterales(100);f_Rhodobacteraceae(100);f_Rhodobacteraceae_unclassified(100)	k_Bacteria(100);k_Bacteria_unclassified(100);k_Bacteria_unclassified(100);k_Bacteria_unclassified(100);k_Bacteria_unclassified(100);k_Bacteria_unclassified(100)	k_Bacteria(100);p_Proteobacteria(100);c_Alphaproteobacteria(100);o_Sphingomonadales(100);f_Erythrobacteraceae(100);g_Erythrobacter(100)	k_Bacteria(100);p_Tenericutes(100);c_Mollicutes(100);o_Entomoplasmatales(100);f_Entomoplasmataceae(100);g_Mycoplasma(95)	k_Bacteria(100);p_Proteobacteria(100);c_Alphaproteobacteria(100);o_Rhodobacterales(100);f_Rhodobacteraceae(100);g_Ruegeria(100)	k_Bacteria(100);p_Proteobacteria(100);c_Alphaproteobacteria(100);o_Sphingomonadales(100);f_Sphingomonadaceae(100);g_Sphingomonas(100)	k_Bacteria(100);p_Proteobacteria(100);c_Alphaproteobacteria(100);o_Rhizobiales(100);o_Rhizobiales_unclassified(100);o_Rhizobiales_unclassified(100)	k_Bacteria(100);p_Proteobacteria(100);c_Alphaproteobacteria(100);o_Rhodobacterales(100);f_Rhodobacteraceae(100);f_Rhodobacteraceae_unclassified(86)	k_Bacteria(100);p_Bacteroidetes(100);c_Flavobacteriia(100);o_Flavobacteriales(100);f_Flavobacteriaceae(100);g_Flavobacterium(100)	k_Bacteria(100);p_Proteobacteria(100);c_Alphaproteobacteria(100);o_Rickettsiales(100);o_Rickettsiales_unclassified(100);o_Rickettsiales_unclassified(100)	k_Bacteria(100);p_Proteobacteria(100);c_Alphaproteobacteria(100);o_Rickettsiales(100);f_Pelagibacteraceae(100);f_Pelagibacteraceae_unclassified(100)	k_Bacteria(100);p_Proteobacteria(100);c_Gammaproteobacteria(100);o_Oceanospirillales(100);f_Halomonadaceae(100);g_Candidatus_Portiera(100)	k_Bacteria(100);p_Proteobacteria(100);c_Betaproteobacteria(100);o_Burkholderiales(100);f_Comamonadaceae(100);f_Comamonadaceae_unclassified(100)	k_Bacteria(100);p_Proteobacteria(100);c_Gammaproteobacteria(100);c_Gammaproteobacteria_unclassified(100);c_Gammaproteobacteria_unclassified(100);c_Gammaproteobacteria_unclassified(100)	k_Bacteria(100);p_Proteobacteria(100);c_Alphaproteobacteria(100);o_Rickettsiales(100);f_Pelagibacteraceae(100);f_Pelagibacteraceae_unclassified(100)	k_Bacteria(100);p_Bacteroidetes(100);c_Flavobacteriia(100);o_Flavobacteriales(100);f_Flavobacteriaceae(100);f_Flavobacteriaceae_unclassified(100)	k_Bacteria(100);p_Proteobacteria(100);c_Gammaproteobacteria(100);o_Alteromonadales(100);f_Alteromonadaceae(100);g_Alteromonas(100)	k_Bacteria(100);p_Proteobacteria(100);c_Betaproteobacteria(100);o_Burkholderiales(100);f_Comamonadaceae(100);g_Pelomonas(90)	k_Bacteria(100);p_Fibrobacteres(100);c_Fibrobacteria(100);o_Ucp1540(100);o_Ucp1540_unclassified(100);o_Ucp1540_unclassified(100)	k_Bacteria(100);p_Firmicutes(100);c_Bacilli(100);o_Bacillales(100);f_Bacillaceae(100);g_Anoxybacillus(100)	k_Bacteria(100);p_Chlamydiae(100);c_Chlamydiia(100);o_Chlamydiales(100);f_Simkaniaceae(100);f_Simkaniaceae_unclassified(100)	k_Bacteria(100);p_Proteobacteria(100);c_Gammaproteobacteria(100);o_Oceanospirillales(100);f_Halomonadaceae(100);g_Halomonas(100)	k_Bacteria(100);p_Firmicutes(100);c_Bacilli(100);o_Bacillales(100);f_Staphylococcaceae(100);g_Staphylococcus(100)	k_Bacteria(100);p_Proteobacteria(100);c_Alphaproteobacteria(100);o_Rhizobiales(100);f_Hyphomicrobiaceae(100);g_Labrenzia(100)	k_Bacteria(100);p_Proteobacteria(100);c_Alphaproteobacteria(100);o_Rickettsiales(100);f_Pelagibacteraceae(100);f_Pelagibacteraceae_unclassified(100)	k_Bacteria(100);p_Proteobacteria(100);c_Gammaproteobacteria(100);o_Oceanospirillales(100);f_Halomonadaceae(100);g_Candidatus_Portiera(100)	k_Bacteria(100);p_Proteobacteria(100);c_Gammaproteobacteria(100);o_Pseudomonadales(100);f_Moraxellaceae(100);g_Psychrobacter(100)	k_Bacteria(100);p_Proteobacteria(100);c_Alphaproteobacteria(100);o_Rhodobacterales(100);f_Rhodobacteraceae(100);g_Ruegeria(73)	k_Bacteria(100);p_Proteobacteria(100);c_Betaproteobacteria(100);o_Burkholderiales(100);f_Comamonadaceae(100);g_Tepidimonas(100)	k_Bacteria(100);p_Proteobacteria(100);c_Gammaproteobacteria(100);o_Pseudomonadales(100);f_Moraxellaceae(100);g_Acinetobacter(100)	k_Bacteria(100);p_Proteobacteria(100);c_Alphaproteobacteria(100);o_Rhodospirillales(98);f_Rhodospirillaceae(98);f_Rhodospirillaceae_unclassified(98)	k_Bacteria(100);p_Proteobacteria(100);c_Gammaproteobacteria(100);o_Pseudomonadales(100);f_Moraxellaceae(100);g_Moraxella(100)	k_Bacteria(100);p_Proteobacteria(100);c_Gammaproteobacteria(100);o_Pseudomonadales(100);f_Pseudomonadaceae(100);g_Pseudomonas(100)	k_Bacteria(100);p_OP8(100);c_OP8_2(100);c_OP8_2_unclassified(100);c_OP8_2_unclassified(100);c_OP8_2_unclassified(100)	k_Bacteria(100);p_Proteobacteria(100);c_Alphaproteobacteria(100);o_Rhodobacterales(100);f_Rhodobacteraceae(100);f_Rhodobacteraceae_unclassified(100)	k_Bacteria(100);p_Proteobacteria(100);c_Gammaproteobacteria(100);o_Oceanospirillales(100);f_Oceanospirillaceae(100);f_Oceanospirillaceae_unclassified(100)	k_Bacteria(100);p_Proteobacteria(100);c_Gammaproteobacteria(100);o_Legionellales(100);f_Francisellaceae(100);g_Francisella(100)	k_Bacteria(100);p_Chlorobi(100);c_Chlorobia(100);o_Chlorobiales(100);f_Chlorobiaceae(100);g_Prosthecochloris(100)	k_Bacteria(100);p_Proteobacteria(100);c_Alphaproteobacteria(100);c_Alphaproteobacteria_unclassified(100);c_Alphaproteobacteria_unclassified(100);c_Alphaproteobacteria_unclassified(100)	k_Bacteria(100);p_Proteobacteria(100);c_Gammaproteobacteria(100);o_Pseudomonadales(100);f_Moraxellaceae(100);g_Acinetobacter(100)	k_Bacteria(100);p_Proteobacteria(100);c_Deltaproteobacteria(100);o_Myxococcales(100);f_Polyangiaceae(100);f_Polyangiaceae_unclassified(100)
[truncated: 5,000 more columns]

## Sheet: Sup. Fig. 2
#Count table of bacterial communities at taxonomic level of family.
#
Unique_sample_ID	f__Endozoicimonaceae	o__Alteromonadales_unclassified	f__Pelagibacteraceae	f__Rhodobacteraceae	f__Simkaniaceae	f__OCS155	f__Flavobacteriaceae	f__Comamonadaceae	c__Gammaproteobacteria_unclassified	k__Bacteria_unclassified	f__Caulobacteraceae	f__Halomonadaceae	f__Sphingomonadaceae	f__Moraxellaceae	c__Alphaproteobacteria_unclassified	o__Rhizobiales_unclassified	f__Erythrobacteraceae	f__Entomoplasmataceae	o__Rickettsiales_unclassified	f__Alteromonadaceae	f__Oxalobacteraceae	p__Proteobacteria_unclassified	p__Bacteroidetes_unclassified	f__Hyphomicrobiaceae	f__Bacillaceae	f__Pseudomonadaceae	f__Francisellaceae	f__Microbacteriaceae	f__Sphingobacteriaceae	o__Ucp1540_unclassified	f__Cytophagaceae	f__Saprospiraceae	f__Staphylococcaceae	f__Chitinophagaceae	f__Flammeovirgaceae	f__Lachnospiraceae	f__Cryomorphaceae	f__Chlorobiaceae	f__Ruminococcaceae	c__OP8_2_unclassified	f__[Acidaminobacteraceae]	f__Polyangiaceae	f__Oceanospirillaceae	f__Sinobacteraceae	f__Bradyrhizobiaceae	f__A714017	c__Deltaproteobacteria_unclassified	f__[Weeksellaceae]	o__Spirobacillales_unclassified
AAA1	1800	438	1	32	382	0	37	22	35	4	8	9	8	4	6	33	2	3	0	1	2	0	6	0	0	1	0	6	26	12	6	10	0	4	5	16	3	0	2	0	0	0	0	1	1	0	2	0	0
AAA14	902	39	0	188	0	0	111	172	443	24	68	0	57	23	19	38	12	45	0	10	25	21	16	16	96	6	0	21	29	0	12	10	4	13	15	32	9	0	31	0	16	9	0	6	3	0	4	0	1
AAA4	811	1023	0	35	92	0	23	22	6	2	7	2	26	19	11	2	0	0	1	14	6	1	16	2	2	6	0	1	14	1	8	7	4	3	5	4	8	653	4	0	7	1	6	1	5	0	8	1	2
AAB15	122	1944	0	6	28	0	65	166	105	0	72	5	74	9	4	2	8	93	0	4	19	11	11	0	81	1	0	16	10	3	4	6	10	6	0	0	2	0	6	0	0	0	0	6	9	0	0	7	3
AAB19	905	598	0	232	2	0	84	80	56	24	126	0	63	43	6	34	3	3	0	17	18	10	7	8	2	19	0	17	21	6	20	9	25	44	0	57	0	0	32	0	0	7	5	9	3	0	3	0	16
AAB20	22	2346	0	3	47	0	70	34	16	9	33	1	19	26	4	0	0	0	0	1	22	8	13	7	5	7	1	8	24	0	18	1	2	17	0	25	1	0	13	0	0	3	0	7	9	0	2	4	4
AAC10	51	1462	16	171	173	8	84	45	103	25	23	11	26	5	21	6	4	0	0	4	12	14	22	8	22	8	0	21	10	0	14	21	7	11	22	16	9	0	16	0	5	6	0	6	0	0	3	2	1
AAC6	2091	559	0	96	2	0	58	5	7	5	9	0	1	0	13	21	5	46	0	0	1	4	5	0	0	0	0	0	3	17	1	12	1	2	14	1	6	0	0	0	0	2	0	3	0	0	3	0	0
AAD3	2755	252	2	3	0	0	9	1	28	0	5	1	2	2	0	4	0	0	0	0	0	0	1	0	0	0	0	0	3	3	1	3	1	3	0	1	1	0	1	0	0	1	0	1	0	0	0	0	0
AAD7	1089	1253	1	87	2	0	39	7	41	3	11	0	3	2	24	13	9	0	0	0	1	5	8	1	9	2	1	3	1	12	3	6	1	2	10	0	6	178	4	85	9	0	1	0	1	0	6	3	1
AAD9	1427	1303	0	9	0	0	65	17	57	0	14	0	7	0	17	4	1	0	0	0	2	0	1	5	1	72	0	1	0	14	3	14	4	2	1	0	2	0	0	0	0	0	0	1	1	0	0	0	1
AAE16	1365	221	0	85	412	0	134	41	26	7	60	1	57	23	5	6	2	2	5	9	27	20	16	2	1	22	18	11	41	8	15	4	5	29	0	24	13	0	15	0	0	16	9	11	7	0	8	5	0
AAE18	2658	156	0	9	1	0	11	15	10	0	8	0	20	5	1	24	0	20	0	0	5	4	2	4	4	1	0	2	6	0	5	11	2	3	1	3	1	0	4	0	0	2	0	1	4	0	1	0	0
AAE21	925	1519	0	139	0	0	19	29	80	2	8	0	9	8	2	30	2	0	0	3	11	29	5	2	15	7	0	8	10	1	10	15	6	14	0	9	4	0	9	0	0	0	0	3	2	0	1	5	0
ABB134	490	222	8	854	11	0	80	100	19	4	69	16	52	91	8	36	55	8	0	11	25	30	36	4	0	4	0	21	4	0	0	93	5	11	2	1	5	0	1	0	0	8	0	8	3	0	0	5	4
ABB137	99	929	0	178	0	0	117	86	172	15	162	0	206	194	16	4	163	93	0	3	22	19	35	10	11	12	0	37	12	31	20	19	45	16	0	0	10	0	7	0	0	0	11	4	10	0	0	0	0
ABB138	429	632	0	280	0	0	21	46	41	23	7	6	7	98	12	33	19	29	2	1	1	12	18	7	4	3	0	3	0	4	1	5	0	4	1	74	3	209	18	737	24	1	4	0	0	0	1	2	3
ABC124	743	184	1	103	38	0	245	69	39	10	50	15	28	83	15	230	83	325	3	102	15	8	27	0	4	10	11	18	14	192	8	15	13	11	13	1	11	0	14	0	0	9	88	0	0	0	0	5	0
ABC128	859	56	5	48	335	0	139	79	46	9	112	10	75	10	10	113	32	83	51	46	17	9	43	17	80	6	7	21	62	29	24	7	58	21	8	17	0	0	39	0	0	11	0	5	3	0	5	2	3
ABC133	131	1278	4	157	78	0	74	78	212	3	22	2	47	69	26	117	35	252	4	44	18	0	54	7	0	3	0	4	6	134	6	5	9	6	0	5	3	0	2	0	0	3	0	6	6	0	0	8	1
ABD130	202	620	6	53	0	0	287	154	221	17	140	39	22	81	23	73	71	156	0	50	20	3	108	34	7	22	26	5	20	72	30	0	10	22	0	1	28	0	4	0	0	1	0	7	3	0	0	14	7
ABD132	1177	124	2	65	135	0	80	11	89	18	10	10	13	8	9	554	14	87	0	107	1	1	10	64	0	0	12	0	2	14	3	1	1	2	6	1	9	0	1	0	0	0	260	0	0	0	0	2	0
ABD136	524	55	7	312	23	0	117	111	166	11	56	12	71	157	17	235	170	21	5	15	32	11	274	3	9	6	0	13	12	14	31	4	11	7	6	18	36	0	4	0	0	0	0	6	2	0	5	13	0
ABE123	1865	2	0	312	1	0	51	76	46	4	33	8	67	66	5	145	46	50	0	15	5	5	14	2	6	2	2	23	4	28	21	1	6	7	0	2	6	0	6	0	0	4	0	2	15	0	0	0	16
ABE126	144	1236	8	113	0	0	84	67	231	4	47	10	12	124	4	136	61	46	3	51	20	6	17	22	0	6	21	14	0	123	17	16	0	12	0	3	8	0	12	0	0	3	219	11	7	0	5	5	8
ABE135	644	83	7	37	58	0	24	76	1201	3	80	10	95	87	0	73	47	44	14	0	15	12	14	6	117	3	1	33	11	0	7	16	22	6	0	0	2	0	10	0	0	11	13	1	14	0	2	0	2
ACA44	45	165	0	59	0	0	81	79	57	5	92	0	34	17	59	35	0	42	1835	0	41	62	18	70	0	19	1	3	6	0	7	2	10	3	0	3	9	0	1	0	0	9	0	5	8	0	8	6	1
ACB43	15	981	1	25	1	0	32	133	94	0	86	0	85	682	28	19	143	16	0	14	35	10	18	12	76	2	11	43	4	0	22	24	30	16	0	0	0	0	5	0	0	14	184	2	29	0	0	3	0
ACC42	10	897	2	65	4	0	83	138	96	16	117	3	76	72	26	0	12	2	42	3	67	17	17	36	53	2	1	26	23	28	46	36	25	23	38	16	0	0	28	0	0	3	27	52	32	0	2	0	4
ACC45	22	34	0	223	6	0	42	318	85	25	218	0	169	10	14	51	40	48	36	0	69	14	26	94	129	29	474	63	6	13	37	1	25	42	0	9	16	0	0	0	4	23	0	24	27	0	0	19	4
ACC49	2	0	0	54	1	0	93	365	18	4	269	0	98	70	16	223	0	89	81	0	82	21	44	73	185	13	0	22	12	0	2	28	134	43	0	25	12	0	12	56	0	57	3	6	49	0	3	115	0
ACD50	22	202	0	69	12	0	125	186	29	28	388	0	255	70	50	29	28	138	101	0	110	14	40	49	5	34	0	49	18	120	86	40	0	39	0	10	44	0	14	0	0	80	0	46	57	0	0	6	0
ACE47	23	116	1	245	0	0	38	215	219	2	152	0	262	123	99	46	0	380	245	7	14	20	39	113	11	17	12	3	5	56	27	6	14	24	0	5	38	0	2	0	0	56	0	18	32	0	2	0	3
ADA111	24	138	22	568	44	0	128	164	57	43	126	70	152	95	30	189	44	0	0	0	40	27	4	4	0	21	0	27	30	73	27	12	60	16	0	3	19	0	0	0	348	15	1	8	4	0	0	7	0
ADA114	17	415	10	134	1	0	147	138	42	27	317	80	198	106	71	15	23	173	0	33	60	1	37	8	0	12	36	37	0	63	24	0	20	33	0	14	11	0	21	0	0	40	0	42	8	0	15	0	12
ADB113	0	1296	5	34	0	0	130	173	61	5	144	8	83	40	11	40	123	116	68	21	48	0	39	23	0	2	34	31	17	70	18	24	3	38	0	6	18	0	9	0	0	20	9	7	6	0	9	12	28
ADB115	2	831	11	286	7	0	214	162	44	16	133	145	99	37	36	5	35	65	46	18	43	51	21	0	14	89	2	33	7	64	17	11	30	18	2	1	57	0	2	0	0	7	24	23	8	0	0	0	0
ADD116	220	430	0	72	1	0	111	289	149	13	169	189	118	103	47	21	53	0	0	1	41	13	23	3	158	65	8	27	18	36	38	9	40	18	1	8	30	0	0	0	0	13	0	2	18	22	2	56	14
ADD117	41	141	0	62	157	0	73	120	141	29	113	16	131	72	74	12	27	183	167	24	33	17	24	17	5	28	272	17	68	55	34	19	2	20	8	48	7	0	18	0	4	19	5	32	18	0	5	2	4
ADE112	37	26	0	192	4	0	86	238	687	25	156	39	201	50	19	2	99	0	0	0	105	35	7	17	0	60	232	41	45	0	32	8	30	30	0	1	18	0	10	0	0	10	12	30	14	1	6	10	23
ADE118	12	124	0	1679	40	0	107	110	29	0	128	1	131	32	1	13	39	55	9	8	21	7	31	3	2	10	109	26	0	31	14	23	0	11	0	1	0	0	0	0	0	16	0	8	21	0	0	13	8
AEA66	334	1	1	1218	0	0	115	93	11	13	83	0	23	77	0	245	36	0	0	18	37	13	14	15	14	30	14	24	32	0	32	21	10	15	4	28	3	0	10	0	0	43	0	20	6	0	1	21	2
AEB67	0	476	0	55	0	0	102	223	30	25	173	0	200	54	9	6	32	23	0	18	38	13	39	12	83	59	0	59	58	0	55	4	43	44	4	79	6	0	39	0	0	9	0	29	7	0	3	25	17
AEB76	49	1645	0	99	0	0	26	69	233	5	127	0	107	60	0	9	36	10	0	9	25	17	11	123	0	3	9	12	11	0	33	0	8	0	0	27	0	0	31	0	0	3	0	11	3	0	0	7	2
AEB78	13	825	0	251	0	0	131	149	89	12	136	0	88	80	23	6	29	58	112	25	20	30	18	123	66	5	0	21	27	11	14	17	9	27	0	22	15	0	27	0	0	20	0	6	26	0	14	6	4
AEC69	296	22	0	449	0	0	253	130	63	13	141	5	119	25	40	54	32	0	0	26	56	63	17	42	3	48	0	16	31	8	40	35	42	47	17	32	20	0	20	0	3	13	0	17	22	0	16	2	17
AEC71	23	692	11	1141	1	0	65	112	124	20	101	0	28	46	14	17	18	25	0	8	25	16	12	12	0	7	3	19	13	0	17	1	2	20	0	31	0	0	34	0	0	16	2	23	3	0	2	0	1
AEC72	36	106	0	142	0	0	145	322	34	33	100	0	119	52	6	10	35	198	0	18	45	16	8	118	55	21	85	51	44	0	9	22	7	34	0	51	11	0	66	0	0	35	0	16	29	0	0	13	2
AED68	48	527	0	2	0	0	214	162	44	22	127	0	119	144	13	28	14	83	0	32	24	44	69	47	8	37	1	33	34	35	21	5	6	61	2	49	15	0	69	0	0	14	0	3	34	0	0	31	5
AED75	60	1802	0	187	0	0	62	63	93	3	73	0	20	159	1	7	55	0	9	10	18	0	21	60	24	5	0	17	10	1	12	2	3	2	1	10	0	0	23	0	0	7	0	10	1	0	1	0	1
AED77	65	55	0	803	3	0	60	49	384	32	33	0	28	72	52	483	58	0	1	4	24	6	16	76	5	6	0	15	23	0	16	4	24	19	8	12	20	0	2	0	33	13	0	12	2	0	4	4	2
AEE63	16	5	0	1137	0	0	260	71	40	31	80	34	65	87	26	66	19	0	2	10	31	28	15	45	3	13	5	10	15	0	24	50	13	15	42	23	9	0	31	0	48	5	0	10	1	0	10	3	16
AEE64	10	30	0	153	0	0	137	157	74	16	116	0	88	55	14	156	32	0	0	35	99	43	49	18	113	28	0	63	61	0	57	6	79	43	9	33	14	0	50	0	8	70	0	27	37	0	12	5	0
AEE74	717	609	0	145	1	0	50	128	114	4	78	11	43	102	0	53	203	74	0	45	23	6	13	136	6	26	0	9	4	0	0	4	60	13	0	1	5	0	9	0	0	31	0	24	20	0	0	19	14
PAA30	2293	2	0	31	0	2	105	36	13	18	10	0	14	41	3	13	73	0	0	1	8	5	2	6	0	24	0	0	8	0	3	21	2	4	0	17	0	0	0	0	0	1	0	0	7	0	2	0	40
PAA31	1553	4	2	9	670	0	113	51	11	7	42	0	67	26	1	4	21	0	0	2	13	4	5	0	12	20	0	19	18	0	13	12	16	11	1	16	0	0	13	0	0	4	0	2	9	0	6	4	0
PAA33	664	5	0	2	2292	1	9	13	1	1	2	0	4	8	2	1	1	0	0	1	5	5	7	1	0	0	0	0	2	0	1	0	1	2	2	4	0	0	4	0	0	1	0	2	0	0	0	0	0
PAB35	1305	14	1	667	43	0	213	39	10	86	38	4	57	24	12	0	13	0	2	11	22	7	13	6	0	3	31	5	7	0	6	2	4	19	0	15	7	0	6	0	0	0	0	4	6	0	4	0	0
PAB36	981	0	2	0	2023	0	6	3	0	7	2	0	3	2	3	1	2	0	2	0	0	9	1	1	1	0	0	0	0	0	1	16	4	1	1	0	1	0	0	0	0	0	0	1	2	0	1	0	0
PAB37	514	7	0	512	520	0	181	107	5	61	79	13	36	231	17	4	16	0	6	14	21	9	20	20	13	19	0	10	30	0	21	9	20	10	4	23	2	0	16	0	0	5	0	13	21	0	0	5	7
PAC27	1730	0	0	0	546	0	5	1	3	741	13	0	3	4	3	1	0	2	0	2	1	2	0	0	1	0	0	2	0	0	1	1	2	2	0	0	0	0	2	0	1	1	0	0	1	0	0	0	0
PAC28	306	0	0	42	2593	0	21	5	0	20	4	0	8	1	0	2	4	0	1	1	12	2	0	13	1	5	0	2	1	0	2	0	3	3	0	1	0	0	1	0	0	1	0	1	1	0	2	1	0
PAC32	2477	0	0	119	11	0	126	25	3	18	13	0	21	7	14	2	6	0	0	5	13	0	2	0	2	3	3	5	13	0	1	8	0	2	22	11	0	0	5	0	0	5	0	3	2	0	6	12	2
PAD22	2682	1	0	27	3	0	48	26	0	70	6	1	20	7	10	3	4	0	2	3	3	9	5	1	6	3	0	5	14	0	1	7	3	5	1	5	1	0	3	0	0	1	2	0	1	0	1	2	0
PAE23	2575	0	0	2	316	0	53	8	3	17	4	2	3	0	1	1	1	0	2	0	1	1	4	1	0	2	1	1	3	0	0	9	1	0	49	1	0	0	0	0	0	1	0	0	1	0	0	1	0
PAE24	549	48	0	434	50	0	193	55	198	139	7	0	35	19	48	41	8	0	9	54	19	8	11	0	19	2	2	2	17	0	10	62	2	13	48	16	14	0	19	0	7	1	0	5	7	0	2	1	1
PAE29	1792	0	0	25	1092	0	4	8	1	46	11	0	2	3	0	0	1	0	8	0	0	19	1	0	0	0	0	1	1	0	1	2	1	2	0	3	0	0	6	0	0	2	0	1	2	0	1	0	2
PBA145	2277	0	1	21	424	0	20	28	6	21	19	3	12	8	6	6	26	0	0	0	9	84	5	4	0	0	0	5	13	0	0	4	0	3	1	0	6	0	0	0	0	1	0	0	1	0	0	0	0
PBA151	2326	0	1	54	215	0	18	39	3	34	26	0	11	49	1	0	60	0	0	0	7	0	15	1	0	7	0	4	2	0	11	5	9	10	0	0	2	0	1	0	0	3	0	6	1	0	0	1	7
PBB142	2609	6	3	78	1	0	20	21	11	1	0	10	4	10	6	7	82	0	0	7	0	2	2	1	46	3	4	0	1	0	4	4	0	1	33	1	5	0	0	0	0	1	0	0	0	0	2	0	4
PBB143	683	0	0	1898	0	2	25	30	15	136	24	7	34	13	6	0	26	0	0	0	6	4	4	1	0	0	9	19	1	0	13	5	4	2	4	1	2	0	0	0	0	13	0	1	7	0	1	9	0
PBC140	2541	0	3	26	0	0	22	12	5	2	20	11	17	46	19	0	47	0	2	4	12	184	2	1	0	0	3	6	2	0	1	7	0	3	0	2	0	0	1	0	0	2	0	4	2	0	1	3	0
PBC141	1757	1	0	6	394	0	10	9	4	813	4	0	8	9	10	0	18	5	3	2	1	2	1	0	0	0	0	1	3	0	0	1	4	3	0	1	0	2	0	0	0	0	0	0	2	0	0	0	2
PBC155	2900	0	1	13	0	0	11	2	2	2	7	2	7	6	2	3	12	0	0	5	0	58	1	0	0	1	2	0	1	0	0	0	1	1	8	0	1	1	0	0	0	1	0	1	0	1	0	3	0
PBD150	242	0	0	66	1953	3	69	32	0	5	15	6	12	11	543	0	19	0	0	0	13	2	2	2	0	9	0	8	6	0	3	3	1	3	8	0	1	0	0	0	0	1	2	1	2	0	1	0	0
PBD153	1462	0	0	1099	5	0	39	44	3	44	51	6	29	25	64	3	42	0	0	6	16	4	7	0	0	0	8	0	0	0	9	0	10	7	3	3	1	0	1	0	0	11	0	6	0	0	1	5	2
PBE147	2231	15	0	382	1	0	37	28	24	33	21	4	4	4	15	2	29	0	0	8	6	4	1	1	5	0	6	5	0	0	1	15	1	7	13	2	16	0	1	0	0	3	0	5	1	0	3	1	0
PBE154	938	1	3	413	3	2	64	6	44	1345	12	17	9	9	7	40	16	0	3	2	3	1	6	1	0	1	0	0	1	0	7	14	2	0	14	2	6	0	0	0	8	1	0	1	1	0	5	0	0
PCB54	2729	0	0	6	39	0	25	11	7	50	39	0	2	29	8	0	1	0	28	1	1	7	15	8	0	1	6	1	4	0	4	0	0	12	0	7	0	0	1	0	0	0	0	0	2	4	1	0	3
PCC56	2056	0	0	277	3	0	44	33	29	1	13	2	8	6	102	16	17	0	0	2	2	14	16	12	1	1	13	1	1	0	6	60	0	2	68	0	19	0	0	28	2	0	0	10	3	0	3	2	3
PCC58	2421	1	0	83	0	0	22	21	5	320	25	0	9	49	2	1	27	6	0	0	0	0	4	5	0	10	0	2	0	0	11	11	3	6	0	0	0	0	0	0	0	3	0	3	0	0	0	0	3
PCD55	1351	1	0	719	4	0	53	40	9	0	14	0	11	15	17	3	21	0	0	1	9	106	4	17	6	1	0	4	10	0	7	32	6	9	0	4	6	0	6	2	378	1	0	2	0	0	3	3	1
PCE53	1792	4	1	14	158	0	39	29	6	487	23	5	11	15	199	0	5	0	51	2	17	12	6	4	1	5	0	2	11	0	5	0	1	9	0	7	0	0	6	0	0	5	0	4	3	0	1	2	2
PDA109	1373	0	0	21	1515	0	10	0	0	89	10	20	4	3	6	0	6	0	5	0	0	12	0	0	0	2	0	0	1	0	0	3	0	0	2	0	1	0	0	0	0	1	0	2	2	0	1	0	0
PDB101	2165	3	0	19	4	0	23	68	4	16	57	0	27	58	7	60	29	0	1	2	32	20	19	0	9	18	0	6	11	0	27	0	19	9	0	10	2	0	15	0	0	15	0	1	5	0	8	4	2
PDB105	2416	0	5	39	10	0	48	41	9	21	28	27	20	55	29	1	147	0	0	0	14	0	13	0	2	18	4	7	2	0	6	8	4	1	2	0	4	0	1	0	0	7	0	3	5	0	0	11	0
PDC104	2000	0	5	11	100	0	29	16	59	351	3	68	18	29	110	0	52	0	14	0	1	14	1	1	0	123	0	2	2	0	0	7	0	1	0	1	2	0	0	0	0	1	0	0	1	0	0	0	3
PDD102	674	0	16	101	36	11	149	94	14	34	124	306	86	103	70	44	241	0	75	6	34	16	19	2	0	301	0	26	4	0	10	33	0	10	4	0	9	0	1	0	0	7	0	7	8	12	0	3	1
PDE108	2269	2	0	354	1	2	7	9	2	142	22	19	15	17	112	4	27	0	4	3	5	6	3	3	0	7	4	3	2	0	0	3	2	1	0	1	6	0	0	0	0	0	0	2	0	0	2	2	0
PEA83	2675	0	4	76	35	1	15	12	2	75	5	10	7	10	1	0	44	0	2	3	1	48	0	1	0	0	2	1	1	0	1	15	1	0	2	1	1	0	0	0	0	3	1	0	0	1	5	7	2
PEA87	2485	0	0	17	2	0	48	31	0	32	42	0	26	18	0	5	38	1	0	6	9	81	10	1	76	4	0	18	2	0	2	0	14	6	1	0	4	0	1	0	0	1	0	8	5	0	0	15	0
PEA92	2830	0	0	40	0	0	11	9	1	14	21	0	17	7	5	0	28	0	1	0	2	1	7	0	1	2	1	2	1	0	4	2	5	1	3	1	0	0	0	0	0	0	1	1	0	0	8	0	0
PEB85	2340	0	1	24	18	2	23	22	13	83	15	3	8	1	48	0	8	0	1	3	6	211	2	4	10	2	8	2	1	0	3	28	5	1	9	0	2	0	0	0	0	3	0	2	10	4	0	1	91
PEB88	2733	0	0	27	5	0	17	32	0	49	24	12	9	3	1	15	9	0	5	0	2	3	6	0	0	14	0	3	2	0	1	1	2	4	0	2	5	0	20	0	0	3	0	3	8	0	0	3	3
PEB91	2077	0	0	2	0	0	25	105	6	2	69	34	31	101	4	0	49	0	0	10	12	0	11	13	29	11	0	13	14	0	10	1	28	10	6	21	4	0	17	0	0	0	0	24	2	0	1	27	0
PEC84	2096	5	0	4	0	0	14	98	6	13	77	5	85	34	2	15	25	0	3	9	31	7	10	5	2	9	0	17	8	0	6	14	2	10	0	22	0	0	16	0	0	4	0	10	10	0	6	18	1
PEC89	1317	14	0	96	0	0	93	98	11	7	98	9	54	97	38	19	67	0	0	2	39	22	28	10	2	34	0	14	29	0	30	24	2	22	3	28	1	0	33	0	0	4	0	26	11	0	1	3	2
PED81	2330	2	1	76	0	2	42	45	4	12	9	5	25	20	3	1	4	0	0	6	13	8	10	2	6	21	0	3	12	0	8	1	101	11	0	10	2	0	9	0	2	3	0	3	5	0	2	0	0
PED90	2294	0	0	9	0	0	65	51	3	30	42	0	49	18	0	4	16	0	0	8	23	10	7	16	5	8	0	11	30	0	21	3	8	12	0	21	0	0	9	0	0	21	0	4	12	0	1	9	0
PEE82	550	0	0	512	68	0	466	374	2	3	2	2	76	19	6	1	13	0	2	3	103	1	0	5	0	44	0	146	238	0	31	2	1	1	29	1	4	0	1	0	0	1	0	0	7	0	0	40	196
PEE95	2867	0	0	137	0	0	3	7	0	22	2	0	2	5	8	0	20	0	0	1	2	0	1	2	1	0	2	4	0	0	1	1	0	2	0	0	1	0	0	0	0	0	0	0	0	0	0	0	0
PEE96	2825	0	0	4	0	0	16	12	4	0	25	1	7	7	2	1	7	0	0	0	8	1	2	1	1	1	0	8	0	0	7	2	1	7	81	3	2	0	0	0	0	2	0	2	3	0	1	4	6
WA38	1	0	1378	105	0	433	148	0	10	82	0	367	0	0	197	3	2	0	0	15	0	3	2	0	0	0	0	0	0	0	0	5	0	0	44	0	6	0	0	0	0	0	0	0	0	74	53	0	0
WA39	0	0	1528	81	0	545	188	0	14	59	0	310	3	0	140	5	0	0	0	8	0	2	0	0	0	1	0	0	0	0	0	2	0	0	27	0	21	0	0	0	0	0	0	0	0	26	34	0	1
WA40	1	0	1661	73	1	451	256	0	4	44	0	261	0	0	126	1	1	0	0	14	0	7	1	0	0	0	0	0	0	0	0	0	0	0	16	0	6	0	0	0	0	0	0	0	0	30	39	0	0
WA41	0	0	1560	79	0	476	204	0	5	44	0	294	0	0	117	5	14	0	0	9	0	9	3	0	0	0	0	0	0	0	0	1	0	0	22	0	12	0	0	0	0	0	0	0	0	63	52	0	1
WB156	0	0	1480	134	0	575	249	0	7	73	0	177	0	0	110	5	5	0	1	75	0	13	0	0	0	0	0	0	0	0	0	6	0	0	13	0	8	0	0	0	0	0	0	0	0	36	19	0	0
WB157	2	0	1269	114	0	592	205	0	5	77	0	170	1	1	121	5	5	0	0	323	0	7	4	0	0	0	0	0	0	0	0	2	0	0	17	0	22	0	0	0	0	0	0	0	0	33	21	0	0
WB158	0	1	1458	170	0	613	195	0	8	26	0	214	2	0	95	8	1	0	0	39	0	9	0	0	0	0	0	0	0	0	0	1	0	0	28	0	27	0	0	0	0	0	1	0	0	47	17	0	0
WB160	1	1	1461	179	0	557	179	0	18	74	0	129	0	0	80	8	1	0	1	181	0	83	3	0	0	0	0	0	0	0	0	3	0	0	15	0	10	0	0	0	0	0	2	0	0	29	18	0	0
WC59	2	2	1253	156	3	653	328	0	8	44	1	272	0	1	113	0	9	0	0	18	0	14	4	0	0	1	0	0	0	0	0	2	0	0	19	0	33	0	0	0	0	0	0	0	0	31	11	0	0
WC60	0	0	1244	121	2	826	299	0	19	80	0	237	0	0	72	1	1	0	0	12	0	5	1	0	0	0	0	0	0	0	0	2	0	0	9	0	41	0	0	0	0	0	0	0	0	18	12	0	0
WC61	0	0	1191	155	1	747	407	1	8	93	0	196	0	0	55	0	2	0	0	14	0	7	0	0	0	0	0	0	0	0	0	0	0	0	20	0	41	0	0	0	0	0	0	0	0	28	7	0	0
WC62	0	2	1286	80	1	940	374	0	8	77	0	126	0	0	44	1	2	0	2	8	0	18	0	0	0	0	0	0	0	0	0	3	0	0	20	0	19	0	0	0	0	0	0	0	0	15	4	0	0
WD119	0	0	1385	89	0	673	163	0	2	32	0	261	0	0	125	3	8	0	1	113	0	2	2	0	0	0	0	0	0	0	0	5	0	0	17	0	15	0	0	0	0	0	0	0	0	46	27	0	0
WD120	4	0	1461	79	0	747	168	0	9	33	0	200	5	0	95	1	1	0	3	109	0	3	0	0	0	0	0	0	0	0	0	8	0	0	27	0	6	0	0	0	0	0	1	0	0	22	14	0	0
WD121	3	1	1545	85	0	728	150	1	9	31	0	229	0	1	101	0	0	0	1	14	0	15	3	0	0	0	0	0	0	0	0	5	0	0	28	0	7	0	0	0	0	0	0	0	0	31	20	0	0
WD122	2	0	1432	66	0	777	228	0	10	30	0	258	0	0	88	1	9	0	1	20	0	4	0	0	0	0	0	0	0	0	0	5	0	0	19	1	2	0	0	0	0	0	0	0	0	38	30	0	0
WE100	0	0	1448	99	1	774	130	0	11	23	0	194	0	0	144	4	0	0	0	63	0	3	1	1	0	0	0	0	0	0	0	7	0	0	22	0	6	0	0	0	0	0	1	0	0	35	21	0	0
WE97	0	1	1631	64	3	795	136	0	12	31	0	138	0	0	99	5	4	0	1	47	0	11	0	1	2	0	0	0	0	0	0	5	0	0	12	0	7	0	0	0	0	0	0	0	0	19	19	0	0
WE98	1	0	1275	105	0	953	255	0	7	64	0	136	0	0	86	0	8	0	0	49	0	2	1	0	0	0	0	0	0	0	0	8	0	0	27	0	10	0	0	0	0	0	0	0	0	20	15	0	0
WE99	0	0	1519	72	0	833	127	0	11	15	0	173	0	0	100	5	0	0	0	63	0	10	1	0	0	0	0	0	0	0	0	6	0	0	20	0	14	0	0	0	0	0	0	0	0	31	22	0	0
[truncated: 442 more columns]

## Sheet: Sup. Fig. 4
#Multivariate distances to centroids of microbial community samples.
#
species	group	distance_to_centroid
Acropora	1_Acropora	0.564865
Acropora	1_Acropora	0.561553
Acropora	1_Acropora	0.577954
Acropora	1_Acropora	0.494561
Acropora	1_Acropora	0.552188
Acropora	1_Acropora	0.5861
Acropora	1_Acropora	0.604808
Acropora	1_Acropora	0.598409
Acropora	1_Acropora	0.630052
Acropora	1_Acropora	0.612492
Acropora	1_Acropora	0.558537
Acropora	1_Acropora	0.552732
Acropora	1_Acropora	0.592942
Acropora	1_Acropora	0.555793
Acropora	1_Acropora	0.529785
Acropora	1_Acropora	0.493698
Acropora	1_Acropora	0.56439
Acropora	1_Acropora	0.507627
Acropora	1_Acropora	0.545833
Acropora	1_Acropora	0.474768
Acropora	1_Acropora	0.484366
Acropora	1_Acropora	0.567952
Acropora	1_Acropora	0.52351
Acropora	1_Acropora	0.504139
Acropora	1_Acropora	0.480568
Acropora	1_Acropora	0.474808
Acropora	1_Acropora	0.558073
Acropora	1_Acropora	0.524262
Acropora	1_Acropora	0.55896
Acropora	1_Acropora	0.546708
Acropora	1_Acropora	0.600251
Acropora	1_Acropora	0.552312
Acropora	1_Acropora	0.554271
Acropora	1_Acropora	0.553034
Acropora	1_Acropora	0.541811
Acropora	1_Acropora	0.501208
Acropora	1_Acropora	0.527105
Acropora	1_Acropora	0.510185
Acropora	1_Acropora	0.579679
Acropora	1_Acropora	0.535004
Acropora	1_Acropora	0.532636
Acropora	1_Acropora	0.565963
Acropora	1_Acropora	0.58105
Acropora	1_Acropora	0.51942
Acropora	1_Acropora	0.537856
Acropora	1_Acropora	0.592751
Acropora	1_Acropora	0.536525
Acropora	1_Acropora	0.58001
Acropora	1_Acropora	0.564245
Acropora	1_Acropora	0.505639
Acropora	1_Acropora	0.585889
Acropora	1_Acropora	0.625385
Acropora	1_Acropora	0.616072
Acropora	1_Acropora	0.456879
Acropora	A_AB_unimpacted	0.50105
Acropora	A_AB_unimpacted	0.572994
Acropora	A_AB_unimpacted	0.545839
Acropora	A_AB_unimpacted	0.498108
Acropora	A_AB_unimpacted	0.559302
Acropora	A_AB_unimpacted	0.596892
Acropora	A_AB_unimpacted	0.603048
Acropora	A_AB_unimpacted	0.526661
Acropora	A_AB_unimpacted	0.550951
Acropora	A_AB_unimpacted	0.55948
Acropora	A_AB_unimpacted	0.482684
Acropora	A_AB_unimpacted	0.534245
Acropora	A_AB_unimpacted	0.538962
Acropora	A_AB_unimpacted	0.522733
Acropora	A_AB_unimpacted	0.529297
Acropora	A_AB_unimpacted	0.518455
Acropora	A_AB_unimpacted	0.539136
Acropora	A_AB_unimpacted	0.493023
Acropora	A_AB_unimpacted	0.551668
Acropora	A_AB_unimpacted	0.470706
Acropora	A_AB_unimpacted	0.507692
Acropora	A_AB_unimpacted	0.503235
Acropora	A_AB_unimpacted	0.521977
Acropora	A_AB_unimpacted	0.48424
Acropora	A_AB_unimpacted	0.481131
Acropora	A_AB_unimpacted	0.463911
Acropora	A_CD_sedimentation	0.531048
Acropora	A_CD_sedimentation	0.486188
Acropora	A_CD_sedimentation	0.573935
Acropora	A_CD_sedimentation	0.46905
Acropora	A_CD_sedimentation	0.547886
Acropora	A_CD_sedimentation	0.484936
Acropora	A_CD_sedimentation	0.49238
Acropora	A_CD_sedimentation	0.527534
Acropora	A_CD_sedimentation	0.489404
Acropora	A_CD_sedimentation	0.448244
Acropora	A_CD_sedimentation	0.475654
Acropora	A_CD_sedimentation	0.475194
Acropora	A_CD_sedimentation	0.579332
Acropora	A_CD_sedimentation	0.493118
Acropora	A_CD_sedimentation	0.488789
Acropora	A_E_wastewater	0.516574
Acropora	A_E_wastewater	0.515279
Acropora	A_E_wastewater	0.487311
Acropora	A_E_wastewater	0.498451
Acropora	A_E_wastewater	0.535541
Acropora	A_E_wastewater	0.491227
Acropora	A_E_wastewater	0.514979
Acropora	A_E_wastewater	0.520296
Acropora	A_E_wastewater	0.476659
Acropora	A_E_wastewater	0.539404
Acropora	A_E_wastewater	0.57557
Acropora	A_E_wastewater	0.545207
Acropora	A_E_wastewater	0.505069
Pocillopora	2_Pocillopora	0.542544
Pocillopora	2_Pocillopora	0.564558
Pocillopora	2_Pocillopora	0.558209
Pocillopora	2_Pocillopora	0.553546
Pocillopora	2_Pocillopora	0.521619
Pocillopora	2_Pocillopora	0.605892
Pocillopora	2_Pocillopora	0.478793
Pocillopora	2_Pocillopora	0.574481
Pocillopora	2_Pocillopora	0.490699
Pocillopora	2_Pocillopora	0.480789
Pocillopora	2_Pocillopora	0.43282
Pocillopora	2_Pocillopora	0.469115
Pocillopora	2_Pocillopora	0.42564
Pocillopora	2_Pocillopora	0.443995
Pocillopora	2_Pocillopora	0.480584
Pocillopora	2_Pocillopora	0.557995
Pocillopora	2_Pocillopora	0.45
Pocillopora	2_Pocillopora	0.445723
Pocillopora	2_Pocillopora	0.445613
Pocillopora	2_Pocillopora	0.566756
Pocillopora	2_Pocillopora	0.497737
Pocillopora	2_Pocillopora	0.528651
Pocillopora	2_Pocillopora	0.564576
Pocillopora	2_Pocillopora	0.485269
Pocillopora	2_Pocillopora	0.570217
Pocillopora	2_Pocillopora	0.414435
Pocillopora	2_Pocillopora	0.578879
Pocillopora	2_Pocillopora	0.543165
Pocillopora	2_Pocillopora	0.471899
Pocillopora	2_Pocillopora	0.557677
Pocillopora	2_Pocillopora	0.440315
Pocillopora	2_Pocillopora	0.478395
Pocillopora	2_Pocillopora	0.604004
Pocillopora	2_Pocillopora	0.459271
Pocillopora	2_Pocillopora	0.439913
Pocillopora	2_Pocillopora	0.446589
Pocillopora	2_Pocillopora	0.437338
Pocillopora	2_Pocillopora	0.464554
Pocillopora	2_Pocillopora	0.429221
Pocillopora	2_Pocillopora	0.543092
Pocillopora	2_Pocillopora	0.580847
Pocillopora	2_Pocillopora	0.633399
Pocillopora	2_Pocillopora	0.537294
Pocillopora	2_Pocillopora	0.543967
Pocillopora	2_Pocillopora	0.628907
Pocillopora	2_Pocillopora	0.433665
Pocillopora	2_Pocillopora	0.463463
Pocillopora	P_AB_unimpacted	0.558994
Pocillopora	P_AB_unimpacted	0.556266
Pocillopora	P_AB_unimpacted	0.5184
Pocillopora	P_AB_unimpacted	0.552076
Pocillopora	P_AB_unimpacted	0.471567
Pocillopora	P_AB_unimpacted	0.596179
Pocillopora	P_AB_unimpacted	0.444177
Pocillopora	P_AB_unimpacted	0.52377
Pocillopora	P_AB_unimpacted	0.492626
Pocillopora	P_AB_unimpacted	0.488281
Pocillopora	P_AB_unimpacted	0.401084
Pocillopora	P_AB_unimpacted	0.429749
Pocillopora	P_AB_unimpacted	0.408394
Pocillopora	P_AB_unimpacted	0.443226
Pocillopora	P_AB_unimpacted	0.488613
Pocillopora	P_AB_unimpacted	0.560025
Pocillopora	P_AB_unimpacted	0.463682
Pocillopora	P_AB_unimpacted	0.418375
Pocillopora	P_AB_unimpacted	0.460251
Pocillopora	P_AB_unimpacted	0.532449
Pocillopora	P_AB_unimpacted	0.504269
Pocillopora	P_AB_unimpacted	0.534624
Pocillopora	P_AB_unimpacted	0.559172
Pocillopora	P_CD_sedimentation	0.459126
Pocillopora	P_CD_sedimentation	0.544474
Pocillopora	P_CD_sedimentation	0.384808
Pocillopora	P_CD_sedimentation	0.566328
Pocillopora	P_CD_sedimentation	0.509687
Pocillopora	P_CD_sedimentation	0.500483
Pocillopora	P_CD_sedimentation	0.553635
Pocillopora	P_CD_sedimentation	0.408681
Pocillopora	P_CD_sedimentation	0.403317
Pocillopora	P_CD_sedimentation	0.557538
Pocillopora	P_CD_sedimentation	0.426444
Pocillopora	P_E_wastewater	0.426441
Pocillopora	P_E_wastewater	0.429189
Pocillopora	P_E_wastewater	0.413048
Pocillopora	P_E_wastewater	0.443903
Pocillopora	P_E_wastewater	0.410316
Pocillopora	P_E_wastewater	0.502809
Pocillopora	P_E_wastewater	0.539642
Pocillopora	P_E_wastewater	0.60681
Pocillopora	P_E_wastewater	0.510357
Pocillopora	P_E_wastewater	0.507244
Pocillopora	P_E_wastewater	0.621695
Pocillopora	P_E_wastewater	0.436553
Pocillopora	P_E_wastewater	0.441279

## Sheet: Sup. Fig. 9a-c
#Alpha diversity and richness of microbial community data of OTUs at 97 % similarity cutoff.
#
sample	species	dest_site	orig_site	dest_impact	orig_impact	nobs	chao	shannon	simpson
AAA1	Acropora	A	A	AB	AB	196	430.194	2.30966	0.198305
AAA14	Acropora	A	A	AB	AB	370	479.703	3.85841	0.109944
AAA4	Acropora	A	A	AB	AB	292	550.246	2.51651	0.199579
AAB15	Acropora	A	B	AB	AB	138	162.231	2.01886	0.427188
AAB19	Acropora	A	B	AB	AB	318	398.294	3.58715	0.128883
AAB20	Acropora	A	B	AB	AB	296	456.875	1.80028	0.577784
AAC10	Acropora	A	C	AB	CD	422	667.679	3.23343	0.246273
AAC6	Acropora	A	C	AB	CD	168	279.886	1.83845	0.346961
AAD3	Acropora	A	D	AB	CD	58	238.6	0.86995	0.622587
AAD7	Acropora	A	D	AB	CD	229	463	2.03662	0.298546
AAD9	Acropora	A	D	AB	CD	94	200	1.37625	0.393924
AAE16	Acropora	A	E	AB	E	271	364	3.15268	0.16538
AAE18	Acropora	A	E	AB	E	141	270.194	1.20764	0.591124
AAE21	Acropora	A	E	AB	E	227	376.386	1.87381	0.348877
ABB134	Acropora	B	B	AB	AB	226	272.243	3.72576	0.06767
ABB137	Acropora	B	B	AB	AB	161	174.571	3.42232	0.114272
ABB138	Acropora	B	B	AB	AB	181	225	3.00088	0.1262
ABC124	Acropora	B	C	AB	CD	239	274.509	3.74492	0.066976
ABC128	Acropora	B	C	AB	CD	321	358.967	4.06868	0.080734
ABC133	Acropora	B	C	AB	CD	183	224.325	2.81246	0.205136
ABD130	Acropora	B	D	AB	CD	215	252.05	4.03331	0.054956
ABD132	Acropora	B	D	AB	CD	158	237.875	2.69544	0.159221
ABD136	Acropora	B	D	AB	CD	225	239.318	4.03934	0.048355
ABE123	Acropora	B	E	AB	E	166	221.312	2.47622	0.241409
ABE126	Acropora	B	E	AB	E	191	236.724	2.93083	0.203453
ABE135	Acropora	B	E	AB	E	150	163.533	2.82891	0.175042
ACA44	Acropora	C	A	CD	AB	174	229.682	2.4229	0.346446
ACB43	Acropora	C	B	CD	AB	138	146.143	2.9265	0.15401
ACC42	Acropora	C	C	CD	CD	383	441.28	4.24973	0.099024
ACC45	Acropora	C	C	CD	CD	183	190.037	4.07311	0.041959
ACC49	Acropora	C	C	CD	CD	187	203.667	4.28307	0.026129
ACD50	Acropora	C	D	CD	CD	165	169.789	4.17005	0.033684
ACE47	Acropora	C	E	CD	E	164	191.067	3.93174	0.040401
ADA111	Acropora	D	A	CD	AB	203	220.222	4.45914	0.019988
ADA114	Acropora	D	A	CD	AB	176	185.562	4.16348	0.039303
ADB113	Acropora	D	B	CD	AB	165	196.5	3.12016	0.19795
ADB115	Acropora	D	B	CD	AB	200	215.615	3.85593	0.085008
ADD116	Acropora	D	D	CD	CD	205	256.75	4.04434	0.041714
ADD117	Acropora	D	D	CD	CD	381	426.143	4.89913	0.019023
ADE112	Acropora	D	E	CD	E	176	190.882	3.95578	0.054369
ADE118	Acropora	D	E	CD	E	173	193.308	2.80955	0.264079
AEA66	Acropora	E	A	E	AB	294	335.902	3.49024	0.155946
AEB67	Acropora	E	B	E	AB	391	437.019	4.94467	0.030341
AEB76	Acropora	E	B	E	AB	214	245.8	2.47247	0.35936
AEB78	Acropora	E	B	E	AB	285	318.553	4.17165	0.077298
AEC69	Acropora	E	C	E	CD	466	529.924	5.2938	0.014928
AEC71	Acropora	E	C	E	CD	285	335.05	3.12567	0.183378
AEC72	Acropora	E	C	E	CD	297	310.778	4.92442	0.014886
AED68	Acropora	E	D	E	CD	337	376.791	4.72583	0.039372
AED75	Acropora	E	D	E	CD	231	277.92	2.59981	0.341092
AED77	Acropora	E	D	E	CD	376	452.679	4.4521	0.038456
AEE63	Acropora	E	E	E	E	407	491.086	4.66093	0.047803
AEE64	Acropora	E	E	E	E	362	381.07	5.37305	0.008128
AEE74	Acropora	E	E	E	E	161	177.25	3.46538	0.089932
PAA30	Pocillopora	A	A	AB	AB	128	137.625	1.83967	0.504298
PAA31	Pocillopora	A	A	AB	AB	270	371.75	2.54114	0.278449
PAA33	Pocillopora	A	A	AB	AB	102	315.462	0.964926	0.585179
PAB35	Pocillopora	A	B	AB	AB	235	347.077	2.84523	0.210748
PAB36	Pocillopora	A	B	AB	AB	54	144	0.907316	0.519786
PAB37	Pocillopora	A	B	AB	AB	311	411.258	3.73622	0.079763
PAC27	Pocillopora	A	C	AB	CD	65	128.067	1.22753	0.389918
PAC28	Pocillopora	A	C	AB	CD	79	152.5	0.808037	0.708097
PAC32	Pocillopora	A	C	AB	CD	169	258.757	1.4018	0.619601
PAD22	Pocillopora	A	D	AB	CD	173	399	1.12367	0.697466
PAE23	Pocillopora	A	E	AB	E	72	118.312	1.05715	0.592236
PAE24	Pocillopora	A	E	AB	E	365	447.22	4.69708	0.035718
PAE29	Pocillopora	A	E	AB	E	74	160.769	1.28091	0.403555
PBA145	Pocillopora	B	A	AB	AB	128	187.032	1.34597	0.541669
PBA151	Pocillopora	B	A	AB	AB	122	153.2	1.505	0.555303
PBB142	Pocillopora	B	B	AB	AB	162	330.889	1.25296	0.651044
PBB143	Pocillopora	B	B	AB	AB	141	188.903	1.73989	0.400051
PBC140	Pocillopora	B	C	AB	CD	118	167.111	1.32429	0.582127
PBC141	Pocillopora	B	C	AB	CD	81	175.231	1.31428	0.394372
PBC155	Pocillopora	B	C	AB	CD	73	143.714	0.600202	0.816635
PBD150	Pocillopora	B	D	AB	CD	147	235.75	1.65902	0.427439
PBD153	Pocillopora	B	D	AB	CD	145	176.333	1.92354	0.325332
PBE147	Pocillopora	B	E	AB	E	212	337.634	1.84249	0.498312
PBE154	Pocillopora	B	E	AB	E	192	302.857	2.19805	0.271886
PCB54	Pocillopora	C	B	CD	AB	76	101.071	0.83519	0.76599
PCC56	Pocillopora	C	C	CD	CD	259	378.053	2.29294	0.423713
PCC58	Pocillopora	C	C	CD	CD	70	87.2727	1.19043	0.593816
PCD55	Pocillopora	C	D	CD	CD	221	349.4	2.40301	0.245848
PCE53	Pocillopora	C	E	CD	E	227	402	2.00827	0.36223
PDA109	Pocillopora	D	A	CD	AB	48	65.1	1.1137	0.43046
PDB101	Pocillopora	D	B	CD	AB	239	288.585	2.14966	0.475236
PDB105	Pocillopora	D	B	CD	AB	147	208.034	1.49192	0.58447
PDC104	Pocillopora	D	C	CD	CD	111	182.55	1.72353	0.425297
PDD102	Pocillopora	D	D	CD	CD	221	260.2	3.79523	0.068267
PDE108	Pocillopora	D	E	CD	E	86	107.12	1.31009	0.530585
PEA83	Pocillopora	E	A	E	AB	95	213.462	0.977186	0.700732
PEA87	Pocillopora	E	A	E	AB	128	161.444	1.32377	0.634005
PEA92	Pocillopora	E	A	E	AB	103	170.5	0.694998	0.819035
PEB85	Pocillopora	E	B	E	AB	136	189.469	1.48488	0.5559
PEB88	Pocillopora	E	B	E	AB	103	142	0.947036	0.744714
PEB91	Pocillopora	E	B	E	AB	199	223	2.20644	0.438577
PEC84	Pocillopora	E	C	E	CD	296	397.483	2.37956	0.43865
PEC89	Pocillopora	E	C	E	CD	427	501.765	3.85716	0.178344
PED81	Pocillopora	E	D	E	CD	249	353.219	1.78073	0.554979
PED90	Pocillopora	E	D	E	CD	266	334.06	1.96387	0.535925
PEE82	Pocillopora	E	E	E	E	149	329.067	3.16794	0.082664
PEE95	Pocillopora	E	E	E	E	45	87	0.522256	0.81709
PEE96	Pocillopora	E	E	E	E	107	222.556	0.810919	0.756847

[truncated: 5 more sheets: Sup. Fig. 9d-f, Sup. Fig. 9g-h, Sup. Fig. 10, Sup. Fig. 11, Sup. Fig. 12]
